# Supplementary material for: Bis(catecholato-κ2 O,O′)bis­(dimethyl sulfoxide-κO)titanium(IV)
Source: Acta Crystallogr E Crystallogr Commun. 2022 Mar 15;78(Pt 4):385–91. doi: 10.1107/S2056989022002638 (PMC8983984; doi:10.1107/S2056989022002638)
Supplement: Supplementary file 1 [file e-78-00385-sup1.cif]

##############################################################################
#                                                                            #
# This CIF contains the data in a paper accepted for publication in          #
# Acta Crystallographica Section E. It conforms to the requirements of       #
# Notes for Authors for Acta Crystallographica Section E, and has been       #
# peer reviewed under the auspices of the IUCr Commission on Journals.       #
#                                                                            #
# Full details of the Crystallographic Information File format               #
# are given in the paper "The Crystallographic Information File (CIF):       #
# a New Standard Archive File for Crystallography" by S. R. Hall, F. H.      #
# Allen and I. D. Brown [Acta Cryst. (1991), A47, 655-685].                  #
#                                                                            #
# The current version of the core CIF dictionary is obtainable from          #
# ftp://ftp.iucr.org/pub/cif_core.dic.                                       #
#                                                                            #
# Software is freely available for graphical display of the structure(s)     #
# in this CIF. For information consult the CIF software page                 #
# http://www.iucr.org/resources/cif/software.                                #
#                                                                            #
# This file may be used for bona fide research purposes within the           #
# scientific community so long as proper attribution is given to the journal # 
# article from which it was obtained.                                        #
#                                                                            #
##############################################################################
data_I
_audit_creation_method     'SHELXL-2018/3'
_journal_date_recd_electronic     2022-02-23
_journal_date_accepted     2022-03-08
_journal_name_full     'Acta Crystallographica, Section E'
_journal_year     2022
_journal_volume     78
_journal_issue      4
_journal_page_first     0
_journal_page_last     0
_journal_paper_category     GM
_journal_paper_doi     10.1107/S2056989022002638
_journal_coeditor_code     JY2018
_publ_contact_author_name     'Christian Br\"uckner'
_publ_contact_author_address
;
Department of Chemistry, University of Connecticut, Storrs, CT 06269-3060, USA
;
_publ_contact_author_email     'c.bruckner@uconn.edu'
_publ_contact_author_fax     '(860) 486-2981'
_publ_contact_author_phone     '(860) 486-2743'
_publ_section_title
;
Bis(catecholato-\k^2^<i>O</i>,<i>O</i>')bis(dimethyl
sulfoxide-\k<i>O</i>)titanium(IV)
;
loop_
    _publ_author_name
    _publ_author_footnote
    _publ_author_address
    'Hewage, Nisansala' .
;
Department of Chemistry, University of Connecticut, Storrs, CT 06269-3060,
USA
;
    'Mastriano, Carolyn' .
;
Department of Chemistry, University of Connecticut, Storrs, CT 06269-3060,
USA
;
    'Br\"uckner, Christian' .
;
Department of Chemistry, University of Connecticut, Storrs, CT 06269-3060,
USA
;
    'Zeller, Matthias' .
;
Department of Chemistry, Purdue University, 560 Oval Drive, West Lafayette, IN
47907-2084,
USA
;
_publ_section_synopsis
;
Bis(catecholato)bis(DMSO)titanium crystallizes with two crystallographically
independent molecules related by pseudo-glide symmetry in a distorted
octahedral O~6~ donor-atom geometry around titanium.
;
_chemical_name_systematic
;
Bis(benzene-1,2-diolato-\k^2^<i>O</i>,<i>O</i>')bis(dimethyl
sulfoxide-\k<i>O</i>)titanium(IV)
;
_chemical_name_common
;
Bis(catecholato-\k^2^<i>O</i>,<i>O</i>')bis(dimethyl
sulfoxide-\k<i>O</i>)titanium(IV)
;
_chemical_formula_moiety     'C16 H20 O6 S2 Ti'
_chemical_formula_sum     'C16 H20 O6 S2 Ti'
_chemical_formula_iupac     '[Ti (C6 H4 O2)2 (C2 H6 O S)2]'
_chemical_formula_weight     420.34
_chemical_melting_point     ?
_space_group_crystal_system     monoclinic
_space_group_name_H-M_alt     'P 21/c'
_space_group_name_Hall     '-P 2ybc'
loop_
    _space_group_symop_operation_xyz
    'x, y, z'
    '-x, y+1/2, -z+1/2'
    '-x, -y, -z'
    'x, -y-1/2, z-1/2'
_cell_length_a     12.4531(3)
_cell_length_b     14.7287(3)
_cell_length_c     20.3676(5)
_cell_angle_alpha     90
_cell_angle_beta     90.0445(9)
_cell_angle_gamma     90
_cell_volume     3735.78(15)
_cell_formula_units_Z     8
_cell_measurement_reflns_used     39962
_cell_measurement_theta_min     1.383
_cell_measurement_theta_max     28.265
_cell_measurement_temperature     100(2)
_exptl_crystal_description     plate
_exptl_crystal_colour     orange
_exptl_crystal_size_max     0.350
_exptl_crystal_size_mid     0.230
_exptl_crystal_size_min     0.090
_exptl_crystal_density_diffrn     1.495
_exptl_crystal_density_meas     ?
_exptl_crystal_density_method     ?
_exptl_crystal_F_000     1744
_exptl_absorpt_coefficient_mu     0.710
_exptl_absorpt_correction_type     multi-scan
_exptl_absorpt_process_details
;
(SCALEPACK; Otwinowski & Minor, 1997)
;
_exptl_absorpt_correction_T_min     0.668
_exptl_absorpt_correction_T_max     0.939
_diffrn_ambient_temperature     100(2)
_diffrn_source     'fine focus X-ray tube'
_diffrn_radiation_type     MoK\a
_diffrn_radiation_wavelength     0.71073
_diffrn_radiation_monochromator     'graphite'
_diffrn_measurement_device_type     'Nonius Kappa CCD'
_diffrn_measurement_method     '\w and \f scans'
_diffrn_detector_area_resol_mean     ?
_diffrn_reflns_number     39962
_diffrn_reflns_av_R_equivalents     0.0474
_diffrn_reflns_av_unetI/netI     0.0475
_diffrn_reflns_theta_min     1.383
_diffrn_reflns_theta_max     28.265
_diffrn_reflns_theta_full     25.242
_diffrn_measured_fraction_theta_max     0.923
_diffrn_measured_fraction_theta_full     0.971
_diffrn_reflns_limit_h_min     -16
_diffrn_reflns_limit_h_max     14
_diffrn_reflns_limit_k_min     -19
_diffrn_reflns_limit_k_max     18
_diffrn_reflns_limit_l_min     -25
_diffrn_reflns_limit_l_max     27
_refine_special_details
;
The structure exhibits pseudo-orthorhombic symmetry (Pbca) and is twinned
by a 180 degree rotation around the a or c-axis. Application of the twin
matrix 1 0 0, 0 -1 0, 0 0 -1 yielded a twin ratio of 0.5399(7) to 0.4401(7).
The pseudo-orthorhombic symmetry is broken by modulation of the phenylene
rings by up to 1.4 Angstrom.
;
_reflns_number_total     8552
_reflns_number_gt     7393
_reflns_threshold_expression     'I > 2\s(I)'
_refine_ls_structure_factor_coef     Fsqd
_refine_ls_matrix_type     full
_refine_ls_R_factor_all     0.0486
_refine_ls_R_factor_gt     0.0360
_refine_ls_wR_factor_gt     0.0694
_refine_ls_wR_factor_ref     0.0732
_refine_ls_goodness_of_fit_ref     1.038
_refine_ls_restrained_S_all     1.038
_refine_ls_number_reflns     8552
_refine_ls_number_parameters     461
_refine_ls_number_restraints     0
_refine_ls_hydrogen_treatment     constr
_refine_ls_weighting_scheme     calc
_refine_ls_weighting_details
              'w=1/[\s^2^(Fo^2^)+(0.0246P)^2^+2.3086P] where P=(Fo^2^+2Fc^2^)/3'
_atom_sites_solution_hydrogens     geom
_atom_sites_solution_primary     direct
_atom_sites_solution_secondary     difmap
_refine_ls_shift/su_max     0.001
_refine_ls_shift/su_mean     0.000
_refine_diff_density_max     0.406
_refine_diff_density_min     -0.450
_refine_ls_extinction_method
;
SHELXL2018/3 (Sheldrick 2015)
;
_refine_ls_extinction_coef     0.00192(16)
_refine_ls_extinction_expression
                                  'Fc^*^=kFc[1+0.001xFc^2^\l^3^/sin(2\q)]^-1/4^'
loop_
    _atom_type_symbol
    _atom_type_description
    _atom_type_scat_dispersion_real
    _atom_type_scat_dispersion_imag
    _atom_type_scat_source
    'C' 'C' 0.0033 0.0016
                         'International Tables Vol C Tables 4.2.6.8 and 6.1.1.4'
    'H' 'H' 0.0000 0.0000
                         'International Tables Vol C Tables 4.2.6.8 and 6.1.1.4'
    'O' 'O' 0.0106 0.0060
                         'International Tables Vol C Tables 4.2.6.8 and 6.1.1.4'
    'Ti' 'Ti' 0.2776 0.4457
                         'International Tables Vol C Tables 4.2.6.8 and 6.1.1.4'
    'S' 'S' 0.1246 0.1234
                         'International Tables Vol C Tables 4.2.6.8 and 6.1.1.4'
_computing_data_collection
;
<i>COLLECT</i> (Nonius, 1998)
;
_computing_cell_refinement
;
HKL3000 (Otwinowski & Minor, 1997)
;
_computing_data_reduction
;
HKL3000 (Otwinowski & Minor, 1997)
;
_computing_structure_solution
;
SHELXS97 (Sheldrick, 2008)
;
_computing_structure_refinement
;
<i>SHELXL2018/3</i> (Sheldrick, 2015),
<i>ShelXle</i> (H\"ubschle <i>et al.</i>,  2011)
;
_computing_molecular_graphics
;
Mercury (Macrae <i>et al.</i>,  2020)
;
_computing_publication_material
;
publCIF (Westrip, 2010)
;
loop_
    _atom_site_type_symbol
    _atom_site_label
    _atom_site_fract_x
    _atom_site_fract_y
    _atom_site_fract_z
    _atom_site_U_iso_or_equiv
    _atom_site_adp_type
    _atom_site_calc_flag
    _atom_site_occupancy
    _atom_site_disorder_assembly
    _atom_site_disorder_group
    Ti Ti1A 0.23792(4) 0.86347(3) 0.47159(2) 0.01639(11) Uani d 1 . .
    S S1A 0.01041(6) 0.90084(4) 0.40944(3) 0.01861(14) Uani d 1 . .
    S S2A 0.17900(6) 0.65300(4) 0.43411(4) 0.02237(15) Uani d 1 . .
    O O1A 0.29396(14) 0.97324(11) 0.50941(9) 0.0181(4) Uani d 1 . .
    O O2A 0.23951(14) 0.82784(11) 0.56301(8) 0.0186(4) Uani d 1 . .
    O O3A 0.24928(15) 0.89650(11) 0.37882(9) 0.0199(4) Uani d 1 . .
    O O4A 0.36941(15) 0.80282(12) 0.45119(9) 0.0196(4) Uani d 1 . .
    O O5A 0.09197(14) 0.92578(12) 0.46412(9) 0.0193(4) Uani d 1 . .
    O O6A 0.14803(15) 0.75007(12) 0.45420(9) 0.0220(4) Uani d 1 . .
    C C1A 0.3082(2) 0.97271(16) 0.57562(13) 0.0171(5) Uani d 1 . .
    C C2A 0.3488(2) 1.04342(17) 0.61292(13) 0.0208(5) Uani d 1 . .
    H H2A 0.368091 1.099281 0.592823 0.025 Uiso calc 1 . .
    C C3A 0.3608(2) 1.03143(19) 0.68025(14) 0.0278(6) Uani d 1 . .
    H H3A 0.388467 1.079614 0.706268 0.033 Uiso calc 1 . .
    C C4A 0.3331(3) 0.9502(2) 0.70978(15) 0.0293(7) Uani d 1 . .
    H H4A 0.342127 0.943114 0.755821 0.035 Uiso calc 1 . .
    C C5A 0.2919(2) 0.87832(18) 0.67256(14) 0.0246(6) Uani d 1 . .
    H H5A 0.273006 0.822531 0.692909 0.030 Uiso calc 1 . .
    C C6A 0.2790(2) 0.89005(17) 0.60499(13) 0.0169(5) Uani d 1 . .
    C C7A 0.3287(2) 0.85289(16) 0.34636(13) 0.0186(5) Uani d 1 . .
    C C8A 0.3427(2) 0.85377(18) 0.27873(13) 0.0249(6) Uani d 1 . .
    H H8A 0.296315 0.887824 0.251048 0.030 Uiso calc 1 . .
    C C9A 0.4274(2) 0.80286(19) 0.25277(14) 0.0270(6) Uani d 1 . .
    H H9A 0.437837 0.801484 0.206588 0.032 Uiso calc 1 . .
    C C10A 0.4962(2) 0.75445(18) 0.29301(14) 0.0269(6) Uani d 1 . .
    H H10A 0.553816 0.721326 0.274072 0.032 Uiso calc 1 . .
    C C11A 0.4823(2) 0.75350(17) 0.36086(14) 0.0230(6) Uani d 1 . .
    H H11A 0.530330 0.721273 0.388597 0.028 Uiso calc 1 . .
    C C12A 0.3960(2) 0.80109(17) 0.38657(13) 0.0179(5) Uani d 1 . .
    C C13A -0.0307(2) 1.00875(18) 0.37881(14) 0.0231(6) Uani d 1 . .
    H H13A -0.094276 1.001230 0.350983 0.035 Uiso calc 1 . .
    H H13B 0.027660 1.035434 0.352935 0.035 Uiso calc 1 . .
    H H13C -0.047955 1.048911 0.415678 0.035 Uiso calc 1 . .
    C C14A -0.1055(2) 0.86991(17) 0.45376(14) 0.0219(6) Uani d 1 . .
    H H14A -0.165463 0.861017 0.423232 0.033 Uiso calc 1 . .
    H H14B -0.123587 0.918174 0.484975 0.033 Uiso calc 1 . .
    H H14C -0.091925 0.813351 0.477709 0.033 Uiso calc 1 . .
    C C15A 0.1571(3) 0.6507(2) 0.34776(16) 0.0470(10) Uani d 1 . .
    H H15A 0.164735 0.588285 0.331680 0.070 Uiso calc 1 . .
    H H15B 0.209848 0.689715 0.325975 0.070 Uiso calc 1 . .
    H H15C 0.084493 0.672688 0.338069 0.070 Uiso calc 1 . .
    C C16A 0.0645(2) 0.58991(18) 0.45798(15) 0.0267(6) Uani d 1 . .
    H H16A 0.069675 0.528144 0.440385 0.040 Uiso calc 1 . .
    H H16B -0.000313 0.619270 0.440775 0.040 Uiso calc 1 . .
    H H16C 0.060692 0.587406 0.506008 0.040 Uiso calc 1 . .
    Ti Ti1B 0.26978(4) 0.36710(3) 0.47110(2) 0.01648(10) Uani d 1 . .
    S S1B 0.48538(6) 0.41289(4) 0.39989(3) 0.01951(14) Uani d 1 . .
    S S2B 0.32921(5) 0.15962(4) 0.44898(3) 0.01756(14) Uani d 1 . .
    O O1B 0.22436(15) 0.46008(11) 0.53031(9) 0.0204(4) Uani d 1 . .
    O O2B 0.28384(14) 0.30116(11) 0.55326(9) 0.0195(4) Uani d 1 . .
    O O3B 0.22962(15) 0.41888(11) 0.38620(9) 0.0190(4) Uani d 1 . .
    O O4B 0.13334(14) 0.30782(12) 0.45810(9) 0.0193(4) Uani d 1 . .
    O O5B 0.41145(15) 0.43189(12) 0.45889(9) 0.0213(4) Uani d 1 . .
    O O6B 0.35320(15) 0.26045(11) 0.43304(9) 0.0197(4) Uani d 1 . .
    C C1B 0.2044(2) 0.43151(18) 0.59244(13) 0.0190(5) Uani d 1 . .
    C C2B 0.1564(2) 0.48346(19) 0.64125(14) 0.0252(6) Uani d 1 . .
    H H2B 0.137199 0.544949 0.633482 0.030 Uiso calc 1 . .
    C C3B 0.1374(3) 0.4429(2) 0.70182(15) 0.0318(7) Uani d 1 . .
    H H3B 0.105239 0.477313 0.736001 0.038 Uiso calc 1 . .
    C C4B 0.1645(2) 0.3529(2) 0.71306(14) 0.0306(7) Uani d 1 . .
    H H4B 0.148461 0.325989 0.754284 0.037 Uiso calc 1 . .
    C C5B 0.2149(2) 0.30157(19) 0.66489(13) 0.0264(6) Uani d 1 . .
    H H5B 0.235155 0.240446 0.673191 0.032 Uiso calc 1 . .
    C C6B 0.2353(2) 0.34154(17) 0.60413(13) 0.0201(5) Uani d 1 . .
    C C7B 0.1430(2) 0.38045(16) 0.35732(13) 0.0189(6) Uani d 1 . .
    C C8B 0.1074(2) 0.39564(18) 0.29362(14) 0.0248(6) Uani d 1 . .
    H H8B 0.145005 0.435848 0.265315 0.030 Uiso calc 1 . .
    C C9B 0.0150(3) 0.35044(19) 0.27199(14) 0.0295(6) Uani d 1 . .
    H H9B -0.009738 0.360043 0.228406 0.035 Uiso calc 1 . .
    C C10B -0.0408(2) 0.29247(18) 0.31242(14) 0.0256(6) Uani d 1 . .
    H H10B -0.103731 0.263272 0.296679 0.031 Uiso calc 1 . .
    C C11B -0.0054(2) 0.27610(17) 0.37675(13) 0.0221(6) Uani d 1 . .
    H H11B -0.043914 0.236415 0.404958 0.027 Uiso calc 1 . .
    C C12B 0.0873(2) 0.31931(17) 0.39817(13) 0.0176(5) Uani d 1 . .
    C C13B 0.5285(3) 0.52345(18) 0.37659(15) 0.0271(7) Uani d 1 . .
    H H13D 0.584170 0.518513 0.342780 0.041 Uiso calc 1 . .
    H H13E 0.557799 0.555009 0.414997 0.041 Uiso calc 1 . .
    H H13F 0.467374 0.557725 0.359159 0.041 Uiso calc 1 . .
    C C14B 0.6051(2) 0.37109(19) 0.43729(16) 0.0274(7) Uani d 1 . .
    H H14D 0.659787 0.361118 0.403503 0.041 Uiso calc 1 . .
    H H14E 0.589689 0.313647 0.459669 0.041 Uiso calc 1 . .
    H H14F 0.631484 0.415538 0.469258 0.041 Uiso calc 1 . .
    C C15B 0.2614(2) 0.12076(17) 0.37805(14) 0.0271(6) Uani d 1 . .
    H H15D 0.250241 0.055054 0.381248 0.041 Uiso calc 1 . .
    H H15E 0.304702 0.134322 0.339095 0.041 Uiso calc 1 . .
    H H15F 0.191809 0.151379 0.374497 0.041 Uiso calc 1 . .
    C C16B 0.4557(2) 0.10696(18) 0.43641(15) 0.0243(6) Uani d 1 . .
    H H16D 0.447454 0.040889 0.439005 0.036 Uiso calc 1 . .
    H H16E 0.506156 0.127350 0.470277 0.036 Uiso calc 1 . .
    H H16F 0.483304 0.123567 0.392994 0.036 Uiso calc 1 . .
loop_
    _atom_site_aniso_label
    _atom_site_aniso_U_11
    _atom_site_aniso_U_22
    _atom_site_aniso_U_33
    _atom_site_aniso_U_12
    _atom_site_aniso_U_13
    _atom_site_aniso_U_23
    Ti1A 0.0163(3) 0.0142(2) 0.0187(2) 0.00011(18) -0.0001(2) -0.00122(16)
    S1A 0.0179(3) 0.0183(3) 0.0196(3) 0.0017(2) -0.0006(3) -0.0031(2)
    S2A 0.0197(4) 0.0154(3) 0.0319(4) -0.0009(2) 0.0018(3) 0.0002(3)
    O1A 0.0205(10) 0.0161(9) 0.0175(9) -0.0006(7) -0.0004(7) 0.0008(7)
    O2A 0.0190(10) 0.0166(8) 0.0203(9) -0.0029(7) 0.0006(8) -0.0004(7)
    O3A 0.0197(10) 0.0204(9) 0.0197(9) 0.0040(7) -0.0002(8) 0.0006(7)
    O4A 0.0210(10) 0.0191(9) 0.0188(9) 0.0022(7) 0.0007(8) 0.0000(7)
    O5A 0.0159(10) 0.0202(9) 0.0218(10) 0.0022(7) -0.0018(8) -0.0061(8)
    O6A 0.0213(10) 0.0171(9) 0.0276(10) -0.0012(7) -0.0001(8) -0.0050(7)
    C1A 0.0117(13) 0.0177(12) 0.0219(13) 0.0041(9) 0.0000(10) -0.0002(10)
    C2A 0.0173(14) 0.0182(12) 0.0271(14) -0.0019(10) -0.0020(11) -0.0010(10)
    C3A 0.0283(16) 0.0273(14) 0.0278(15) -0.0022(11) -0.0078(13) -0.0059(12)
    C4A 0.0307(18) 0.0382(17) 0.0190(14) -0.0020(13) -0.0057(12) -0.0028(12)
    C5A 0.0209(15) 0.0271(14) 0.0258(15) -0.0015(11) -0.0005(12) 0.0052(11)
    C6A 0.0117(13) 0.0180(12) 0.0210(13) 0.0007(10) -0.0013(10) -0.0019(10)
    C7A 0.0184(15) 0.0159(12) 0.0216(13) -0.0028(10) 0.0029(11) -0.0005(10)
    C8A 0.0292(17) 0.0238(14) 0.0217(14) -0.0046(11) -0.0008(12) 0.0023(11)
    C9A 0.0316(17) 0.0285(15) 0.0209(15) -0.0051(12) 0.0087(12) -0.0040(11)
    C10A 0.0252(15) 0.0231(13) 0.0323(16) -0.0037(12) 0.0075(13) -0.0041(12)
    C11A 0.0191(15) 0.0178(13) 0.0322(15) -0.0003(11) 0.0035(12) -0.0019(11)
    C12A 0.0177(14) 0.0158(12) 0.0203(14) -0.0032(10) 0.0017(11) -0.0010(10)
    C13A 0.0253(16) 0.0236(14) 0.0205(15) -0.0002(11) 0.0004(12) 0.0046(11)
    C14A 0.0199(14) 0.0179(13) 0.0280(15) 0.0000(10) 0.0008(12) 0.0013(11)
    C15A 0.076(3) 0.0343(18) 0.0308(18) -0.0207(17) 0.0158(18) -0.0095(14)
    C16A 0.0244(15) 0.0186(13) 0.0372(17) -0.0038(11) 0.0053(13) -0.0019(12)
    Ti1B 0.0168(2) 0.0141(2) 0.0185(2) 0.00012(18) 0.0016(2) 0.00020(17)
    S1B 0.0187(3) 0.0180(3) 0.0219(3) -0.0023(3) 0.0019(3) -0.0018(2)
    S2B 0.0156(3) 0.0140(3) 0.0231(3) -0.0003(2) 0.0016(3) 0.0003(2)
    O1B 0.0216(10) 0.0173(8) 0.0224(10) 0.0025(7) 0.0018(8) 0.0000(7)
    O2B 0.0204(10) 0.0179(9) 0.0202(10) 0.0010(7) -0.0002(8) -0.0007(7)
    O3B 0.0204(10) 0.0174(8) 0.0193(9) -0.0031(7) 0.0009(8) 0.0014(7)
    O4B 0.0191(10) 0.0207(9) 0.0180(9) -0.0003(7) 0.0006(8) 0.0037(7)
    O5B 0.0206(10) 0.0208(10) 0.0226(10) -0.0010(7) 0.0055(9) -0.0047(8)
    O6B 0.0205(10) 0.0131(8) 0.0256(10) -0.0024(7) 0.0059(8) -0.0012(7)
    C1B 0.0168(14) 0.0219(13) 0.0182(13) -0.0019(10) 0.0028(10) -0.0037(10)
    C2B 0.0211(15) 0.0256(14) 0.0289(15) 0.0000(11) 0.0003(12) -0.0067(11)
    C3B 0.0296(18) 0.0444(18) 0.0215(15) -0.0053(14) 0.0052(13) -0.0102(13)
    C4B 0.0297(17) 0.0444(18) 0.0176(14) -0.0072(13) 0.0008(12) -0.0036(12)
    C5B 0.0285(16) 0.0293(15) 0.0213(14) -0.0049(11) -0.0020(12) 0.0026(11)
    C6B 0.0149(13) 0.0254(13) 0.0201(13) -0.0024(10) -0.0019(11) -0.0056(11)
    C7B 0.0215(15) 0.0143(12) 0.0210(13) 0.0007(10) 0.0011(11) -0.0016(10)
    C8B 0.0335(17) 0.0217(14) 0.0190(14) -0.0026(11) 0.0032(12) 0.0034(11)
    C9B 0.0386(18) 0.0305(15) 0.0195(14) -0.0009(13) -0.0054(13) -0.0029(11)
    C10B 0.0247(16) 0.0260(14) 0.0260(15) -0.0037(11) -0.0055(12) -0.0025(11)
    C11B 0.0211(15) 0.0200(13) 0.0252(14) -0.0020(10) 0.0023(12) 0.0002(10)
    C12B 0.0197(14) 0.0164(12) 0.0166(13) 0.0030(10) 0.0014(11) -0.0005(10)
    C13B 0.0288(17) 0.0234(14) 0.0290(16) -0.0050(12) -0.0016(13) 0.0069(12)
    C14B 0.0231(16) 0.0247(15) 0.0344(17) 0.0028(11) 0.0018(13) 0.0019(13)
    C15B 0.0273(16) 0.0194(13) 0.0347(16) -0.0006(11) -0.0076(13) -0.0025(11)
    C16B 0.0190(15) 0.0219(13) 0.0320(16) 0.0024(10) 0.0016(12) 0.0026(11)
_geom_special_details
;
 All esds (except the esd in the dihedral angle between two l.s. planes)
 are estimated using the full covariance matrix.  The cell esds are taken
 into account individually in the estimation of esds in distances, angles
 and torsion angles; correlations between esds in cell parameters are only
 used when they are defined by crystal symmetry.  An approximate (isotropic)
 treatment of cell esds is used for estimating esds involving l.s. planes.
;
loop_
    _geom_bond_atom_site_label_1
    _geom_bond_atom_site_label_2
    _geom_bond_site_symmetry_2
    _geom_bond_distance
    _geom_bond_publ_flag
    Ti1A O4A . 1.9113(19) ?
    Ti1A O1A . 1.9220(17) ?
    Ti1A O2A . 1.9346(18) ?
    Ti1A O3A . 1.9564(18) ?
    Ti1A O6A . 2.0414(18) ?
    Ti1A O5A . 2.0416(18) ?
    S1A O5A . 1.5509(19) ?
    S1A C14A . 1.763(3) ?
    S1A C13A . 1.782(3) ?
    S2A O6A . 1.5364(19) ?
    S2A C16A . 1.771(3) ?
    S2A C15A . 1.780(3) ?
    O1A C1A . 1.360(3) ?
    O2A C6A . 1.346(3) ?
    O3A C7A . 1.352(3) ?
    O4A C12A . 1.358(3) ?
    C1A C2A . 1.384(4) ?
    C1A C6A . 1.404(3) ?
    C2A C3A . 1.391(4) ?
    C2A H2A . 0.9500 ?
    C3A C4A . 1.383(4) ?
    C3A H3A . 0.9500 ?
    C4A C5A . 1.399(4) ?
    C4A H4A . 0.9500 ?
    C5A C6A . 1.396(4) ?
    C5A H5A . 0.9500 ?
    C7A C8A . 1.389(4) ?
    C7A C12A . 1.398(4) ?
    C8A C9A . 1.398(4) ?
    C8A H8A . 0.9500 ?
    C9A C10A . 1.383(4) ?
    C9A H9A . 0.9500 ?
    C10A C11A . 1.393(4) ?
    C10A H10A . 0.9500 ?
    C11A C12A . 1.385(4) ?
    C11A H11A . 0.9500 ?
    C13A H13A . 0.9800 ?
    C13A H13B . 0.9800 ?
    C13A H13C . 0.9800 ?
    C14A H14A . 0.9800 ?
    C14A H14B . 0.9800 ?
    C14A H14C . 0.9800 ?
    C15A H15A . 0.9800 ?
    C15A H15B . 0.9800 ?
    C15A H15C . 0.9800 ?
    C16A H16A . 0.9800 ?
    C16A H16B . 0.9800 ?
    C16A H16C . 0.9800 ?
    Ti1B O1B . 1.9108(18) ?
    Ti1B O4B . 1.9284(19) ?
    Ti1B O2B . 1.9427(18) ?
    Ti1B O3B . 1.9545(18) ?
    Ti1B O5B . 2.0214(19) ?
    Ti1B O6B . 2.0367(17) ?
    S1B O5B . 1.5400(19) ?
    S1B C13B . 1.779(3) ?
    S1B C14B . 1.783(3) ?
    S2B O6B . 1.5494(18) ?
    S2B C15B . 1.768(3) ?
    S2B C16B . 1.774(3) ?
    O1B C1B . 1.357(3) ?
    O2B C6B . 1.339(3) ?
    O3B C7B . 1.353(3) ?
    O4B C12B . 1.359(3) ?
    C1B C2B . 1.390(4) ?
    C1B C6B . 1.400(4) ?
    C2B C3B . 1.392(4) ?
    C2B H2B . 0.9500 ?
    C3B C4B . 1.387(4) ?
    C3B H3B . 0.9500 ?
    C4B C5B . 1.389(4) ?
    C4B H4B . 0.9500 ?
    C5B C6B . 1.394(4) ?
    C5B H5B . 0.9500 ?
    C7B C8B . 1.389(4) ?
    C7B C12B . 1.409(4) ?
    C8B C9B . 1.401(4) ?
    C8B H8B . 0.9500 ?
    C9B C10B . 1.375(4) ?
    C9B H9B . 0.9500 ?
    C10B C11B . 1.403(4) ?
    C10B H10B . 0.9500 ?
    C11B C12B . 1.388(4) ?
    C11B H11B . 0.9500 ?
    C13B H13D . 0.9800 ?
    C13B H13E . 0.9800 ?
    C13B H13F . 0.9800 ?
    C14B H14D . 0.9800 ?
    C14B H14E . 0.9800 ?
    C14B H14F . 0.9800 ?
    C15B H15D . 0.9800 ?
    C15B H15E . 0.9800 ?
    C15B H15F . 0.9800 ?
    C16B H16D . 0.9800 ?
    C16B H16E . 0.9800 ?
    C16B H16F . 0.9800 ?
loop_
    _geom_angle_atom_site_label_1
    _geom_angle_atom_site_label_2
    _geom_angle_atom_site_label_3
    _geom_angle_site_symmetry_1
    _geom_angle_site_symmetry_3
    _geom_angle
    _geom_angle_publ_flag
    O4A Ti1A O1A . . 99.75(8) ?
    O4A Ti1A O2A . . 94.27(8) ?
    O1A Ti1A O2A . . 80.73(7) ?
    O4A Ti1A O3A . . 81.00(8) ?
    O1A Ti1A O3A . . 98.71(8) ?
    O2A Ti1A O3A . . 175.09(8) ?
    O4A Ti1A O6A . . 92.85(8) ?
    O1A Ti1A O6A . . 163.08(8) ?
    O2A Ti1A O6A . . 87.15(7) ?
    O3A Ti1A O6A . . 94.35(8) ?
    O4A Ti1A O5A . . 163.07(8) ?
    O1A Ti1A O5A . . 88.55(7) ?
    O2A Ti1A O5A . . 101.66(8) ?
    O3A Ti1A O5A . . 83.18(8) ?
    O6A Ti1A O5A . . 82.35(7) ?
    O5A S1A C14A . . 103.27(12) ?
    O5A S1A C13A . . 103.16(12) ?
    C14A S1A C13A . . 100.06(13) ?
    O6A S2A C16A . . 102.29(12) ?
    O6A S2A C15A . . 104.06(14) ?
    C16A S2A C15A . . 97.94(16) ?
    C1A O1A Ti1A . . 116.08(15) ?
    C6A O2A Ti1A . . 115.48(15) ?
    C7A O3A Ti1A . . 114.05(15) ?
    C12A O4A Ti1A . . 115.43(16) ?
    S1A O5A Ti1A . . 121.98(10) ?
    S2A O6A Ti1A . . 132.05(11) ?
    O1A C1A C2A . . 125.9(2) ?
    O1A C1A C6A . . 113.2(2) ?
    C2A C1A C6A . . 120.8(2) ?
    C1A C2A C3A . . 119.0(2) ?
    C1A C2A H2A . . 120.5 ?
    C3A C2A H2A . . 120.5 ?
    C4A C3A C2A . . 120.8(3) ?
    C4A C3A H3A . . 119.6 ?
    C2A C3A H3A . . 119.6 ?
    C3A C4A C5A . . 120.7(3) ?
    C3A C4A H4A . . 119.7 ?
    C5A C4A H4A . . 119.7 ?
    C6A C5A C4A . . 118.8(3) ?
    C6A C5A H5A . . 120.6 ?
    C4A C5A H5A . . 120.6 ?
    O2A C6A C5A . . 125.7(2) ?
    O2A C6A C1A . . 114.5(2) ?
    C5A C6A C1A . . 119.9(2) ?
    O3A C7A C8A . . 125.0(2) ?
    O3A C7A C12A . . 114.3(2) ?
    C8A C7A C12A . . 120.7(3) ?
    C7A C8A C9A . . 117.7(3) ?
    C7A C8A H8A . . 121.1 ?
    C9A C8A H8A . . 121.1 ?
    C10A C9A C8A . . 121.3(3) ?
    C10A C9A H9A . . 119.3 ?
    C8A C9A H9A . . 119.3 ?
    C9A C10A C11A . . 121.0(3) ?
    C9A C10A H10A . . 119.5 ?
    C11A C10A H10A . . 119.5 ?
    C12A C11A C10A . . 117.8(3) ?
    C12A C11A H11A . . 121.1 ?
    C10A C11A H11A . . 121.1 ?
    O4A C12A C11A . . 124.5(2) ?
    O4A C12A C7A . . 114.3(2) ?
    C11A C12A C7A . . 121.3(3) ?
    S1A C13A H13A . . 109.5 ?
    S1A C13A H13B . . 109.5 ?
    H13A C13A H13B . . 109.5 ?
    S1A C13A H13C . . 109.5 ?
    H13A C13A H13C . . 109.5 ?
    H13B C13A H13C . . 109.5 ?
    S1A C14A H14A . . 109.5 ?
    S1A C14A H14B . . 109.5 ?
    H14A C14A H14B . . 109.5 ?
    S1A C14A H14C . . 109.5 ?
    H14A C14A H14C . . 109.5 ?
    H14B C14A H14C . . 109.5 ?
    S2A C15A H15A . . 109.5 ?
    S2A C15A H15B . . 109.5 ?
    H15A C15A H15B . . 109.5 ?
    S2A C15A H15C . . 109.5 ?
    H15A C15A H15C . . 109.5 ?
    H15B C15A H15C . . 109.5 ?
    S2A C16A H16A . . 109.5 ?
    S2A C16A H16B . . 109.5 ?
    H16A C16A H16B . . 109.5 ?
    S2A C16A H16C . . 109.5 ?
    H16A C16A H16C . . 109.5 ?
    H16B C16A H16C . . 109.5 ?
    O1B Ti1B O4B . . 98.62(8) ?
    O1B Ti1B O2B . . 80.85(8) ?
    O4B Ti1B O2B . . 88.32(8) ?
    O1B Ti1B O3B . . 101.72(8) ?
    O4B Ti1B O3B . . 80.24(8) ?
    O2B Ti1B O3B . . 168.52(8) ?
    O1B Ti1B O5B . . 89.89(8) ?
    O4B Ti1B O5B . . 165.00(8) ?
    O2B Ti1B O5B . . 105.30(8) ?
    O3B Ti1B O5B . . 85.97(8) ?
    O1B Ti1B O6B . . 160.77(8) ?
    O4B Ti1B O6B . . 92.76(8) ?
    O2B Ti1B O6B . . 84.07(7) ?
    O3B Ti1B O6B . . 95.42(8) ?
    O5B Ti1B O6B . . 82.64(7) ?
    O5B S1B C13B . . 102.87(13) ?
    O5B S1B C14B . . 103.27(13) ?
    C13B S1B C14B . . 100.22(14) ?
    O6B S2B C15B . . 103.36(12) ?
    O6B S2B C16B . . 102.56(12) ?
    C15B S2B C16B . . 99.43(14) ?
    C1B O1B Ti1B . . 114.90(15) ?
    C6B O2B Ti1B . . 113.83(15) ?
    C7B O3B Ti1B . . 115.14(15) ?
    C12B O4B Ti1B . . 115.97(16) ?
    S1B O5B Ti1B . . 122.18(11) ?
    S2B O6B Ti1B . . 124.13(11) ?
    O1B C1B C2B . . 125.1(2) ?
    O1B C1B C6B . . 113.7(2) ?
    C2B C1B C6B . . 121.2(2) ?
    C1B C2B C3B . . 118.1(3) ?
    C1B C2B H2B . . 120.9 ?
    C3B C2B H2B . . 120.9 ?
    C4B C3B C2B . . 121.0(3) ?
    C4B C3B H3B . . 119.5 ?
    C2B C3B H3B . . 119.5 ?
    C3B C4B C5B . . 120.9(3) ?
    C3B C4B H4B . . 119.5 ?
    C5B C4B H4B . . 119.5 ?
    C4B C5B C6B . . 118.7(3) ?
    C4B C5B H5B . . 120.7 ?
    C6B C5B H5B . . 120.7 ?
    O2B C6B C5B . . 125.6(2) ?
    O2B C6B C1B . . 114.4(2) ?
    C5B C6B C1B . . 120.0(2) ?
    O3B C7B C8B . . 126.3(2) ?
    O3B C7B C12B . . 113.8(2) ?
    C8B C7B C12B . . 119.9(2) ?
    C7B C8B C9B . . 118.6(2) ?
    C7B C8B H8B . . 120.7 ?
    C9B C8B H8B . . 120.7 ?
    C10B C9B C8B . . 121.5(3) ?
    C10B C9B H9B . . 119.3 ?
    C8B C9B H9B . . 119.3 ?
    C9B C10B C11B . . 120.5(3) ?
    C9B C10B H10B . . 119.7 ?
    C11B C10B H10B . . 119.7 ?
    C12B C11B C10B . . 118.4(2) ?
    C12B C11B H11B . . 120.8 ?
    C10B C11B H11B . . 120.8 ?
    O4B C12B C11B . . 125.1(2) ?
    O4B C12B C7B . . 113.8(2) ?
    C11B C12B C7B . . 121.1(2) ?
    S1B C13B H13D . . 109.5 ?
    S1B C13B H13E . . 109.5 ?
    H13D C13B H13E . . 109.5 ?
    S1B C13B H13F . . 109.5 ?
    H13D C13B H13F . . 109.5 ?
    H13E C13B H13F . . 109.5 ?
    S1B C14B H14D . . 109.5 ?
    S1B C14B H14E . . 109.5 ?
    H14D C14B H14E . . 109.5 ?
    S1B C14B H14F . . 109.5 ?
    H14D C14B H14F . . 109.5 ?
    H14E C14B H14F . . 109.5 ?
    S2B C15B H15D . . 109.5 ?
    S2B C15B H15E . . 109.5 ?
    H15D C15B H15E . . 109.5 ?
    S2B C15B H15F . . 109.5 ?
    H15D C15B H15F . . 109.5 ?
    H15E C15B H15F . . 109.5 ?
    S2B C16B H16D . . 109.5 ?
    S2B C16B H16E . . 109.5 ?
    H16D C16B H16E . . 109.5 ?
    S2B C16B H16F . . 109.5 ?
    H16D C16B H16F . . 109.5 ?
    H16E C16B H16F . . 109.5 ?
loop_
    _geom_torsion_atom_site_label_1
    _geom_torsion_atom_site_label_2
    _geom_torsion_atom_site_label_3
    _geom_torsion_atom_site_label_4
    _geom_torsion_site_symmetry_1
    _geom_torsion_site_symmetry_2
    _geom_torsion_site_symmetry_3
    _geom_torsion_site_symmetry_4
    _geom_torsion
    _geom_torsion_publ_flag
    C14A S1A O5A Ti1A . . . . 123.30(13) ?
    C13A S1A O5A Ti1A . . . . -132.84(14) ?
    C16A S2A O6A Ti1A . . . . 159.79(16) ?
    C15A S2A O6A Ti1A . . . . -98.66(19) ?
    Ti1A O1A C1A C2A . . . . 179.0(2) ?
    Ti1A O1A C1A C6A . . . . 0.2(3) ?
    O1A C1A C2A C3A . . . . -178.5(3) ?
    C6A C1A C2A C3A . . . . 0.3(4) ?
    C1A C2A C3A C4A . . . . 0.1(4) ?
    C2A C3A C4A C5A . . . . -0.2(5) ?
    C3A C4A C5A C6A . . . . -0.1(4) ?
    Ti1A O2A C6A C5A . . . . -177.4(2) ?
    Ti1A O2A C6A C1A . . . . 2.8(3) ?
    C4A C5A C6A O2A . . . . -179.2(3) ?
    C4A C5A C6A C1A . . . . 0.5(4) ?
    O1A C1A C6A O2A . . . . -1.9(3) ?
    C2A C1A C6A O2A . . . . 179.2(2) ?
    O1A C1A C6A C5A . . . . 178.3(2) ?
    C2A C1A C6A C5A . . . . -0.6(4) ?
    Ti1A O3A C7A C8A . . . . 169.6(2) ?
    Ti1A O3A C7A C12A . . . . -7.5(3) ?
    O3A C7A C8A C9A . . . . -178.2(2) ?
    C12A C7A C8A C9A . . . . -1.3(4) ?
    C7A C8A C9A C10A . . . . -1.1(4) ?
    C8A C9A C10A C11A . . . . 1.1(4) ?
    C9A C10A C11A C12A . . . . 1.3(4) ?
    Ti1A O4A C12A C11A . . . . -173.6(2) ?
    Ti1A O4A C12A C7A . . . . 6.8(3) ?
    C10A C11A C12A O4A . . . . 176.7(2) ?
    C10A C11A C12A C7A . . . . -3.7(4) ?
    O3A C7A C12A O4A . . . . 0.6(3) ?
    C8A C7A C12A O4A . . . . -176.6(2) ?
    O3A C7A C12A C11A . . . . -179.0(2) ?
    C8A C7A C12A C11A . . . . 3.8(4) ?
    C13B S1B O5B Ti1B . . . . 137.68(14) ?
    C14B S1B O5B Ti1B . . . . -118.38(14) ?
    C15B S2B O6B Ti1B . . . . 103.47(15) ?
    C16B S2B O6B Ti1B . . . . -153.50(14) ?
    Ti1B O1B C1B C2B . . . . -170.4(2) ?
    Ti1B O1B C1B C6B . . . . 8.6(3) ?
    O1B C1B C2B C3B . . . . 177.3(3) ?
    C6B C1B C2B C3B . . . . -1.6(4) ?
    C1B C2B C3B C4B . . . . -0.6(4) ?
    C2B C3B C4B C5B . . . . 2.2(5) ?
    C3B C4B C5B C6B . . . . -1.7(4) ?
    Ti1B O2B C6B C5B . . . . 166.9(2) ?
    Ti1B O2B C6B C1B . . . . -13.3(3) ?
    C4B C5B C6B O2B . . . . 179.4(3) ?
    C4B C5B C6B C1B . . . . -0.4(4) ?
    O1B C1B C6B O2B . . . . 3.2(3) ?
    C2B C1B C6B O2B . . . . -177.7(2) ?
    O1B C1B C6B C5B . . . . -176.9(2) ?
    C2B C1B C6B C5B . . . . 2.1(4) ?
    Ti1B O3B C7B C8B . . . . -170.3(2) ?
    Ti1B O3B C7B C12B . . . . 9.2(3) ?
    O3B C7B C8B C9B . . . . -179.3(3) ?
    C12B C7B C8B C9B . . . . 1.2(4) ?
    C7B C8B C9B C10B . . . . 0.4(4) ?
    C8B C9B C10B C11B . . . . -0.8(4) ?
    C9B C10B C11B C12B . . . . -0.4(4) ?
    Ti1B O4B C12B C11B . . . . 173.9(2) ?
    Ti1B O4B C12B C7B . . . . -5.8(3) ?
    C10B C11B C12B O4B . . . . -177.6(2) ?
    C10B C11B C12B C7B . . . . 2.0(4) ?
    O3B C7B C12B O4B . . . . -2.3(3) ?
    C8B C7B C12B O4B . . . . 177.2(2) ?
    O3B C7B C12B C11B . . . . 178.0(2) ?
    C8B C7B C12B C11B . . . . -2.4(4) ?
loop_
    _geom_hbond_atom_site_label_D
    _geom_hbond_atom_site_label_H
    _geom_hbond_atom_site_label_A
    _geom_hbond_site_symmetry_A
    _geom_hbond_distance_DH
    _geom_hbond_distance_HA
    _geom_hbond_distance_DA
    _geom_hbond_angle_DHA
    _geom_hbond_publ_flag
    C11A H11A O2B 3_666 0.95 2.62 3.491(3) 152.6 yes
    C13A H13C O5A 3_576 0.98 2.54 3.428(3) 151.2 yes
    C14A H14B O1A 3_576 0.98 2.66 3.378(3) 130.4 yes
    C14A H14B O5A 3_576 0.98 2.55 3.447(3) 151.8 yes
    C14A H14C O4B 3_566 0.98 2.27 3.193(3) 156.2 yes
    C13B H13E O5B 3_666 0.98 2.60 3.495(4) 151.3 yes
    C14B H14E O4A 3_666 0.98 2.55 3.438(3) 150.8 yes
    C14B H14F O1B 3_666 0.98 2.56 3.336(3) 135.6 yes
    C15B H15D O3A 1_545 0.98 2.34 3.307(3) 170.6 yes
    C16B H16D O1A 1_545 0.98 2.59 3.186(3) 119.3 yes
    C16B H16E O4A 3_666 0.98 2.45 3.427(3) 172.9 yes
_shelx_space_group_comment
;
The symmetry employed for this shelxl refinement is uniquely defined
by the following loop, which should always be used as a source of
symmetry information in preference to the above space-group names.
They are only intended as comments.
;
_shelx_estimated_absorpt_T_min     0.789
_shelx_estimated_absorpt_T_max     0.939
_shelx_hkl_file
;
   0   0  -3    8.70    1.40
   0   0   4  178.10    7.10
   0   0  -4  185.70    7.50
   0   0   5    1.50    0.60
   0   0  -5    0.90    0.60
   0   0   6  723.20   25.70
   0   0  -6  754.40   27.60
   0   0   7   -1.40    0.70
   0   0  -7   -1.00    0.50
   0   0   8  239.80    9.90
   0   0  -8  247.40   10.30
   0   0   9   -0.90    0.70
   0   0  -9   -0.90    0.70
   0   0  10  233.70   10.10
   0   0 -10  251.10   10.80
   0   0  11   -0.70    0.90
   0   0 -11   -0.10    0.90
   0   0  12 1190.20   44.20
   0   0 -12 1264.40   47.60
   0   0  13    4.80    1.80
   0   0 -13   -0.80    1.00
   0   0  14  477.50   18.30
   0   0 -14  485.60   22.30
   0   0  15   -1.90    1.40
   0   0 -15   -1.30    1.30
   0   0  16  170.20    7.90
   0   0 -16  179.70    8.80
   0   0  17   -3.30    1.60
   0   0 -17    0.40    3.00
   0   0  18   -2.50    1.60
   0   0 -18   -2.30    1.70
   0   0  19   -0.20    1.70
   0   0 -19    1.00    2.00
   0   0  20    3.00    1.90
   0   0 -20    5.30    2.80
   0   0  21    2.20    2.00
   0   0  22   16.10    2.80
   0   0  23    0.30    2.10
   0   0  24    1.70    2.70
   0   0  25    5.10    5.00
   0   0  26    9.50    2.50
   0   0  27   -1.50    2.20
   0   1   0   -0.10    0.20
   0  -1   0   -0.20    0.20
   0   1   1    2.40    0.30
   0   1  -1    2.90    0.30
   0  -1  -1    2.30    0.30
   0   1  -2   43.20    2.00
   0  -1  -2   44.20    1.90
   0   1   3   -1.10    0.50
   0  -1   3   -0.90    0.30
   0   1   4   37.70    1.60
   0   1  -4   33.70    1.70
   0  -1  -4   33.60    1.70
   0  -1   4   40.70    1.90
   0   1   5    0.60    0.50
   0   1  -5   -0.40    0.60
   0  -1  -5   -0.30    0.50
   0  -1   5    0.60    0.50
   0   1   6   13.60    1.00
   0   1  -6   13.90    1.00
   0  -1  -6   13.50    0.90
   0  -1   6   13.30    1.00
   0   1   7    1.90    0.70
   0   1  -7    2.00    0.60
   0  -1  -7    2.10    0.60
   0  -1   7    3.60    0.90
   0   1   8   39.70    2.20
   0   1  -8   38.90    2.30
   0  -1  -8   40.50    2.30
   0  -1   8   41.70    2.30
   0   1   9   -0.30    0.70
   0   1  -9   -0.80    0.60
   0  -1  -9    0.40    0.60
   0  -1   9    0.40    0.70
   0   1  10    6.50    1.10
   0   1 -10    6.00    1.00
   0  -1 -10    8.00    1.10
   0  -1  10    6.30    1.10
   0   1  11   42.70    2.50
   0   1 -11   47.00    2.70
   0  -1 -11   46.00    2.90
   0  -1  11   45.90    2.70
   0   1  12   20.00    1.60
   0   1 -12   20.30    1.90
   0  -1 -12   18.70    1.60
   0   1  13   14.10    2.30
   0   1 -13   11.30    1.70
   0  -1 -13   10.70    1.60
   0  -1  13   16.30    2.50
   0   1  14   30.60    2.20
   0   1 -14   36.90    2.80
   0  -1 -14   31.10    2.10
   0  -1  14   39.80    2.60
   0   1  15    9.50    1.50
   0   1 -15    7.80    1.50
   0  -1 -15    9.50    1.70
   0  -1  15   12.00    1.60
   0   1  16   10.00    1.60
   0   1 -16   10.80    1.90
   0  -1 -16   12.70    1.70
   0  -1  16   13.40    1.90
   0   1  17   35.50    2.50
   0   1 -17   37.40    2.90
   0  -1 -17   38.20    5.70
   0  -1  17   33.40    2.60
   0   1  18   15.80    1.90
   0   1 -18   13.80    2.10
   0  -1 -18   11.70    2.10
   0  -1  18   15.40    2.10
   0   1  19    6.40    1.70
   0   1 -19    7.30    1.70
   0  -1 -19    4.70    2.00
   0  -1  19    2.30    1.90
   0   1  20   -0.10    1.80
   0   1 -20    5.70    2.60
   0  -1 -20    6.40    3.10
   0  -1  20    1.10    1.80
   0   1  21    0.70    1.90
   0  -1  21    0.80    2.00
   0   1  22   10.00    2.60
   0  -1  22   11.60    2.90
   0   1  23   27.30    3.00
   0  -1  23   31.30    3.10
   0   1  24    0.30    2.20
   0  -1  24    0.20    2.20
   0   1  25    4.80    2.50
   0  -1  25   11.00    4.10
   0   1  26    2.30    2.10
   0  -1  26    1.00    3.20
   0   1  27   -2.00    2.50
   0  -1  27    0.40    2.60
   0   2   0   37.30    1.90
   0  -2   0   38.60    1.80
   0  -2   0   36.70    1.60
   0   2   1  257.60    9.30
   0   2  -1  254.90    9.80
   0  -2  -1  250.00    9.30
   0   2   2    1.00    0.40
   0   2   2   -0.50    0.40
   0   2  -2    1.00    0.40
   0  -2  -2    0.80    0.40
   0  -2  -2    0.80    0.40
   0  -2   2   -0.10    0.40
   0   2   3  179.10    7.00
   0   2  -3  168.20    6.40
   0  -2  -3  170.90    6.60
   0  -2  -3  172.30    6.40
   0  -2   3  167.70    6.60
   0   2   4  163.90    6.20
   0   2  -4  158.90    6.20
   0  -2  -4  160.10    6.10
   0  -2   4  159.30    6.30
   0   2   5  239.50    9.00
   0   2  -5  236.70    9.60
   0  -2  -5  243.10    8.70
   0  -2   5  234.50    9.60
   0   2   6   51.00    2.30
   0   2  -6   49.90    2.30
   0  -2  -6   49.90    2.30
   0  -2   6   49.90    2.70
   0   2   7    1.30    0.70
   0   2  -7    0.60    0.50
   0  -2  -7    0.80    0.60
   0  -2   7    0.30    0.70
   0   2   8  498.80   18.00
   0   2  -8  503.50   18.90
   0  -2  -8  513.60   18.60
   0  -2   8  495.60   18.90
   0   2   9  645.10   22.80
   0   2  -9  653.80   23.90
   0  -2  -9  661.10   24.00
   0  -2   9  627.90   23.80
   0   2  10  555.50   19.70
   0   2 -10  572.80   22.70
   0  -2 -10  579.90   22.10
   0  -2  10  555.20   19.70
   0   2  11 1139.00   39.70
   0   2 -11 1239.10   45.00
   0  -2 -11 1188.40   43.10
   0  -2  11 1147.30   42.40
   0   2  12   27.10    2.00
   0   2 -12   26.70    2.10
   0  -2 -12   29.00    2.10
   0  -2  12   29.40    2.00
   0   2  13  604.30   22.40
   0   2 -13  634.50   25.20
   0  -2 -13  651.40   26.30
   0  -2  13  606.80   23.90
   0   2  14    5.10    1.40
   0   2 -14    2.30    1.20
   0  -2 -14    4.60    1.10
   0  -2  14    5.60    1.30
   0   2  15   68.70    4.10
   0   2 -15   73.10    4.60
   0  -2 -15   74.90    4.20
   0  -2  15   74.00    4.10
   0   2  16   33.90    2.60
   0   2 -16   36.30    2.80
   0  -2 -16   34.40    3.30
   0  -2  16   31.50    2.60
   0   2  17   33.10    2.90
   0   2 -17   35.20    3.00
   0  -2 -17   40.50    5.90
   0  -2  17   31.60    2.60
   0   2  18   37.50    3.00
   0   2 -18   47.90    3.60
   0  -2 -18   41.20    3.00
   0  -2  18   40.20    3.30
   0   2  19  190.30    9.40
   0   2 -19  202.90   10.20
   0  -2 -19  197.70   10.00
   0  -2  19  183.90    9.10
   0   2  20    5.40    2.20
   0   2 -20    7.70    2.60
   0  -2 -20   15.60    3.50
   0  -2  20    5.50    1.90
   0   2  21  150.30    8.20
   0  -2  21  148.70    8.10
   0   2  22   -0.40    1.90
   0  -2  22    4.40    2.40
   0   2  23   25.40    3.30
   0  -2  23   24.70    3.00
   0   2  24    0.20    2.70
   0  -2  24    3.30    2.30
   0   2  25   50.70    4.60
   0  -2  25   59.70    5.40
   0   2  26    1.50    2.40
   0  -2  26    3.60    3.50
   0   2  27   12.20    2.70
   0  -2  27    7.70    3.00
   0   3   0    2.00    0.80
   0   3   0    3.80    0.70
   0  -3   0    3.30    0.70
   0  -3   0    2.00    0.90
   0   3   1    7.40    0.90
   0   3   1   10.60    0.90
   0   3  -1    7.40    1.10
   0  -3  -1   10.00    0.90
   0  -3  -1    8.70    1.10
   0  -3   1   10.70    1.00
   0  -3   1    8.50    1.10
   0   3   2   33.80    2.00
   0   3   2   36.60    1.70
   0   3  -2   34.80    1.90
   0  -3  -2   36.50    1.70
   0  -3  -2   34.70    1.90
   0  -3   2   33.10    1.70
   0   3   3   62.30    2.90
   0   3   3   60.90    2.70
   0   3  -3   62.30    3.00
   0  -3  -3   61.20    2.50
   0  -3  -3   61.00    2.70
   0  -3   3   60.60    2.80
   0   3   4   16.20    1.10
   0   3  -4   13.00    1.10
   0  -3  -4   15.40    1.00
   0  -3  -4   14.90    1.00
   0  -3   4   13.70    1.10
   0   3   5   17.70    1.20
   0   3  -5   19.30    1.30
   0  -3  -5   19.50    1.30
   0  -3   5   19.50    1.40
   0   3   6    2.80    0.70
   0   3  -6    4.10    0.70
   0  -3  -6    3.80    0.70
   0  -3   6    3.60    0.70
   0   3   7   20.50    1.30
   0   3  -7   21.20    1.50
   0  -3  -7   18.70    1.50
   0  -3   7   21.50    1.40
   0   3   8   -0.20    0.90
   0   3  -8    1.40    0.90
   0  -3  -8    1.70    0.70
   0  -3   8    1.10    0.70
   0   3   9   20.60    1.30
   0   3  -9   20.80    1.70
   0  -3  -9   22.50    1.60
   0  -3   9   20.60    1.50
   0   3  10   31.40    2.00
   0   3 -10   35.90    2.40
   0  -3 -10   34.30    1.90
   0  -3  10   32.20    2.20
   0   3  11  114.20    4.90
   0   3 -11  114.60    5.90
   0  -3 -11  115.70    5.40
   0  -3  11  113.90    5.60
   0   3  12    1.40    1.50
   0   3 -12    1.70    0.80
   0  -3 -12    3.90    1.00
   0  -3  12    1.60    1.50
   0   3  13   41.30    2.60
   0   3 -13   43.80    3.00
   0  -3 -13   40.80    2.40
   0  -3  13   44.30    3.10
   0   3  14   21.50    2.00
   0   3 -14   17.10    2.00
   0  -3 -14   19.00    1.80
   0  -3  14   20.80    1.90
   0   3  15   17.30    1.80
   0   3 -15   19.00    2.10
   0  -3 -15   20.60    2.00
   0  -3  15   15.50    1.80
   0   3  16   43.80    3.00
   0   3 -16   43.60    3.30
   0  -3 -16   49.00    4.20
   0  -3  16   48.00    3.20
   0   3  17   -0.80    1.80
   0   3 -17    1.20    1.60
   0  -3 -17    2.50    1.70
   0  -3  17   -0.60    1.30
   0   3  18    5.90    1.90
   0   3 -18    8.70    1.70
   0  -3 -18   12.10    2.00
   0  -3  18    7.70    1.80
   0   3  19   -2.20    1.60
   0   3 -19    0.10    2.50
   0  -3 -19   -0.40    1.70
   0  -3  19   -2.40    1.80
   0   3  20   48.20    3.70
   0   3 -20   36.50    4.00
   0  -3 -20   51.20    4.80
   0  -3  20   47.30    3.80
   0   3  21   23.10    2.50
   0  -3  21   20.60    3.30
   0   3  22   27.40    2.60
   0  -3  22   27.80    3.30
   0   3  23   12.90    3.30
   0  -3  23   12.10    2.50
   0   3  24    3.50    2.10
   0  -3  24    5.40    3.00
   0   3  25    0.40    2.60
   0  -3  25    1.10    2.30
   0   3  26   -0.30    2.90
   0  -3  26    0.60    3.00
   0   4   0 3195.10  106.10
   0   4   0 3204.00  105.40
   0  -4   0 3166.80  103.40
   0  -4   0 3303.00  105.40
   0   4   1    1.20    0.70
   0   4   1    1.60    0.80
   0   4  -1    0.40    0.60
   0  -4  -1   -0.40    0.70
   0  -4  -1   -0.30    0.70
   0  -4   1    1.80    0.90
   0  -4   1   -0.20    0.70
   0   4   2  856.80   30.60
   0   4   2  853.40   29.10
   0   4  -2  857.10   31.80
   0  -4  -2  851.80   29.70
   0  -4  -2  862.30   29.80
   0  -4   2  845.40   31.40
   0  -4   2  886.30   30.80
   0   4   3  417.60   15.40
   0   4   3  406.70   14.60
   0   4  -3  407.20   16.00
   0  -4  -3  410.70   14.80
   0  -4  -3  412.30   15.10
   0  -4   3  408.70   14.30
   0   4   4   45.00    2.30
   0   4   4   43.30    2.20
   0   4  -4   46.30    2.20
   0  -4  -4   43.00    2.20
   0  -4  -4   45.00    2.30
   0  -4   4   45.80    2.40
   0   4   5    5.00    0.90
   0   4  -5    7.20    0.80
   0  -4  -5    6.10    0.90
   0  -4  -5    5.50    0.80
   0  -4   5    5.80    0.90
   0   4   6  144.40    5.50
   0   4  -6  145.50    6.30
   0  -4  -6  137.30    5.70
   0  -4  -6  147.70    5.50
   0  -4   6  141.10    6.10
   0   4   7   25.20    1.70
   0   4  -7   29.00    1.70
   0  -4  -7   25.60    1.70
   0  -4  -7   30.30    1.90
   0  -4   7   27.00    1.80
   0   4   8   19.80    1.50
   0   4  -8   19.50    1.50
   0  -4  -8   21.20    1.50
   0  -4   8   21.30    1.60
   0   4   9  145.30    5.60
   0   4  -9  148.20    6.70
   0  -4  -9  141.10    6.10
   0  -4   9  142.90    6.20
   0   4  10    6.40    1.10
   0   4 -10    7.80    1.50
   0  -4 -10    7.40    1.00
   0  -4  10    7.70    1.10
   0   4  11   91.90    4.30
   0   4 -11   96.20    4.90
   0  -4 -11   89.70    4.40
   0  -4  11   89.40    4.70
   0   4  12   43.60    3.30
   0   4 -12   37.40    2.40
   0  -4 -12   39.50    2.50
   0  -4  12   36.90    3.30
   0   4  13    8.50    1.60
   0   4 -13    6.00    1.50
   0  -4 -13    6.40    1.10
   0  -4  13    6.30    1.40
   0   4  14  168.30    7.30
   0   4 -14  172.50    9.30
   0  -4 -14  169.70    8.90
   0  -4  14  168.40    8.40
   0   4  15   39.40    2.80
   0   4 -15   37.50    3.00
   0  -4 -15   40.40    3.00
   0  -4  15   37.60    2.70
   0   4  16  392.50   15.90
   0   4 -16  414.80   18.50
   0  -4 -16  418.20   17.40
   0  -4  16  392.00   15.90
   0   4  17   55.10    3.50
   0   4 -17   57.20    5.00
   0  -4 -17   56.30    4.00
   0  -4  17   54.20    3.20
   0   4  18   21.40    2.60
   0   4 -18   17.30    3.00
   0  -4 -18   19.80    2.20
   0  -4  18   24.50    2.30
   0   4  19    2.20    2.00
   0   4 -19    8.60    3.00
   0  -4 -19    1.60    2.20
   0  -4  19    4.00    1.80
   0   4  20    8.70    2.20
   0  -4 -20    7.40    3.10
   0  -4  20    6.80    2.00
   0   4  21   18.80    2.50
   0  -4  21   22.70    2.90
   0   4  22   19.10    3.30
   0  -4  22   17.80    4.30
   0   4  23   27.50    2.80
   0  -4  23   25.40    3.10
   0   4  24   41.90    3.70
   0  -4  24   38.40    3.90
   0   4  25    7.50    3.60
   0  -4  25    9.10    2.80
   0   4  26    9.00    2.70
   0  -4  26    9.10    3.10
   0   5   0   -0.30    0.70
   0   5   0    0.10    0.70
   0  -5   0   -0.80    0.70
   0  -5   0   -0.60    0.70
   0   5   1   18.30    1.40
   0   5   1   17.10    1.30
   0   5  -1   18.00    1.40
   0  -5  -1   17.40    1.50
   0  -5  -1   17.70    1.30
   0  -5  -1   17.20    1.10
   0  -5   1   16.70    1.40
   0  -5   1   16.50    1.30
   0   5   2   16.50    1.30
   0   5   2   13.80    1.30
   0   5  -2   15.60    1.40
   0  -5  -2   15.90    1.30
   0  -5  -2   17.20    1.30
   0  -5   2   15.50    1.30
   0  -5   2   16.80    1.30
   0   5   3   66.90    3.20
   0   5   3   63.10    3.00
   0   5  -3   70.80    3.70
   0  -5  -3   64.10    3.10
   0  -5  -3   67.20    3.20
   0  -5   3   71.30    3.60
   0   5   4   -0.10    0.70
   0   5   4   -1.70    1.00
   0   5  -4   -1.10    0.80
   0  -5  -4    0.10    0.90
   0  -5  -4    0.50    0.70
   0  -5   4    0.40    0.70
   0   5   5   18.80    1.40
   0   5  -5   19.20    1.40
   0  -5  -5   19.50    1.40
   0  -5  -5   19.30    1.20
   0  -5   5   17.60    1.50
   0   5   6   50.20    2.30
   0   5  -6   51.10    2.90
   0  -5  -6   48.60    2.40
   0  -5  -6   49.30    2.90
   0  -5   6   46.70    2.50
   0   5   7    3.20    0.90
   0   5  -7    5.40    1.20
   0  -5  -7    2.70    0.80
   0  -5  -7    4.30    0.90
   0  -5   7    2.70    1.00
   0   5   8  138.50    5.90
   0   5  -8  136.90    6.50
   0  -5  -8  139.10    6.10
   0  -5  -8  142.40    6.50
   0  -5   8  141.30    6.70
   0   5  -9   25.80    2.00
   0  -5  -9   21.80    1.70
   0  -5  -9   27.80    1.80
   0  -5   9   26.80    2.10
   0   5 -10   35.00    2.40
   0  -5 -10   33.40    2.10
   0  -5 -10   38.30    2.50
   0  -5  10   36.80    2.30
   0   5  11    6.90    1.90
   0   5 -11   -0.10    1.10
   0  -5 -11    1.50    1.20
   0  -5  11    1.20    0.90
   0   5  12    7.50    1.60
   0   5 -12    6.50    1.10
   0  -5 -12    6.80    1.40
   0  -5  12    6.60    1.50
   0   5  13    1.70    1.40
   0   5 -13    2.00    1.30
   0  -5 -13    1.00    1.00
   0  -5  13   -0.40    2.30
   0   5  14   46.20    3.00
   0   5 -14   51.50    3.40
   0  -5 -14   50.70    3.10
   0  -5  14   47.10    3.50
   0   5  15    3.50    1.60
   0   5 -15    3.80    1.40
   0  -5 -15    8.00    2.80
   0  -5  15    3.30    2.10
   0   5  16   46.10    3.30
   0   5 -16   46.10    3.60
   0  -5 -16   47.20    3.50
   0  -5  16   46.40    3.30
   0   5  17   -1.20    1.70
   0   5 -17    8.30    3.60
   0  -5 -17    2.00    1.50
   0  -5  17    1.40    1.50
   0   5  18   14.50    2.20
   0   5 -18   13.00    2.30
   0  -5 -18   12.00    2.20
   0  -5  18   11.90    1.90
   0   5  19   25.10    2.70
   0   5 -19   22.40    3.00
   0  -5 -19   35.50    4.20
   0  -5  19   27.90    2.70
   0   5  20   58.60    4.10
   0  -5  20   60.40    4.10
   0   5  21    0.00    2.00
   0  -5  21   -1.90    2.10
   0   5  22   -2.40    2.80
   0  -5  22    0.20    3.10
   0   5  23   13.40    2.60
   0  -5  23   12.30    2.90
   0   5  24   10.30    3.20
   0  -5  24   11.90    3.10
   0   5  25   -0.10    2.70
   0  -5  25   -2.40    3.10
   0   5  26   11.40    3.60
   0  -5  26    9.50    2.90
   0   6   0   17.80    1.40
   0   6   0   16.80    1.30
   0  -6   0   16.70    1.40
   0  -6   0   16.40    1.40
   0   6   1   37.70    2.20
   0   6   1   32.20    2.20
   0   6  -1   36.10    2.10
   0  -6  -1   33.80    2.10
   0  -6  -1   37.80    2.20
   0  -6  -1   36.40    1.70
   0  -6   1   36.20    2.10
   0  -6   1   39.30    2.10
   0   6   2   25.20    1.70
   0   6   2   20.30    1.70
   0   6  -2   20.70    1.60
   0   6  -2   25.10    1.50
   0  -6  -2   18.40    1.60
   0  -6  -2   23.50    1.60
   0  -6   2   21.70    1.70
   0  -6   2   24.10    1.60
   0   6   3   43.90    2.50
   0   6   3   43.00    2.40
   0   6  -3   47.20    2.70
   0  -6  -3   41.10    2.50
   0  -6  -3   42.60    2.30
   0  -6   3   44.20    2.80
   0  -6   3   47.50    2.40
   0   6   4  271.40   10.40
   0   6   4  257.70   10.20
   0   6  -4  261.70   10.70
   0  -6  -4  258.80   10.90
   0  -6  -4  266.90   10.20
   0  -6   4  261.20   10.90
   0   6   5  191.40    7.60
   0   6   5  191.40    7.40
   0   6  -5  193.10    8.40
   0  -6  -5  192.50    7.80
   0  -6  -5  199.70    7.70
   0  -6   5  186.80    8.00
   0   6   6   90.00    4.10
   0   6  -6   94.30    4.60
   0  -6  -6   90.80    4.10
   0  -6  -6   91.00    4.70
   0  -6   6   88.00    3.90
   0   6   7  178.00    7.00
   0   6  -7  185.50    8.00
   0  -6  -7  179.10    7.80
   0  -6  -7  181.40    8.40
   0  -6   7  179.00    7.20
   0   6   8   47.50    2.70
   0   6  -8   42.80    2.70
   0  -6  -8   43.80    2.30
   0  -6  -8   40.30    2.50
   0  -6   8   41.50    2.50
   0   6   9  219.40    9.50
   0   6  -9  225.30   10.20
   0  -6  -9  213.90    9.40
   0  -6  -9  222.00    9.70
   0  -6   9  220.30    9.90
   0   6 -10  467.40   19.70
   0  -6 -10  438.70   17.40
   0  -6 -10  475.30   18.70
   0  -6  10  443.50   17.10
   0   6 -11  206.00    9.50
   0  -6 -11  193.30    8.40
   0  -6 -11  197.90    8.70
   0  -6  11  199.30    8.90
   0   6  12    3.40    1.20
   0   6 -12    4.70    1.60
   0  -6 -12    3.30    1.20
   0  -6 -12    1.60    1.10
   0  -6  12    3.70    1.50
   0   6  13  101.80    5.00
   0   6 -13  101.50    5.60
   0  -6 -13  104.10    5.30
   0  -6 -13  103.80    5.60
   0  -6  13  100.70    5.10
   0   6  14   42.30    3.00
   0   6 -14   42.70    2.90
   0  -6 -14   40.90    3.00
   0  -6 -14   42.80    3.20
   0  -6  14   41.70    4.30
   0   6  15  420.40   16.30
   0   6 -15  420.10   18.20
   0  -6 -15  411.30   18.10
   0  -6 -15  441.80   18.70
   0  -6  15  415.90   18.50
   0   6  16   57.80    3.70
   0   6 -16   55.60    4.40
   0  -6 -16   55.00    3.70
   0   6  17    5.10    1.90
   0   6 -17    6.20    2.20
   0  -6 -17    7.70    2.00
   0  -6  17    5.80    1.80
   0   6  18   21.20    2.70
   0   6 -18   22.20    2.70
   0  -6 -18   20.00    2.20
   0  -6  18   21.20    2.80
   0   6  19   26.30    3.10
   0  -6 -19   29.60    3.50
   0  -6  19   28.10    2.80
   0   6  20   26.20    3.00
   0  -6  20   31.60    2.90
   0   6  21   38.70    3.80
   0  -6  21   47.70    4.50
   0   6  22   20.40    3.70
   0  -6  22   17.90    2.80
   0   6  23   25.20    3.60
   0  -6  23   34.00    3.50
   0   6  24   20.70    3.80
   0  -6  24   23.30    3.90
   0   6  25    5.20    2.90
   0  -6  25    9.60    2.90
   0   7   0    2.50    1.10
   0   7   0    1.00    1.20
   0  -7   0    2.60    1.20
   0  -7   0    0.90    1.00
   0   7   1  250.80   10.00
   0   7   1  251.60   10.50
   0   7  -1  248.00   10.90
   0  -7  -1  253.20   11.00
   0  -7  -1  256.60    9.80
   0  -7   1  248.60    9.80
   0  -7   1  253.00   10.90
   0   7   2   81.30    3.90
   0   7   2   80.40    3.60
   0   7  -2   84.10    4.00
   0   7  -2   69.40    3.60
   0  -7  -2   83.30    3.80
   0  -7  -2   89.00    4.10
   0  -7  -2   87.20    3.70
   0  -7   2   83.00    4.50
   0  -7   2   88.40    4.20
   0   7   3    0.40    1.30
   0   7   3   -0.20    1.10
   0   7  -3   -0.80    1.20
   0  -7  -3    0.80    1.00
   0  -7  -3    1.50    1.00
   0  -7   3   -0.10    1.10
   0  -7   3   -0.50    0.80
   0   7   4   61.30    4.00
   0   7   4   55.60    3.10
   0   7  -4   60.50    3.30
   0  -7  -4   54.00    3.00
   0  -7  -4   57.60    2.90
   0  -7   4   57.10    3.30
   0  -7   4   56.20    3.10
   0   7   5    1.20    2.10
   0   7   5    0.90    1.30
   0   7  -5   -0.30    0.80
   0  -7  -5    0.20    1.00
   0  -7  -5    2.50    1.20
   0  -7   5    1.30    1.00
   0   7   6   97.50    4.50
   0   7   6   88.80    4.00
   0   7  -6   94.40    4.60
   0  -7  -6   90.00    4.10
   0  -7  -6   98.30    4.90
   0  -7   6   90.70    4.70
   0   7   7   -0.60    1.20
   0   7  -7    3.30    1.50
   0  -7  -7    0.50    0.80
   0  -7  -7    0.90    0.80
   0  -7   7   -0.70    1.30
   0   7   8   -1.20    0.90
   0   7  -8   -0.80    0.80
   0  -7  -8    0.20    0.90
   0  -7  -8    0.40    0.90
   0  -7   8   -1.30    1.10
   0   7   9    3.70    2.20
   0   7  -9    2.90    1.00
   0  -7  -9    3.20    1.20
   0  -7  -9    5.10    1.30
   0  -7   9    4.50    1.40
   0   7  10    0.20    1.10
   0   7 -10   -0.60    1.20
   0  -7 -10   -0.60    0.80
   0  -7 -10   -1.20    1.00
   0  -7  10    4.40    2.00
   0   7  11    2.70    1.30
   0   7 -11    0.10    1.00
   0  -7 -11   -0.20    0.90
   0  -7 -11   -0.50    1.00
   0  -7  11    1.10    1.40
   0   7  12    8.60    1.40
   0   7 -12    8.40    1.80
   0  -7 -12   10.90    1.40
   0  -7 -12    8.00    1.50
   0  -7  12    9.20    1.60
   0   7  13   92.70    4.60
   0   7 -13  109.10    6.10
   0  -7 -13  103.80    5.30
   0  -7 -13   99.70    5.00
   0  -7  13  108.10    7.00
   0   7  14   -1.80    1.70
   0   7 -14    1.30    1.50
   0  -7 -14    0.70    1.70
   0  -7 -14   -0.90    1.20
   0  -7  14   -0.20    1.50
   0   7  15   36.00    3.00
   0   7 -15   38.90    3.20
   0  -7 -15   42.80    4.50
   0  -7 -15   37.90    2.90
   0  -7  15   91.50   20.30
   0   7  16    5.90    1.70
   0   7 -16    2.10    2.10
   0  -7 -16    4.70    1.50
   0  -7 -16    5.30    1.80
   0  -7  16    2.50    1.60
   0   7  17    5.20    2.10
   0   7 -17    6.50    1.80
   0  -7 -17    9.80    2.20
   0  -7 -17    5.10    1.90
   0  -7  17    6.10    2.20
   0   7  18   19.40    2.40
   0  -7 -18   18.10    2.40
   0  -7 -18   14.80    2.90
   0  -7  18   16.20    2.70
   0   7  19   23.40    3.20
   0  -7 -19   25.60    3.10
   0  -7  19   19.30    3.30
   0   7  20   35.80    3.60
   0  -7 -20   40.90    3.90
   0  -7  20   38.70    3.50
   0   7  21   12.50    2.70
   0  -7 -21   14.10    2.90
   0  -7  21   14.70    2.70
   0   7  22    1.20    2.40
   0  -7 -22    7.10    3.20
   0  -7  22    3.20    2.40
   0   7  23    8.90    3.10
   0  -7 -23   10.30    3.50
   0  -7  23    7.60    3.10
   0   7  24   22.40    4.20
   0  -7 -24   34.10    5.20
   0  -7  24   29.50    3.30
   0   7  25    2.10    2.60
   0  -7 -25    2.50    2.40
   0  -7  25    0.30    2.80
   0   8   0  244.40    9.90
   0   8   0  228.20    9.80
   0  -8   0  231.40   10.20
   0  -8   0  242.50   10.00
   0   8   1  460.60   18.50
   0   8   1  458.50   17.90
   0   8  -1  465.70   17.50
   0  -8  -1  469.20   18.20
   0  -8  -1  474.20   18.10
   0  -8   1  467.70   18.80
   0  -8   1  486.30   17.80
   0   8   2   56.20    3.50
   0   8   2   61.30    3.20
   0   8  -2   71.10    3.60
   0  -8  -2   68.80    3.20
   0  -8  -2   64.10    3.40
   0  -8  -2   63.10    2.70
   0  -8   2   61.80    3.50
   0  -8   2   60.90    3.30
   0   8   3  866.80   33.10
   0   8   3  824.40   30.40
   0   8  -3  854.10   32.20
   0   8  -3  851.60   31.00
   0  -8  -3  830.00   31.00
   0  -8  -3  871.40   31.40
   0  -8   3  861.10   32.60
   0  -8   3  871.30   30.70
   0   8   4    6.40    1.40
   0   8   4    3.90    1.40
   0   8  -4    3.80    1.00
   0  -8   4    2.70    1.10
   0  -8   4    4.60    1.20
   0   8   5   54.70    3.40
   0   8   5   56.80    3.00
   0   8  -5   61.20    3.40
   0  -8  -5   52.70    3.00
   0  -8  -5   59.70    3.40
   0  -8   5   55.30    3.00
   0  -8   5   61.00    3.10
   0   8   6  117.00    5.60
   0   8   6  112.30    4.70
   0   8  -6  110.50    5.70
   0  -8  -6  116.00    6.10
   0  -8  -6  115.40    5.60
   0  -8   6  106.40    5.60
   0   8   7  114.60    5.80
   0   8  -7  117.70    6.10
   0  -8  -7  118.10    5.70
   0  -8  -7  119.70    5.30
   0  -8   7  117.10    5.30
   0   8   8   28.60    2.20
   0   8  -8   31.20    2.30
   0  -8  -8   32.00    2.10
   0  -8  -8   33.10    2.10
   0  -8   8   31.90    2.20
   0   8   9  121.70    5.50
   0   8  -9  128.10    6.30
   0  -8  -9  120.90    6.00
   0  -8  -9  124.50    5.60
   0  -8   9  121.20    6.20
   0   8  10   13.80    1.80
   0   8 -10   16.20    1.80
   0  -8 -10   14.10    1.50
   0  -8 -10   14.00    1.40
   0  -8  10   15.20    2.00
   0   8  11    1.20    1.30
   0   8 -11    1.30    1.40
   0  -8 -11    3.40    1.40
   0  -8 -11    3.00    1.40
   0  -8  11    2.50    1.30
   0   8  12   16.70    2.00
   0   8 -12   20.40    2.70
   0  -8 -12   14.60    1.60
   0  -8 -12   18.30    1.90
   0  -8  12   15.40    1.80
   0   8  13   47.00    2.90
   0   8 -13   50.10    4.00
   0  -8 -13   48.20    3.10
   0  -8 -13   49.10    3.20
   0  -8  13   49.30    3.10
   0   8  14   23.80    2.40
   0   8 -14   30.40    2.70
   0  -8 -14   36.20    3.80
   0  -8 -14   23.30    2.40
   0  -8  14   24.50    2.30
   0   8  15   14.20    1.90
   0   8 -15   13.30    2.30
   0  -8 -15   15.60    2.10
   0  -8 -15   15.10    2.10
   0  -8  15   14.10    2.00
   0   8  16   22.60    2.70
   0   8 -16   26.50    3.00
   0  -8 -16   29.20    2.90
   0  -8 -16   21.00    2.50
   0  -8  16   24.70    2.60
   0   8  17   -2.70    2.30
   0   8 -17   -2.40    2.00
   0  -8 -17   -2.50    1.80
   0  -8 -17   -2.70    3.90
   0  -8  17   -2.20    1.50
   0   8  18  114.50    5.70
   0  -8 -18  122.70    7.40
   0  -8  18  118.30   10.00
   0   8  19   -0.10    3.00
   0  -8 -19    1.20    2.40
   0  -8  19    7.20    2.40
   0   8  20  169.20    8.20
   0  -8 -20  175.00   10.50
   0  -8  20  159.00    8.20
   0   8  21   37.00    3.70
   0  -8 -21   44.00    4.80
   0  -8  21   42.50    3.50
   0   8  22   12.00    2.60
   0  -8 -22   18.20    3.60
   0  -8  22   20.10    4.00
   0   8  23    6.20    2.70
   0  -8 -23   11.30    3.80
   0  -8  23   12.00    3.70
   0   8  24    4.00    2.60
   0  -8 -24    6.40    3.20
   0  -8  24    1.70    4.10
   0   9   0   -1.90    1.40
   0   9   0   -1.70    1.30
   0  -9   0   -0.90    1.20
   0  -9   0   -0.80    1.40
   0   9   1   16.30    1.80
   0   9   1   15.80    1.70
   0   9  -1   15.20    1.70
   0  -9  -1   17.30    1.70
   0  -9  -1   14.60    1.60
   0  -9   1   16.40    1.50
   0  -9   1   18.60    1.80
   0   9   2   57.10    3.20
   0   9   2   55.40    3.00
   0   9  -2   57.60    3.50
   0  -9  -2   60.40    3.50
   0  -9  -2   55.00    3.00
   0  -9   2   54.40    3.10
   0  -9   2   62.40    3.20
   0   9   3   14.50    1.60
   0   9   3   11.90    1.60
   0   9  -3   15.70    1.50
   0   9  -3   15.30    1.00
   0  -9  -3   14.60    1.70
   0  -9  -3   12.90    1.70
   0  -9  -3   15.50    1.10
   0  -9   3   13.50    1.60
   0  -9   3   16.50    1.70
   0   9   4   31.00    2.30
   0   9   4   26.70    1.90
   0   9  -4   34.00    2.30
   0   9  -4   33.00    2.00
   0  -9  -4   31.30    2.20
   0  -9  -4   33.70    2.50
   0  -9   4   28.60    2.10
   0  -9   4   31.60    2.30
   0   9   5  113.50    5.20
   0   9   5  107.70    5.00
   0   9  -5  110.30    5.30
   0  -9  -5  113.90    5.30
   0  -9  -5  114.90    5.30
   0  -9   5  103.80    5.10
   0  -9   5  110.60    4.50
   0   9   6    2.80    1.40
   0   9   6    5.90    1.40
   0   9  -6    6.20    1.80
   0  -9  -6    4.00    1.30
   0  -9  -6    4.40    1.40
   0  -9   6    6.20    2.60
   0  -9   6    4.70    1.50
   0   9   7   -0.50    1.20
   0   9  -7    4.80    1.80
   0  -9  -7    0.50    1.10
   0  -9  -7   -1.40    1.20
   0  -9   7   -0.90    1.40
   0   9   8    5.60    2.90
   0   9  -8    1.40    1.40
   0  -9  -8    5.30    1.10
   0  -9  -8    5.60    1.60
   0  -9   8    2.30    1.50
   0   9   9   66.60    3.50
   0   9  -9   68.50    4.20
   0  -9  -9   62.70    3.60
   0  -9  -9   65.40    3.60
   0  -9   9   64.60    3.90
   0   9  10   24.40    2.10
   0   9 -10   24.90    2.20
   0  -9 -10   21.40    2.20
   0  -9 -10   23.90    2.20
   0  -9  10   21.00    2.10
   0   9  11   79.60    4.00
   0   9 -11   85.50    5.20
   0  -9 -11   76.40    4.30
   0  -9 -11   82.30    4.20
   0  -9  11   77.10    4.30
   0   9  12   15.60    2.00
   0   9 -12   13.70    2.60
   0  -9 -12   12.80    2.10
   0  -9 -12   15.50    2.00
   0  -9  12   17.20    2.00
   0   9  13    2.20    1.60
   0   9 -13    2.10    1.60
   0  -9 -13    3.70    2.80
   0  -9 -13    2.50    1.80
   0  -9  13    5.50    1.70
   0   9  14    2.80    2.10
   0   9 -14    1.30    2.20
   0  -9 -14    3.90    2.20
   0  -9 -14    3.40    2.00
   0  -9  14    3.30    2.10
   0   9  15   20.30    2.60
   0   9 -15   18.60    2.90
   0  -9 -15   20.50    2.50
   0  -9 -15   16.90    2.30
   0  -9  15   19.90    3.10
   0   9  16   -0.80    2.20
   0   9 -16   -0.70    2.30
   0  -9 -16   -1.50    1.80
   0  -9 -16    0.20    2.70
   0  -9  16    0.80    1.70
   0   9  17    1.10    2.20
   0  -9 -17    3.80    2.40
   0  -9  17    0.50    1.90
   0   9  18   18.50    2.60
   0  -9 -18   26.70    2.90
   0  -9  18   21.70    2.60
   0   9  19    7.40    3.10
   0  -9 -19    5.00    2.90
   0  -9  19   13.50    3.70
   0   9  20    0.40    2.90
   0  -9 -20    0.30    2.10
   0  -9  20    1.70    2.40
   0   9  21    0.10    2.40
   0  -9 -21    3.70    2.50
   0  -9  21    1.40    2.80
   0   9  22    5.10    3.30
   0  -9 -22   22.10   10.40
   0  -9  22    6.40    2.60
   0   9  23   -2.30    2.80
   0  -9 -23    1.80    3.30
   0  -9  23   46.00   11.70
   0   9  24    1.00    2.50
   0  -9 -24   -2.50    3.10
   0  -9  24   10.00    4.40
   0  10   0  133.60    6.30
   0 -10   0  126.00    6.10
   0 -10   0  130.50    5.80
   0  10   1    3.20    1.70
   0  10   1    1.70    1.20
   0  10  -1    1.40    1.20
   0 -10  -1    1.90    1.20
   0 -10  -1    3.20    1.40
   0 -10   1    1.30    1.10
   0 -10   1    1.90    1.50
   0  10   2   76.30    4.20
   0  10   2   72.00    4.10
   0  10  -2   70.20    4.30
   0 -10  -2   76.20    4.00
   0 -10  -2   73.00    4.00
   0 -10   2   78.90    4.20
   0 -10   2   76.20    4.10
   0  10   3    7.00    2.30
   0  10   3    5.50    2.20
   0  10  -3    3.70    1.50
   0 -10  -3    1.60    1.40
   0 -10  -3    2.90    1.50
   0 -10  -3    0.90    0.60
   0 -10   3    5.30    1.30
   0 -10   3    7.90    2.20
   0  10   4  348.20   14.60
   0  10   4  344.50   13.30
   0  10  -4  350.80   14.60
   0  10  -4  346.40   12.90
   0 -10  -4  343.20   14.90
   0 -10  -4  352.30   13.80
   0 -10  -4  343.50   13.30
   0 -10   4  343.90   14.40
   0 -10   4  353.40   14.30
   0  10   5  146.10    7.00
   0  10   5  145.80    6.50
   0  10  -5  148.80    7.20
   0  10  -5  153.70    7.00
   0 -10  -5  144.80    7.40
   0 -10  -5  154.40    6.80
   0 -10   5  156.90    6.90
   0 -10   5  153.50    6.30
   0  10   6   52.00    3.40
   0  10   6   52.80    4.80
   0  10  -6   53.30    3.50
   0 -10  -6   50.30    3.00
   0 -10  -6   48.80    3.10
   0 -10   6   53.80    3.20
   0 -10   6   51.70    3.10
   0  10   7  314.90   14.00
   0  10   7  308.40   12.50
   0  10  -7  314.90   14.00
   0 -10  -7  303.40   13.70
   0 -10  -7  296.40   12.60
   0 -10   7  298.30   12.60
   0 -10   7  317.60   12.40
   0  10   8   92.30    4.50
   0  10  -8   97.10    5.50
   0 -10  -8   90.20    4.70
   0 -10  -8   85.10    5.20
   0 -10   8   91.40    4.80
   0 -10   8   91.10    4.30
   0  10  -9   35.40    2.90
   0 -10  -9   34.30    2.60
   0 -10  -9   36.00    2.40
   0 -10   9   30.00    2.60
   0  10 -10  166.60    8.50
   0 -10 -10  157.50    7.60
   0 -10 -10  165.50    8.00
   0 -10  10  159.60    7.70
   0  10 -11    3.70    1.50
   0 -10 -11    5.30    2.40
   0 -10 -11    3.20    1.80
   0 -10  11    6.00    1.70
   0  10  12   68.50    4.20
   0  10 -12   75.10    4.90
   0 -10 -12   70.00    4.40
   0 -10 -12   79.80    7.20
   0 -10  12   73.60    4.80
   0  10  13   15.40    2.20
   0  10 -13   13.10    2.30
   0 -10 -13   15.50    2.40
   0 -10 -13   15.60    2.40
   0 -10  13   17.00    2.40
   0  10  14   48.20    3.60
   0  10 -14   47.80    4.00
   0 -10 -14   47.50    3.70
   0 -10 -14   51.40    4.70
   0 -10  14   51.00    3.60
   0  10  15    3.90    2.20
   0 -10 -15    3.60    2.00
   0 -10 -15    3.30    2.00
   0 -10  15    5.60    2.70
   0  10  16    9.60    2.70
   0 -10 -16    9.70    2.40
   0 -10  16   11.10    2.30
   0  10  17    7.00    2.80
   0 -10 -17   11.40    2.60
   0 -10  17   13.30    2.30
   0  10  18   -1.90    2.30
   0 -10 -18    0.60    2.20
   0 -10  18    1.60    2.00
   0  10  19    3.60    2.90
   0 -10 -19   -2.30    2.80
   0 -10  19   -3.30    2.60
   0  10  20   38.40    3.90
   0 -10 -20   39.60    4.30
   0 -10  20   33.60    3.60
   0  10  21    8.10    5.30
   0 -10 -21   54.70   13.40
   0 -10  21    5.50    2.50
   0  10  22   32.40    3.80
   0 -10 -22   34.90    5.10
   0 -10  22   38.10    4.20
   0  10  23   -0.30    2.10
   0 -10 -23    0.90    2.70
   0 -10  23    4.70    4.90
   0  11   0    0.50    1.70
   0 -11   0   -0.50    1.40
   0 -11   0    0.10    1.50
   0  11   1    1.40    1.40
   0  11   1    1.40    1.70
   0  11  -1    2.50    1.60
   0 -11  -1    3.40    1.50
   0 -11  -1    1.30    1.30
   0 -11   1    3.00    1.30
   0 -11   1    3.20    1.50
   0  11   2    1.30    1.30
   0  11   2   -1.20    1.70
   0  11  -2    3.70    2.00
   0 -11  -2    2.30    1.60
   0 -11  -2   -0.60    1.20
   0 -11   2    2.40    1.50
   0 -11   2   -1.50    1.60
   0  11   3   17.40    2.10
   0  11   3   21.40    1.90
   0  11  -3   18.80    1.90
   0 -11  -3   19.50    1.90
   0 -11  -3   17.90    1.90
   0 -11   3   16.40    2.10
   0 -11   3   15.20    2.20
   0  11   4   40.40    3.00
   0  11   4   46.50    3.40
   0  11  -4   48.00    3.40
   0 -11  -4   42.70    3.10
   0 -11  -4   46.40    3.20
   0 -11  -4   44.50    2.00
   0 -11   4   46.50    2.90
   0 -11   4   48.90    3.50
   0  11   5    7.60    1.80
   0  11   5    5.60    2.20
   0  11  -5    7.50    1.60
   0  11  -5    8.90    0.90
   0 -11  -5    3.10    1.70
   0 -11  -5    6.90    1.40
   0 -11  -5    6.20    1.00
   0 -11   5    8.20    1.80
   0 -11   5    6.50    1.40
   0  11   6    6.50    1.60
   0  11   6   23.90    4.40
   0  11  -6    5.90    1.50
   0  11  -6    5.90    1.20
   0 -11  -6    1.40    1.50
   0 -11  -6    4.90    1.50
   0 -11   6    3.30    1.40
   0 -11   6    5.80    1.60
   0  11   7   18.90    2.40
   0  11   7   19.70    2.30
   0  11  -7   21.70    2.20
   0 -11  -7   19.80    2.00
   0 -11  -7   19.00    2.00
   0 -11   7   18.60    2.30
   0 -11   7   19.60    2.60
   0  11   8    1.90    2.10
   0  11  -8    1.20    4.20
   0 -11  -8   -0.90    1.60
   0 -11  -8   -0.20    1.40
   0 -11   8   -0.70    1.50
   0 -11   8    0.70    1.50
   0  11   9   20.30    2.20
   0  11  -9   25.00    2.80
   0 -11  -9   22.00    2.70
   0 -11  -9   17.90    2.10
   0 -11   9   22.70    2.50
   0 -11   9   16.50    2.20
   0  11  10   77.00   21.90
   0  11 -10   -0.70    1.90
   0 -11 -10    1.10    1.40
   0 -11 -10    5.20    4.20
   0 -11  10   -0.80    1.90
   0 -11  10    3.30    2.10
   0  11  11    4.20    1.70
   0  11 -11    3.70    1.80
   0 -11 -11    3.60    1.80
   0 -11 -11    3.30    1.60
   0 -11  11    1.80    2.10
   0  11  12    1.00    2.10
   0  11 -12    3.20    1.80
   0 -11 -12   -0.10    1.90
   0 -11 -12    0.50    1.80
   0 -11  12    0.80    2.50
   0  11  13   15.90    2.20
   0  11 -13    9.40    2.50
   0 -11 -13   22.10    3.00
   0 -11 -13   13.80    1.90
   0 -11  13   19.40    2.50
   0  11  14    8.70    2.80
   0 -11 -14   13.90    2.80
   0 -11  14   12.90    2.70
   0  11  15   46.70    4.00
   0 -11 -15   44.00    4.00
   0 -11  15   49.60    4.10
   0  11  16   93.20    5.30
   0 -11 -16   97.50    6.70
   0 -11  16   98.20    5.20
   0  11  17    1.20    2.70
   0 -11 -17    2.30    3.20
   0 -11  17   -1.00    2.10
   0  11  18    1.60    3.30
   0 -11 -18    4.50    3.30
   0 -11  18   -0.20    2.60
   0  11  19   32.10    3.60
   0 -11 -19   33.70    3.60
   0 -11  19   35.60    3.40
   0  11  20   16.70    5.40
   0 -11 -20   61.50   13.20
   0 -11  20    2.10    2.50
   0  11  21    5.90    2.90
   0 -11 -21    4.90    3.20
   0 -11  21    8.40    3.20
   0  11  22    1.10    2.70
   0 -11 -22    0.00    3.20
   0 -11  22    5.30    4.70
   0  12   0    1.70    1.40
   0 -12   0    3.30    1.60
   0 -12   0    1.60    1.50
   0  12   1    4.10    2.00
   0  12  -1    3.60    1.80
   0 -12  -1    4.00    1.70
   0 -12  -1    3.10    1.90
   0 -12   1    4.30    1.80
   0 -12   1    4.90    2.00
   0  12   2    0.30    1.60
   0  12   2   -0.60    1.80
   0  12  -2   -0.20    1.60
   0 -12  -2    1.20    1.70
   0 -12  -2   -0.50    1.30
   0 -12   2    4.10    2.10
   0 -12   2   -2.30    1.80
   0  12   3    3.20    1.90
   0  12   3    1.90    1.40
   0  12  -3    1.70    1.80
   0 -12  -3    0.50    1.60
   0 -12  -3   -1.10    1.80
   0 -12   3    1.30    1.70
   0 -12   3   -1.60    1.70
   0  12   4  136.70    6.30
   0  12   4  130.90    6.20
   0  12  -4  125.50    7.70
   0 -12  -4  130.30    6.40
   0 -12  -4  132.40    6.20
   0 -12   4  127.70    6.10
   0 -12   4  126.40    6.30
   0  12   5    4.10    2.00
   0  12   5    8.80    2.30
   0  12  -5    7.40    2.20
   0 -12  -5    4.70    1.60
   0 -12  -5   13.30    3.60
   0 -12  -5    6.40    0.90
   0 -12   5   10.90    2.00
   0 -12   5    9.60    2.40
   0  12   6  238.90   10.30
   0  12   6  238.20    9.80
   0  12  -6  252.00   11.50
   0  12  -6  250.10    9.40
   0 -12  -6  238.40   11.00
   0 -12  -6  241.70   10.50
   0 -12  -6  240.40    9.80
   0 -12   6  241.30   10.90
   0 -12   6  247.70    9.90
   0  12   7  155.30    7.10
   0  12   7  151.40    7.10
   0  12  -7  143.20    7.80
   0  12  -7  157.50    6.90
   0 -12  -7  152.70    7.80
   0 -12  -7  151.00    8.00
   0 -12   7  156.50    7.60
   0 -12   7  142.10    6.30
   0  12   8  160.10   30.70
   0  12  -8   17.70    2.50
   0  12  -8   19.80    1.80
   0 -12  -8   17.60    1.80
   0 -12  -8   13.10    2.30
   0 -12   8   22.40    3.40
   0 -12   8   15.30    2.20
   0  12  -9  299.40   14.40
   0 -12  -9  287.10   14.00
   0 -12  -9  288.00   13.30
   0 -12   9  288.80   12.70
   0 -12   9  285.40   12.10
   0  12 -10    7.70    1.80
   0 -12 -10    8.20    2.50
   0 -12 -10    5.10    2.00
   0 -12  10   10.80    2.60
   0 -12  10   10.40    2.40
   0  12 -11   30.80    3.50
   0 -12 -11   34.20    3.10
   0 -12 -11   34.10    3.30
   0 -12  11   41.80    3.20
   0 -12  11   26.00    3.00
   0  12  12    9.20    2.10
   0 -12 -12   13.70    3.30
   0 -12 -12    5.70    2.40
   0 -12  12    5.30    2.20
   0  12  13    4.70    2.60
   0 -12 -13    4.00    2.10
   0 -12  13    6.10    2.00
   0  12  14   25.90    2.80
   0 -12 -14   29.20    3.30
   0 -12  14   27.30    2.80
   0  12  15    6.00    2.80
   0 -12 -15    6.40    2.30
   0 -12  15    0.70    2.50
   0  12  16    5.60    2.60
   0 -12 -16    9.70    2.60
   0 -12  16    8.40    2.60
   0  12  17    7.10    2.40
   0 -12 -17    7.80    2.50
   0 -12  17    5.30    2.10
   0  12  18   63.50    4.60
   0 -12 -18   59.50    5.10
   0 -12  18   61.80    4.50
   0  12  19   27.60    6.00
   0 -12 -19   45.30   11.40
   0 -12  19   22.40    3.60
   0  12  20   89.70    6.00
   0 -12 -20   94.80    7.20
   0 -12  20   91.10    6.10
   0  12  21   12.20    3.80
   0 -12 -21    6.20    3.90
   0 -12  21   13.60    3.60
   0  13   0    2.90    2.20
   0 -13   0    1.50    1.50
   0 -13   0   -0.60    1.90
   0  13   1   55.80    6.60
   0  13  -1   38.80    3.20
   0 -13  -1   44.10    2.80
   0 -13  -1   41.10    3.50
   0 -13   1   39.80    3.00
   0 -13   1   42.10    3.60
   0  13   2   16.50    6.00
   0  13   2    9.10    3.40
   0  13  -2    1.50    2.10
   0 -13  -2   -2.20    1.60
   0 -13  -2    1.60    1.80
   0 -13   2    1.40    1.70
   0 -13   2    3.60    2.50
   0  13   3   40.50    3.10
   0  13   3   37.90    4.50
   0  13  -3   33.90    3.30
   0 -13  -3   36.60    3.20
   0 -13  -3   40.70    3.10
   0 -13   3   38.50    3.20
   0 -13   3   41.50    3.50
   0  13   4   44.40    3.10
   0  13   4   44.40    3.50
   0  13  -4   39.40    3.60
   0 -13  -4   42.00    3.40
   0 -13  -4   41.90    2.80
   0 -13   4   39.20    3.00
   0 -13   4   41.80    3.00
   0  13   5  164.10    8.00
   0  13   5  173.20    7.80
   0  13  -5  167.70    9.10
   0 -13  -5  176.90    8.70
   0 -13  -5  166.90    8.10
   0 -13   5  179.90    8.30
   0 -13   5  166.50    8.20
   0  13   6    8.90    2.20
   0  13   6   14.90    2.60
   0  13  -6   16.90    2.70
   0 -13  -6   19.20    2.50
   0 -13  -6   20.10    3.50
   0 -13  -6   16.80    1.20
   0 -13   6   22.70    3.60
   0 -13   6   14.10    2.20
   0  13   7   25.60    2.60
   0  13   7   23.80    2.30
   0  13  -7   26.00    3.60
   0  13  -7   32.70    2.90
   0 -13  -7   24.40    3.80
   0 -13  -7   27.60    2.70
   0 -13  -7   23.20    1.70
   0 -13   7   25.20    2.70
   0 -13   7   24.30    3.10
   0  13   8    4.60    1.90
   0  13  -8    5.60    2.70
   0  13  -8    6.60    1.30
   0 -13  -8    3.20    1.70
   0 -13  -8    2.10    1.70
   0 -13  -8    2.00    1.30
   0 -13   8    3.80    2.00
   0 -13   8    0.90    2.00
   0  13   9   63.40    4.00
   0  13  -9   54.50    4.60
   0  13  -9   71.60    4.00
   0 -13  -9   66.20    4.20
   0 -13  -9   55.70    4.10
   0 -13   9   68.50    4.30
   0 -13   9   59.20    4.50
   0  13  10    1.40    2.10
   0 -13 -10    4.90    2.60
   0 -13  10    3.20    2.20
   0  13  11   73.00    4.80
   0 -13 -11   79.10    5.70
   0 -13  11   69.40    4.90
   0  13  12    1.10    2.40
   0 -13 -12    1.30    2.70
   0 -13  12    2.30    2.90
   0  13  13    6.90    2.50
   0 -13 -13    6.10    2.00
   0 -13  13    6.40    2.70
   0  13  14   12.80    5.30
   0 -13 -14    0.30    2.60
   0 -13  14   -1.60    2.20
   0  13  15    4.00    3.10
   0 -13 -15   13.00    7.40
   0 -13  15    0.50    2.70
   0  13  16    3.40    3.00
   0 -13 -16    4.10    2.70
   0 -13  16    8.90    2.70
   0  13  17   32.60    4.40
   0 -13 -17   28.70    4.00
   0 -13  17   30.20    3.60
   0  13  18    3.00    4.00
   0 -13 -18   62.70   16.30
   0  13  19    4.20    3.50
   0 -13 -19   -0.60    3.40
   0 -13  19    1.40    3.90
   0  13  20   39.00    4.20
   0 -13 -20   42.10    5.40
   0 -13  20   41.60    4.90
   0  14   0   17.40    2.70
   0 -14   0   14.50    2.50
   0 -14   0   13.30    2.40
   0  14   1    0.80    1.90
   0  14  -1    4.00    2.00
   0 -14  -1    0.20    1.50
   0 -14  -1   -0.10    1.90
   0 -14   1    0.70    2.20
   0 -14   1    0.90    1.80
   0  14   2   25.00    2.60
   0  14  -2   26.20    3.20
   0 -14  -2   25.60    2.60
   0 -14  -2   25.20    2.70
   0 -14   2   27.40    3.00
   0 -14   2   36.30    4.30
   0  14   3   70.20    4.50
   0  14   3   73.70    4.80
   0  14  -3   74.40    4.70
   0 -14  -3   73.50    5.10
   0 -14  -3   66.00    3.90
   0 -14   3   76.80    4.70
   0 -14   3   75.70    5.90
   0  14   4   82.60    4.60
   0  14   4   77.50    4.70
   0  14  -4   77.90    5.00
   0 -14  -4   83.60    5.60
   0 -14  -4   80.40    4.50
   0 -14   4   84.60    5.10
   0 -14   4   70.70    4.60
   0  14   5  228.80   10.10
   0  14   5  227.70   10.60
   0  14  -5  225.80   13.90
   0 -14  -5  220.90   11.10
   0 -14  -5  215.60    9.80
   0 -14   5  228.40   10.20
   0 -14   5  225.40   15.20
   0  14   6   23.00    2.80
   0  14   6   29.70    3.00
   0 -14  -6   26.50    2.60
   0 -14  -6   21.40    2.70
   0 -14   6   27.80    2.80
   0  14   7  237.30   10.90
   0 -14  -7  253.60   12.10
   0 -14  -7  256.90    9.20
   0 -14   7  258.90   11.40
   0  14   8    0.30    2.10
   0  14  -8    2.10    1.10
   0 -14  -8    5.80    2.60
   0 -14  -8    0.70    1.30
   0 -14   8    0.30    2.30
   0  14   9  236.70   15.60
   0  14  -9  214.20    8.60
   0 -14  -9  194.00   10.10
   0 -14  -9  199.00    9.30
   0 -14   9  202.90    9.80
   0  14  10   36.80    3.20
   0  14 -10   55.50    5.10
   0 -14 -10   38.40    3.70
   0 -14  10   33.10    3.60
   0  14  11    3.20    2.70
   0  14 -11    2.70    1.90
   0 -14 -11    0.40    2.60
   0 -14  11    0.50    2.10
   0  14  12   29.80    3.90
   0 -14 -12   28.50    3.20
   0 -14  12   28.40    3.10
   0  14  13   26.30    3.00
   0 -14 -13   32.40    7.30
   0 -14  13   31.00    3.50
   0  14  14   25.70    3.50
   0 -14 -14   22.50    3.20
   0 -14  14   24.90    2.80
   0  14  15   26.70    4.00
   0 -14 -15   27.40    3.60
   0 -14  15   17.60    3.00
   0  14  16   36.90    4.60
   0 -14 -16   39.00    5.20
   0 -14  16   53.10    7.30
   0  14  17    0.30    3.20
   0 -14 -17   67.70   15.90
   0  14  18    7.00    3.40
   0 -14 -18    7.20    2.60
   0 -14  18    8.50    3.20
   0  14  19    0.10    2.90
   0 -14 -19    6.90    2.80
   0 -15   0    0.80    2.00
   0 -15  -1   44.90    3.80
   0 -15   1   44.80    3.30
   0 -15  -2    5.50    2.00
   0 -15   2    0.00    3.80
   0 -15  -3   -0.10    2.30
   0 -15   3   14.90    5.50
   0  15   4   -2.30    2.10
   0 -15  -4   -1.70    1.90
   0 -15   4    3.50    4.30
   0  15   5    3.40    3.00
   0 -15  -5    8.40    2.40
   0 -15   5    4.20    2.00
   0 -15  -6    9.10    2.90
   0 -15   6   11.60    2.60
   0 -15  -7   17.10    2.70
   0 -15   7   22.10    2.90
   0 -15  -8    9.30    2.80
   0 -15   8   13.10    2.70
   0 -15  -9   16.60    3.00
   0 -15   9   21.40    4.40
   0 -15 -10    6.70    3.70
   0 -15  10    4.70    2.90
   0  15  11   -0.80    2.40
   0 -15 -11   11.40    5.50
   0 -15  11    5.00    2.40
   0  15  12   32.20    3.80
   0 -15 -12   32.50    4.20
   0 -15  12   33.50    4.20
   0  15  13    6.60    3.50
   0 -15 -13    3.50    3.00
   0 -15  13    0.40    2.60
   0  15  14    1.70    3.00
   0 -15 -14    2.10    3.30
   0 -15  14    4.20    2.80
   0  15  15   -1.00    2.70
   0 -15 -15    1.50    2.30
   0 -15  15   -0.40    2.40
   0  15  16   18.90    3.70
   0 -15 -16   20.00    3.80
   0 -15  16   18.40    3.80
   0  15  17    1.30    2.90
   0 -15 -17    0.20    2.50
   0 -15  17   -0.50    3.50
   0 -16   0   17.30    3.60
   0 -16  -1    6.60    2.50
   0 -16   1    1.90    2.70
   0 -16  -2    0.80    2.20
   0 -16   2    0.90    2.90
   0 -16  -3   18.30    3.10
   0 -16   3   17.40    3.30
   0  16   4   45.00    3.70
   0 -16  -4   53.50    4.40
   0 -16   4   46.20    3.90
   0  16   5  124.20    6.60
   0 -16  -5  130.10    8.00
   0 -16   5  117.90    7.30
   0  16   6   72.00    4.70
   0 -16  -6   75.10    5.10
   0 -16   6   76.80    5.50
   0  16   7   86.00    5.60
   0 -16  -7  100.70    6.40
   0 -16   7   91.10    6.00
   0 -16  -8    4.00    2.30
   0 -16   8    7.40    3.20
   0 -16  -9   79.80    5.40
   0 -16   9   77.30    5.00
   0  16  10   30.10    3.80
   0 -16 -10   30.10    4.10
   0 -16  10   35.50    4.50
   0  16  11   74.40    5.30
   0 -16 -11   79.80    6.50
   0 -16  11   64.30    7.30
   0  16  12   43.80    4.40
   0 -16 -12   57.10    5.40
   0 -16  12   49.20    4.90
   0  16  13   33.10    4.20
   0 -16 -13   40.70    4.30
   0 -16  13   40.40    4.70
   0  16  14   36.80    9.40
   0 -16 -14   14.50    3.30
   0 -16  14   12.10    3.50
   0  16  15   10.70    4.00
   0 -16 -15    6.80    2.80
   0 -16  15   10.00    3.70
   0 -17   0   -3.30    2.20
   0 -17  -1    1.60    2.50
   0 -17   1    2.70    3.10
   0 -17  -2    3.50    2.80
   0 -17   2    5.10    2.80
   0 -17  -3    8.00    3.20
   0 -17   3   16.00    3.30
   0 -17  -4    1.60    2.80
   0 -17   4    3.80    3.50
   0  17   5   13.50    2.70
   0 -17  -5   11.90    3.10
   0 -17   5   10.20    2.70
   0 -17  -6   29.20    3.40
   0 -17   6   30.30    3.80
   0 -17  -7    3.30    2.50
   0 -17   7    4.70    3.00
   0 -17  -8   21.20    4.50
   0 -17   8   19.60    4.30
   0  17   9    0.80    2.40
   0 -17  -9   -0.40    2.40
   0 -17   9   -1.70    2.80
   0  17  10    4.00    4.00
   0 -17 -10    2.90    2.80
   0 -17  10    7.30    4.00
   0  17  11   -3.90    3.20
   0 -17 -11   -1.20    2.50
   0 -17  11    1.90    2.80
   0  17  12   35.20    5.50
   0 -17 -12   25.70    4.50
   0 -17  12   22.70    4.20
   0  17  13    3.40    4.00
   0 -17 -13    3.00    2.80
   0 -18   0  182.70   10.00
   0 -18  -1    5.50    3.90
   0 -18   1    5.50    3.00
   0 -18  -2   70.10    5.80
   0 -18   2   79.10    5.90
   0 -18  -3   35.30    4.20
   0 -18   3   33.30    3.80
   0 -18  -4   38.70    4.60
   0 -18   4   34.80    4.20
   0 -18  -5  140.10   10.00
   0 -18   5  144.70    9.20
   0 -18  -6   17.00    4.70
   0 -18   6   17.90    4.60
   0 -18  -7  160.00   10.60
   0 -18   7  158.70    9.20
   0  18   8    5.50    3.20
   0 -18  -8    3.30    2.70
   0 -18   8    6.80    3.00
   0  18   9   30.90    4.30
   0 -18  -9   34.80    4.70
   0 -18   9   33.50    5.50
   0  18  10    1.90    3.00
   0 -18 -10    4.70    2.80
   0 -18  10    2.50    2.70
   0 -19   0    2.80    3.50
   0 -19  -1   26.80    3.80
   0 -19   1   20.70    4.30
   0 -19  -2   78.80    7.10
   0 -19   2   71.70    6.10
   0 -19  -3    2.90    4.10
   0 -19   3   -1.00    5.00
   0 -19  -4   20.70    4.00
   0 -19   4   29.00    5.20
   0 -19  -5   50.10    4.80
   0 -19   5   48.30    5.30
   0 -19  -6   13.20    4.10
   0 -19   6   15.20    3.70
  -1   0  27    2.30    3.40
  -1   0  26   63.10    7.80
  -1   0  25   -1.90    2.20
  -1   0  24  104.20    6.30
  -1   0  23   -0.80    2.40
  -1   0  22   45.30    3.70
   1   0 -21   -0.50    2.10
  -1   0  21   -0.30    1.70
   1   0 -20   34.40    3.30
  -1   0  20   34.30    3.00
   1   0 -19    0.30    2.20
  -1   0  19    0.30    1.60
   1   0 -18   67.10    4.50
  -1   0  18   62.80    4.00
   1   0 -17    3.20    1.70
  -1   0  17   -1.20    1.80
   1   0 -16   57.50    3.80
  -1   0  16   56.90    3.60
   1   0 -15    2.00    1.40
  -1   0  15    0.70    1.40
   1   0 -14   19.80    1.90
  -1   0  14   22.30    2.10
   1   0 -13    0.50    0.90
  -1   0  13    0.50    1.00
   1   0 -12    2.80    1.10
  -1   0  12    1.80    0.80
   1   0 -11   -0.90    0.90
  -1   0  11   -2.30    0.80
   1   0 -10  774.80   28.90
  -1   0  10  730.30   27.10
   1   0  -9   -0.40    0.90
  -1   0   9   -0.50    0.60
   1   0  -8 1062.00   38.10
  -1   0   8 1017.10   35.80
   1   0  -7    0.00    0.50
  -1   0   7   -1.20    0.70
   1   0  -6  400.70   15.30
  -1   0   6  383.30   14.70
   1   0  -5    1.10    0.60
  -1   0   5    0.60    0.60
   1   0  -4 1561.70   52.70
  -1   0   4 1539.50   52.30
   1   0  -3    1.90    0.40
  -1   0   3    1.30    0.50
   1   0  -2  404.70   14.30
   1   0  -1    1.20    0.10
   1   0   0    1.80    0.50
  -1   0  -1    1.00    0.30
  -1   0  -2  389.40   15.10
   1   0   3    1.80    0.60
  -1   0  -3    0.70    0.50
   1   0   4 1573.90   54.70
  -1   0  -4 1665.50   55.90
   1   0   5    1.50    0.80
  -1   0  -5    0.40    0.60
   1   0   6  442.30   17.10
  -1   0  -6  440.40   17.10
   1   0   7    0.20    0.70
  -1   0  -7   -0.80    0.70
   1   0   8 1005.90   36.40
  -1   0  -8 1036.50   37.30
   1   0   9   -0.20    0.80
  -1   0  -9   -0.30    0.70
   1   0  10  747.40   27.40
  -1   0 -10  826.70   30.20
   1   0  11   -0.40    1.10
  -1   0 -11   -0.40    1.00
   1   0  12    1.30    1.30
  -1   0 -12    1.00    0.90
   1   0  13   -3.10    1.30
  -1   0 -13    1.30    1.10
   1   0  14   16.80    1.80
  -1   0 -14   18.10    1.70
   1   0  15    0.20    1.30
  -1   0 -15    1.30    1.40
   1   0  16   73.50    6.20
  -1   0 -16   81.20    4.90
   1   0  17   -1.30    1.30
  -1   0 -17    0.10    1.60
   1   0  19    0.50    1.50
  -1   0 -19    2.90    1.90
   1   0  20   43.10    3.30
  -1   0 -20   35.10    3.80
   1   0  21   -0.80    1.80
   1   0  22   45.10    4.00
   1   0  23   -1.80    2.40
   1   0  24   89.00    5.80
   1   0  25   -4.70    3.40
   1   0  26   86.40   10.30
   1   0  27    1.50    2.80
  -1   1  27    9.50    3.30
  -1  -1  27    7.20    2.80
  -1   1  26   10.60    5.90
  -1  -1  26   31.50    6.90
  -1   1  25    4.50    3.40
  -1  -1  25   -0.50    2.60
  -1   1  24    3.70    2.50
  -1  -1  24    4.70    2.30
  -1   1  23    6.30    2.70
  -1  -1  23    6.70    1.90
  -1   1  22   10.80    2.90
  -1  -1  22   15.80    2.70
  -1   1  21   20.70    3.80
  -1  -1  21   19.50    2.20
   1  -1 -21   14.70    2.70
   1   1 -20   16.50    2.40
  -1   1  20   19.90    2.60
  -1  -1  20   18.40    2.80
   1  -1 -20   17.10    2.50
   1   1 -19   23.30    2.70
  -1   1  19   23.20    2.70
  -1  -1  19   22.50    2.70
   1  -1 -19   23.50    2.70
   1   1 -18   25.60    3.10
  -1   1  18   23.70    2.30
  -1  -1  18   22.50    2.20
   1  -1 -18   21.40    2.70
   1   1 -17   41.50    3.00
  -1   1  17   36.00    3.50
  -1  -1  17   33.60    2.70
   1  -1 -17   40.80    3.60
   1   1 -16    8.70    1.40
  -1   1  16   13.90    1.90
  -1  -1  16   16.10    2.20
   1  -1 -16   10.60    1.60
   1   1 -15  104.40    6.00
  -1   1  15  106.60    5.00
  -1  -1  15   98.00    5.50
   1  -1 -15  106.70    5.60
   1   1 -14   47.20    3.00
  -1   1  14   47.50    3.00
  -1  -1  14   50.90    2.90
   1  -1 -14   50.40    3.40
   1   1 -13   25.50    2.20
  -1   1  13   27.00    2.00
  -1  -1  13   25.60    1.90
   1  -1 -13   25.70    2.20
   1   1 -12   42.40    2.60
  -1   1  12   41.80    2.40
  -1  -1  12   42.90    2.60
   1  -1 -12   43.60    2.70
   1   1 -11   54.90    3.20
  -1   1  11   49.60    2.60
  -1  -1  11   54.20    3.00
   1  -1 -11   55.20    3.40
   1   1 -10  156.50    7.40
  -1   1  10  151.70    6.50
  -1  -1  10  156.50    6.50
   1  -1 -10  165.40    7.50
   1   1  -9  114.00    5.80
  -1   1   9  108.20    4.70
  -1  -1   9  111.80    5.00
   1  -1  -9  113.10    5.60
   1   1  -8   17.50    1.30
  -1   1   8   19.10    1.20
  -1  -1   8   17.90    1.40
   1  -1  -8   18.70    1.40
   1   1  -7   20.60    1.40
  -1   1   7   19.40    1.10
  -1  -1   7   19.40    1.30
   1  -1  -7   24.60    3.70
   1   1  -6  203.00    8.10
  -1   1   6  204.00    7.60
  -1  -1   6  202.50    8.20
   1  -1  -6  206.10    8.30
   1   1  -5  484.30   18.30
  -1   1   5  487.90   17.00
  -1  -1   5  485.40   18.30
   1  -1  -5  486.60   17.50
   1   1  -4 1104.80   37.30
  -1   1   4 1119.70   35.70
  -1  -1   4 1094.50   39.50
   1  -1  -4 1116.50   37.90
   1   1  -3  134.60    5.20
  -1   1   3  122.60    5.40
  -1  -1   3  107.80    5.40
   1  -1  -3  136.10    5.20
   1   1  -2   35.10    1.70
   1  -1  -2   34.90    1.50
   1   1  -1   22.70    1.20
  -1   1   1   21.50    1.10
   1  -1  -1   23.50    1.10
   1   1   0    5.30    0.40
   1   1   0    2.30    0.50
  -1   1   0    4.10    0.30
  -1  -1   0    4.50    0.30
   1  -1   0    5.10    0.60
  -1   1  -1   19.70    0.90
  -1  -1  -1   20.20    1.00
   1   1   2   -1.00    0.40
   1  -1   2    2.30    0.60
   1   1   3  123.60    5.40
  -1   1  -3  131.10    5.40
  -1  -1  -3  130.10    4.70
   1  -1   3  117.70    5.10
   1   1   4 1094.40   37.30
  -1   1  -4 1092.40   37.20
  -1  -1  -4 1103.20   36.60
   1  -1   4 1089.30   37.40
   1   1   5  493.80   17.70
  -1   1  -5  493.60   17.80
  -1  -1  -5  491.20   17.80
   1  -1   5  474.80   17.80
   1   1   6  202.50    7.80
  -1   1  -6  199.40    8.30
  -1  -1  -6  196.10    8.30
   1  -1   6  194.30    7.80
   1   1   7   17.70    1.30
  -1   1  -7   20.20    1.50
  -1  -1  -7   18.00    1.40
   1  -1   7   19.00    1.30
   1   1   8   18.20    1.40
  -1   1  -8   17.30    1.50
  -1  -1  -8   19.70    1.40
   1  -1   8   21.30    1.40
   1   1   9  134.80    5.90
  -1   1  -9  136.60    5.90
  -1  -1  -9  141.20    6.20
   1  -1   9  137.30    6.10
   1   1  10  136.90    5.90
  -1   1 -10  149.70    7.20
  -1  -1 -10  146.80    6.70
   1  -1  10  143.70    6.30
   1   1  11   61.40    3.10
  -1   1 -11   63.80    3.70
  -1  -1 -11   64.20    4.00
   1  -1  11   60.00    3.10
   1   1  12   39.70    2.50
  -1   1 -12   42.10    2.80
  -1  -1 -12   44.80    2.80
   1  -1  12   41.70    2.60
   1   1  13   29.10    2.30
  -1   1 -13   32.90    2.20
  -1  -1 -13   34.40    2.50
   1  -1  13   27.40    2.10
   1   1  14   35.90    2.60
  -1   1 -14   41.60    3.30
  -1  -1 -14   44.50    2.90
   1  -1  14   39.40    2.90
   1   1  15  109.70    5.30
  -1   1 -15  109.10    6.00
  -1  -1 -15  113.20    5.90
   1  -1  15  105.20    5.40
   1   1  16   13.50    3.80
  -1   1 -16   14.90    2.00
  -1  -1 -16   11.90    1.90
   1  -1  16   13.30    3.60
   1   1  17   43.50    3.30
  -1   1 -17   41.30    3.20
  -1  -1 -17   40.60    3.40
   1  -1  17   40.70    3.20
  -1   1 -18   21.00    2.60
  -1  -1 -18   20.70    2.60
   1   1  19   29.60    2.70
  -1   1 -19   30.60    3.20
  -1  -1 -19   26.60    3.30
   1  -1  19   31.50    2.80
   1   1  20   21.20    2.50
  -1   1 -20   15.40    2.30
  -1  -1 -20   13.00    2.30
   1  -1  20   18.40    2.50
   1   1  21   14.40    2.60
   1  -1  21   14.40    2.20
   1   1  22   15.40    2.70
   1  -1  22   18.60    3.50
   1   1  23    5.60    2.40
   1  -1  23    6.20    2.50
   1   1  24    9.40    2.40
   1  -1  24    8.50    2.60
   1   1  25    6.10    2.80
   1  -1  25    1.20    2.40
   1   1  26   52.50   10.30
   1  -1  26   82.90   12.40
   1   1  27    6.80    2.90
   1  -1  27    1.90    2.80
  -1   2  26    7.00    3.10
  -1  -2  26   13.70    6.20
  -1   2  25   21.20    3.80
  -1  -2  25   13.60    2.80
  -1   2  24   -1.20    2.30
  -1  -2  24    3.70    2.30
  -1   2  23   10.70    2.90
  -1  -2  23   12.60    3.00
  -1   2  22    2.90    2.50
  -1  -2  22    1.10    2.70
  -1   2  21  126.30    7.00
  -1  -2  21  124.20    6.60
   1   2 -20    3.80    2.10
  -1   2  20    1.10    1.80
  -1  -2  20    4.10    2.30
   1  -2 -20    3.80    2.20
   1   2 -19   75.50    5.20
  -1   2  19   71.00    4.30
  -1  -2  19   70.40    4.50
   1  -2 -19   70.60    5.20
   1   2 -18    8.50    1.80
  -1   2  18   13.10    2.40
  -1  -2  18   10.10    1.80
   1  -2 -18    8.30    1.90
   1   2 -17  327.40   14.10
  -1   2  17  306.60   13.60
  -1  -2  17  299.30   14.10
   1  -2 -17  325.70   15.00
   1   2 -16    4.90    1.40
  -1   2  16    8.20    2.00
  -1  -2  16    8.50    2.00
   1  -2 -16    8.20    1.40
   1   2 -15  431.80   18.50
  -1   2  15  413.80   16.60
  -1  -2  15  428.90   16.70
   1  -2 -15  445.60   18.60
   1   2 -14   27.70    2.30
  -1   2  14   28.90    2.00
  -1  -2  14   31.60    2.20
   1  -2 -14   32.20    2.30
   1   2 -13  275.30   11.80
  -1   2  13  265.40   10.90
  -1  -2  13  267.60   11.50
   1  -2 -13  278.90   12.20
   1   2 -12    3.30    1.00
  -1   2  12    2.20    1.10
  -1  -2  12    5.10    1.30
   1  -2 -12    4.10    1.00
   1   2 -11   35.00    2.40
  -1   2  11   33.50    2.10
  -1  -2  11   33.90    2.20
   1  -2 -11   35.70    2.40
   1   2 -10   48.90    3.10
  -1   2  10   48.90    2.60
  -1  -2  10   51.20    2.60
   1  -2 -10   50.00    3.20
   1   2  -9  256.30   11.20
  -1   2   9  246.30    9.50
  -1  -2   9  248.70   10.30
   1  -2  -9  251.70    9.90
   1   2  -8   42.80    2.10
  -1   2   8   40.60    2.20
  -1  -2   8   40.80    2.00
   1  -2  -8   41.40    2.20
   1   2  -7   73.90    3.70
  -1   2   7   73.30    3.30
  -1  -2   7   74.20    3.40
   1  -2  -7   76.40    3.10
   1   2  -6  179.80    8.00
  -1   2   6  182.60    7.30
  -1  -2   6  180.80    7.80
   1  -2  -6  187.10    7.50
   1   2  -5  331.60   12.70
  -1   2   5  327.10   12.50
  -1  -2   5  323.00   13.20
   1  -2  -5  324.70   12.50
   1   2  -4  238.20    9.60
  -1   2   4  237.30    9.50
  -1  -2   4  233.10    9.10
   1  -2  -4  241.20    8.60
   1   2  -3   33.40    1.80
  -1   2   3   35.60    1.80
  -1  -2   3   33.60    1.70
   1  -2  -3   33.10    1.70
   1  -2  -3   29.70    1.70
   1   2  -2  435.50   15.50
  -1   2   2  452.80   15.50
  -1   2   2  380.00   15.90
   1  -2  -2  436.50   16.00
   1  -2  -2  443.90   15.70
   1   2  -1 2113.90   70.80
  -1   2   1 2156.60   69.10
  -1  -2   1 2140.10   71.40
   1  -2  -1 2042.70   70.70
   1  -2  -1 2149.90   69.40
   1  -2  -1 2109.80   71.50
   1   2   0    1.90    0.50
   1   2   0    1.60    0.50
   1   2   0    4.10    0.50
  -1   2   0    2.60    0.50
  -1   2   0    1.60    0.60
  -1  -2   0    3.40    0.50
  -1  -2   0    5.30    0.60
   1  -2   0    3.20    0.50
   1  -2   0    2.90    0.60
   1  -2   0    2.60    0.60
   1   2   1 2078.40   70.60
  -1   2  -1 2074.60   69.60
  -1  -2  -1 2137.70   70.90
   1   2   2  466.80   17.10
  -1   2  -2  467.80   16.30
  -1  -2  -2  494.20   17.70
   1  -2   2  461.00   16.80
   1   2   3   30.60    1.60
  -1   2  -3   27.90    1.40
  -1  -2  -3   28.50    1.40
   1  -2   3   30.50    1.60
   1   2   4  215.70    8.40
  -1   2  -4  210.20    8.30
  -1  -2  -4  215.50    8.20
   1  -2   4  208.00    7.70
   1   2   5  302.20   11.30
  -1   2  -5  300.40   11.30
  -1  -2  -5  309.90   10.80
   1  -2   5  292.50   11.20
   1   2   6  201.40    7.90
  -1   2  -6  202.90    8.00
  -1  -2  -6  201.00    8.20
   1  -2   6  200.50    8.10
  -1   2  -7   67.80    3.30
  -1  -2  -7   70.90    3.40
   1  -2   7   64.90    3.00
  -1   2  -8   36.90    2.20
  -1  -2  -8   39.40    2.10
   1  -2   8   37.20    2.30
   1   2   9  257.30    9.80
  -1   2  -9  255.00   10.90
  -1  -2  -9  267.50   10.50
   1  -2   9  259.40   10.30
   1   2  10   61.60    3.40
  -1   2 -10   62.50    3.20
  -1  -2 -10   65.30    3.90
   1  -2  10   64.20    3.30
   1   2  11   34.20    2.20
  -1   2 -11   36.30    2.20
  -1  -2 -11   41.40    2.40
   1  -2  11   38.70    2.40
   1   2  12    0.20    1.10
  -1   2 -12    2.20    0.90
  -1  -2 -12    0.00    1.10
   1  -2  12    3.10    1.20
   1   2  13  268.20   10.70
  -1   2 -13  276.20   11.50
  -1  -2 -13  285.90   11.80
   1  -2  13  268.70   11.40
   1   2  14   25.90    2.30
  -1   2 -14   28.30    2.30
  -1  -2 -14   32.60    2.10
   1  -2  14   26.00    2.00
   1   2  15  443.10   18.10
  -1   2 -15  462.90   21.20
  -1  -2 -15  467.50   20.10
   1  -2  15  441.80   17.30
   1   2  16   16.30    3.80
  -1   2 -16   11.20    2.60
  -1  -2 -16    9.10    1.60
   1  -2  16   16.50    3.70
   1   2  17  325.90   13.90
  -1   2 -17  337.70   16.60
  -1  -2 -17  323.00   14.00
   1  -2  17  306.00   13.10
  -1   2 -18    7.90    1.80
  -1  -2 -18   10.90    2.10
   1  -2  18    9.50    2.20
   1   2  19   60.60    4.20
  -1   2 -19   74.20    4.90
  -1  -2 -19   63.50    4.40
   1  -2  19   61.30    4.10
   1   2  20    3.50    2.10
  -1   2 -20    1.50    1.70
  -1  -2 -20    2.80    1.80
   1  -2  20    4.10    1.80
   1   2  21  103.60    6.70
   1  -2  21  151.50   15.90
   1   2  22    3.40    2.70
   1  -2  22    1.90    2.30
   1   2  23    7.70    2.60
   1  -2  23   11.20    2.40
   1   2  24    5.70    2.40
   1  -2  24    3.70    2.20
   1   2  25   18.70    3.60
   1  -2  25   18.80    2.90
   1   2  26    0.20    3.30
   1  -2  26   39.10   11.00
  -1   3  26    0.40    2.70
  -1  -3  26   -0.60    2.70
  -1   3  25   32.10    4.80
  -1  -3  25   26.90    3.50
  -1   3  24    8.20    2.70
  -1  -3  24   10.60    2.60
  -1   3  23    5.10    2.60
  -1  -3  23    5.10    2.30
  -1   3  22    6.70    2.80
  -1  -3  22   10.30    6.70
  -1   3  21    1.70    2.60
  -1  -3  21    3.60    2.00
   1   3 -20   39.70    3.90
  -1   3  20   47.10    3.50
  -1  -3  20   40.60    3.60
   1  -3 -20   35.70    3.10
   1   3 -19   21.50    2.50
  -1   3  19   21.20    2.40
  -1  -3  19   23.50    2.40
   1  -3 -19   22.10    2.80
   1   3 -18  107.10    6.40
  -1   3  18  105.00    6.20
  -1  -3  18  106.00    5.10
   1  -3 -18  108.10    5.60
   1   3 -17   62.70    4.40
  -1   3  17   55.90    3.70
  -1  -3  17   62.50    3.60
   1  -3 -17   64.30    4.20
   1   3 -16   10.20    1.90
  -1   3  16   12.00    2.30
  -1  -3  16   13.40    1.70
   1  -3 -16    9.70    1.90
   1   3 -15   26.70    2.50
  -1   3  15   23.70    2.10
  -1  -3  15   27.90    2.70
   1  -3 -15   26.00    2.10
   1   3 -14   67.60    7.40
  -1   3  14   51.00    3.00
  -1  -3  14   54.10    3.10
   1  -3 -14   51.50    3.10
   1   3 -13   11.00    1.50
  -1   3  13   12.20    1.50
  -1  -3  13   17.50    2.40
   1  -3 -13    8.80    1.30
   1   3 -12  205.30   10.10
  -1   3  12  197.20    8.60
  -1  -3  12  194.00    7.70
   1  -3 -12  205.30    8.60
   1   3 -11  160.40    8.60
  -1   3  11  156.30    6.30
  -1  -3  11  164.30    7.30
   1  -3 -11  170.50    8.10
   1   3 -10   19.90    1.70
  -1   3  10   15.90    1.30
  -1  -3  10   19.20    1.70
   1  -3 -10   17.90    1.60
   1   3  -9    9.60    1.30
  -1   3   9   10.10    1.00
  -1  -3   9    8.50    1.20
   1  -3  -9   10.90    1.20
   1   3  -8   56.70    2.90
  -1   3   8   54.20    2.70
  -1  -3   8   53.00    3.00
   1  -3  -8   55.20    2.80
   1   3  -7   14.20    1.20
  -1   3   7   13.10    1.00
  -1  -3   7   14.90    1.20
   1  -3  -7   12.60    1.10
   1   3  -6  103.30    4.90
  -1   3   6  102.70    4.00
  -1  -3   6  100.20    4.20
   1  -3  -6  104.50    4.40
   1   3  -5   11.30    1.10
  -1   3   5   11.90    1.00
  -1  -3   5   13.30    1.10
   1  -3  -5   12.30    1.00
   1  -3  -5   11.70    1.10
   1   3  -4  653.50   23.70
  -1   3   4  649.60   23.60
  -1  -3   4  626.70   22.80
   1  -3  -4  643.20   23.90
   1  -3  -4  656.80   23.80
   1   3  -3  148.50    6.50
  -1   3   3  156.90    6.80
  -1   3   3  156.90    6.30
  -1  -3   3  149.60    6.80
   1  -3  -3  152.90    6.00
   1  -3  -3  157.10    6.80
   1   3  -2 1308.90   44.40
  -1   3   2 1349.10   44.90
  -1   3   2 1317.10   45.90
  -1  -3   2 1280.00   46.00
   1  -3  -2 1326.00   46.60
   1  -3  -2 1341.70   45.30
   1   3  -1  439.10   17.10
   1   3  -1  452.00   16.80
  -1   3   1  437.40   15.90
  -1   3   1  450.60   16.30
  -1  -3   1  428.70   15.70
  -1  -3   1  444.60   17.70
   1  -3  -1  447.90   17.00
   1  -3  -1  451.80   15.90
   1  -3  -1  431.60   18.20
   1   3   0   40.60    2.10
   1   3   0   40.50    2.00
   1   3   0   39.00    1.70
  -1   3   0   36.80    1.90
  -1   3   0   39.30    1.90
  -1   3   0   42.80    2.10
  -1  -3   0   40.60    1.80
  -1  -3   0   41.10    2.10
  -1  -3   0   37.10    1.80
   1  -3   0   38.40    2.10
   1  -3   0   38.30    1.80
   1  -3   0   37.40    2.10
   1   3   1  371.40   14.90
   1   3   1  362.00   14.10
  -1   3  -1  355.20   14.30
  -1   3  -1  361.60   15.20
  -1  -3  -1  360.30   13.50
  -1  -3  -1  363.90   14.10
   1  -3   1  353.00   14.20
   1   3   2 1334.40   43.00
   1   3   2 1294.00   44.10
  -1   3  -2 1301.20   44.50
  -1  -3  -2 1282.90   43.60
  -1  -3  -2 1313.80   43.30
   1  -3   2 1293.30   44.00
   1   3   3  135.00    5.80
  -1   3  -3  140.70    5.70
  -1  -3  -3  138.20    5.50
  -1  -3  -3  139.00    5.80
   1  -3   3  134.70    5.40
   1   3   4  631.70   22.70
  -1   3  -4  628.30   21.70
  -1  -3  -4  607.70   22.40
  -1  -3  -4  631.70   22.50
   1  -3   4  622.60   22.80
   1   3   5   13.40    1.10
  -1   3  -5   14.20    1.00
  -1  -3  -5   14.30    1.00
   1  -3   5   15.00    1.20
   1   3   6   98.60    4.20
  -1   3  -6   99.60    4.50
  -1  -3  -6   97.60    4.80
   1  -3   6   98.00    3.90
   1   3   7   11.30    1.00
  -1   3  -7   11.30    1.10
  -1  -3  -7   10.70    1.00
   1  -3   7   11.90    1.00
   1   3   8   45.50    2.50
  -1   3  -8   46.70    2.80
  -1  -3  -8   46.10    2.60
   1  -3   8   50.70    2.80
   1   3   9   11.40    1.20
  -1   3  -9   10.20    1.20
  -1  -3  -9   10.30    1.20
   1  -3   9   11.40    1.20
   1   3  10   23.40    1.60
  -1   3 -10   23.20    1.90
  -1  -3 -10   23.40    1.70
   1  -3  10   21.50    1.80
   1   3  11  196.20    7.80
  -1   3 -11  202.10    9.10
  -1  -3 -11  205.00    9.00
   1  -3  11  190.90    8.60
   1   3  12  164.50    7.60
  -1   3 -12  170.30    8.10
  -1  -3 -12  156.90    8.00
   1  -3  12  158.50    7.10
   1   3  13   11.70    1.60
  -1   3 -13   11.30    1.60
  -1  -3 -13   10.40    1.50
   1  -3  13   14.50    2.40
   1   3  14   41.50    2.90
  -1   3 -14   43.30    3.10
  -1  -3 -14   46.00    3.00
   1  -3  14   42.90    2.70
   1   3  15   29.60    2.50
  -1   3 -15   28.00    2.60
  -1  -3 -15   29.70    2.40
   1  -3  15   29.50    2.60
   1   3  16   15.10    3.20
  -1   3 -16   16.10    2.00
  -1  -3 -16   15.90    1.90
   1  -3  16   12.70    2.00
   1   3  17   77.30    4.80
  -1   3 -17   83.50    5.40
  -1  -3 -17   77.40    4.90
   1  -3  17   75.30    4.30
   1   3  18  114.60    6.40
  -1   3 -18  119.40    6.80
  -1  -3 -18  114.50    6.70
   1  -3  18  107.70    6.10
   1   3  19   14.70    2.50
  -1   3 -19   21.50    2.80
  -1  -3 -19   17.80    2.10
   1  -3  19   16.70    2.40
   1   3  20   30.90    3.40
   1  -3  20   31.60    3.20
   1   3  21    1.70    2.00
   1  -3  21   47.10   11.20
   1   3  22   15.60    3.30
   1  -3  22    9.80    2.40
   1   3  23    1.60    2.20
   1  -3  23    1.90    2.30
   1   3  24   13.80    3.00
   1  -3  24   11.10    3.00
   1   3  25   32.90    4.30
   1  -3  25   26.20    3.30
   1   3  26   -2.40    3.10
   1  -3  26    5.70    3.60
  -1   4  26   31.20    4.50
  -1  -4  26   20.40    3.30
  -1   4  25    0.90    2.30
  -1  -4  25    4.30    2.50
  -1   4  24   68.20    5.10
  -1  -4  24   64.80    4.90
  -1   4  23   21.70    2.70
  -1  -4  23   30.80    4.60
  -1   4  22   35.60    4.20
  -1  -4  22   31.40    3.10
  -1   4  21   -0.20    2.00
  -1  -4  21    3.40    2.20
   1   4 -20    3.70    2.60
  -1   4  20    3.50    2.30
  -1  -4  20    5.80    2.40
   1  -4 -20    0.70    1.90
   1   4 -19    5.20    2.10
  -1   4  19    5.70    2.10
  -1  -4  19    9.50    2.60
   1  -4 -19   13.20    3.00
   1   4 -18   19.30    2.60
  -1   4  18   26.40    2.70
  -1  -4  18   23.90    2.70
   1  -4 -18   27.10    2.90
   1   4 -17   36.70    3.20
  -1   4  17   31.80    2.50
  -1  -4  17   39.70    3.10
   1  -4 -17   35.80    3.60
   1   4 -16   53.30    3.90
  -1   4  16   51.70    3.60
  -1  -4  16   50.70    3.10
   1  -4 -16   55.60    4.20
   1   4 -15   86.80    5.10
  -1   4  15   88.60    4.80
  -1  -4  15   86.80    4.90
   1  -4 -15   83.90    4.90
   1   4 -14   72.10    4.80
  -1   4  14   67.30    3.60
  -1  -4  14   68.30    3.90
   1  -4 -14   69.70    4.10
   1   4 -13    4.80    1.50
  -1   4  13    1.90    1.40
  -1  -4  13    6.50    1.50
   1  -4 -13    5.70    1.20
   1   4 -12   86.90    4.60
  -1   4  12   80.00    3.60
  -1  -4  12   77.60    4.40
   1  -4 -12   88.00    4.60
   1   4 -11   70.20    3.90
  -1   4  11   68.30    3.10
  -1  -4  11   66.60    3.70
   1  -4 -11   70.70    4.00
   1   4 -10  608.40   24.60
  -1   4  10  579.60   21.00
  -1  -4  10  589.00   20.90
   1  -4 -10  598.10   22.10
   1   4  -9   35.10    2.30
  -1   4   9   34.70    1.90
  -1  -4   9   31.40    2.10
   1  -4  -9   30.60    2.00
   1   4  -8  664.00   24.90
  -1   4   8  643.60   23.40
  -1  -4   8  638.60   22.70
   1  -4  -8  678.60   23.90
   1   4  -7   13.00    1.20
  -1   4   7   12.20    1.00
  -1  -4   7   14.10    1.40
   1  -4  -7   12.90    1.10
   1  -4  -7   14.10    1.10
   1   4  -6  227.20    9.70
  -1   4   6  222.20    8.60
  -1  -4   6  219.80    8.70
   1  -4  -6  220.00    9.10
   1  -4  -6  231.20    8.80
   1   4  -5    3.00    0.80
  -1   4   5    4.50    0.70
  -1  -4   5    3.00    0.70
   1  -4  -5    5.40    1.10
   1  -4  -5    2.20    0.60
   1   4  -4  133.70    6.20
  -1   4   4  139.40    5.80
  -1   4   4  133.80    6.10
  -1  -4   4  128.50    6.20
   1  -4  -4  134.60    6.20
   1  -4  -4  133.40    5.80
   1   4  -3   33.70    2.20
  -1   4   3   36.50    2.10
  -1   4   3   33.40    1.80
  -1  -4   3   33.60    2.10
   1  -4  -3   34.00    1.90
   1  -4  -3   35.80    2.00
   1   4  -2  925.00   34.70
  -1   4   2  946.30   31.90
  -1   4   2  921.60   32.40
  -1  -4   2  897.60   32.80
  -1  -4   2  960.30   34.70
   1  -4  -2  937.80   33.50
   1  -4  -2  943.00   32.70
   1   4  -1   13.50    1.20
   1   4  -1   14.00    1.20
  -1   4   1   12.80    1.20
  -1   4   1   11.50    1.10
  -1  -4   1   13.40    1.20
  -1  -4   1   13.60    1.20
   1  -4  -1   13.20    1.50
   1  -4  -1   13.80    1.20
   1  -4  -1   13.20    1.20
   1   4   0  161.70    6.70
   1   4   0  158.20    7.10
  -1   4   0  154.60    6.30
  -1   4   0  156.20    6.40
  -1   4   0  163.40    6.80
  -1  -4   0  159.80    6.70
  -1  -4   0  167.60    6.30
   1  -4   0  157.90    6.70
   1  -4   0  162.20    6.60
   1  -4   0  158.70    6.90
   1   4   1   13.80    1.10
   1   4   1   13.50    1.20
  -1   4  -1   14.40    1.10
  -1   4  -1   17.00    1.20
  -1  -4  -1   13.40    1.00
  -1  -4  -1   14.00    1.10
   1  -4   1   13.10    1.00
   1  -4   1   13.50    1.10
   1   4   2  895.30   30.70
   1   4   2  859.30   31.60
  -1   4  -2  864.80   30.40
  -1   4  -2  835.30   33.40
  -1  -4  -2  879.20   31.60
  -1  -4  -2  895.60   30.10
   1  -4   2  851.10   29.30
   1   4   3   30.60    1.80
   1   4   3   30.70    1.80
  -1   4  -3   32.00    1.70
  -1  -4  -3   28.90    1.70
  -1  -4  -3   30.10    1.60
   1  -4   3   30.80    1.90
   1   4   4  152.80    6.10
  -1   4  -4  149.90    6.20
  -1  -4  -4  143.90    6.00
  -1  -4  -4  150.40    6.30
   1  -4   4  148.40    6.60
   1   4   5    3.70    0.80
  -1   4  -5    4.10    0.70
  -1  -4  -5    4.00    0.70
  -1  -4  -5    3.90    1.00
   1  -4   5    3.60    0.80
   1   4   6  196.50    8.00
  -1   4  -6  203.30    7.90
  -1  -4  -6  189.90    7.80
  -1  -4  -6  203.40    8.50
   1  -4   6  191.50    7.90
   1   4   7   12.40    1.20
  -1   4  -7   12.40    1.10
  -1  -4  -7   12.10    1.10
   1  -4   7   13.50    1.20
   1   4   8  628.00   22.40
  -1   4  -8  640.10   23.30
  -1  -4  -8  644.90   23.80
   1  -4   8  621.40   22.00
   1   4   9   31.00    1.90
  -1   4  -9   29.70    1.90
  -1  -4  -9   33.00    2.30
   1  -4   9   29.30    2.00
   1   4  10  623.80   21.50
  -1   4 -10  647.00   24.80
  -1  -4 -10  645.40   23.10
   1  -4  10  619.40   22.70
   1   4  11   76.50    3.50
  -1   4 -11   81.20    4.30
  -1  -4 -11   78.80    4.20
   1  -4  11   73.80    3.90
   1   4  12   88.00    4.20
  -1   4 -12   90.80    5.00
  -1  -4 -12   91.00    4.70
   1  -4  12   89.80    4.70
   1   4  13    5.50    1.30
  -1   4 -13    6.20    1.30
  -1  -4 -13    5.20    1.30
   1  -4  13    4.40    1.20
   1   4  14   85.00    4.60
  -1   4 -14   88.70    5.30
  -1  -4 -14   84.10    5.20
   1  -4  14   84.30    4.80
   1   4  15   68.40    4.90
  -1   4 -15   78.10    5.40
  -1  -4 -15   71.70    5.00
   1  -4  15   73.40    3.90
   1   4  16   45.00    3.50
  -1   4 -16   46.20    3.60
  -1  -4 -16   50.40    3.60
   1  -4  16   45.10    3.10
   1   4  17  167.70   28.50
  -1   4 -17   44.30    4.90
  -1  -4 -17   40.90    3.10
   1  -4  17   41.90    3.00
   1   4  18   19.40    2.30
  -1   4 -18   22.20    3.40
  -1  -4 -18   22.50    2.40
   1  -4  18   22.00    2.60
   1   4  19    4.30    2.30
  -1   4 -19    5.50    2.20
  -1  -4 -19    5.30    1.70
   1  -4  19    8.50    2.00
   1   4  20    6.30    2.20
   1  -4  20    9.10    2.20
   1   4  21    0.30    2.00
   1  -4  21    3.70    2.10
   1   4  22   27.60    3.40
   1  -4  22   39.90    5.40
   1   4  23   21.80    3.20
   1  -4  23   26.40    3.30
   1   4  24   63.10    5.00
   1  -4  24   55.20    5.00
   1   4  25    2.50    2.60
   1  -4  25    9.10    3.60
   1   4  26   19.00    3.80
   1  -4  26   29.00    5.60
  -1   5  26    5.10    2.90
  -1  -5  26    2.70    3.10
  -1   5  25    1.70    3.30
  -1  -5  25    6.50    4.80
  -1   5  24   27.10    3.80
  -1  -5  24   28.00    4.20
  -1   5  23    9.70    3.00
  -1  -5  23    6.60    2.70
  -1   5  22   53.00    4.00
  -1  -5  22   51.10    4.00
  -1   5  21   68.60    4.40
  -1  -5  21   78.60    5.10
  -1   5  20   44.50    4.20
  -1  -5  20   47.90    3.70
   1   5 -19   10.10    2.60
  -1   5  19   10.90    1.90
  -1  -5  19   13.40    2.20
   1  -5 -19    9.80    2.30
   1   5 -18   26.60    2.90
  -1   5  18   26.30    2.50
  -1  -5  18   26.20    2.60
   1  -5 -18   28.10    2.60
   1   5 -17   70.20    4.60
  -1   5  17   72.60    3.90
  -1  -5  17   74.30    4.40
   1  -5 -17   73.30    5.00
   1   5 -16    4.80    1.50
  -1   5  16    3.20    1.80
  -1  -5  16    6.20    1.90
   1  -5 -16    4.60    1.60
   1   5 -15  178.20    9.30
  -1   5  15  174.90    8.10
  -1  -5  15  172.20    8.70
   1  -5 -15  174.20    8.90
   1   5 -14   46.70    3.30
  -1   5  14   45.40    3.00
  -1  -5  14   46.90    3.20
   1  -5 -14   47.50    3.20
   1   5 -13   22.90    2.20
  -1   5  13   19.10    1.90
  -1  -5  13   22.30    2.40
   1  -5 -13   21.60    1.90
   1   5 -12   55.50    3.40
  -1   5  12   56.60    2.70
  -1  -5  12   54.30    3.20
   1  -5 -12   53.50    3.40
   1   5 -11   59.80    3.40
  -1   5  11   60.20    3.10
  -1  -5  11   56.20    3.30
   1  -5 -11   57.70    3.40
   1  -5 -11   58.90    3.10
   1   5 -10    7.50    1.30
  -1   5  10    7.60    1.20
  -1  -5  10    5.80    1.30
   1  -5 -10    7.60    1.00
   1  -5 -10    6.40    1.20
   1   5  -9   35.30    2.30
  -1   5   9   36.60    2.20
  -1  -5   9   34.50    2.00
   1  -5  -9   36.80    3.60
   1  -5  -9   39.20    2.60
   1   5  -8   27.70    2.10
  -1   5   8   26.80    1.70
  -1  -5   8   23.00    1.80
   1  -5  -8   27.40    1.90
   1  -5  -8   26.00    1.90
   1   5  -7   67.20    3.60
  -1   5   7   62.80    3.10
  -1  -5   7   63.50    3.20
   1  -5  -7   63.70    3.60
   1  -5  -7   67.30    3.50
   1   5  -6   49.50    3.00
  -1   5   6   48.70    2.50
  -1  -5   6   45.10    2.60
   1  -5  -6   46.90    2.70
   1  -5  -6   47.60    2.80
   1   5  -5  117.70    5.40
  -1   5   5  118.30    5.30
  -1   5   5  112.60    5.00
  -1  -5   5  110.00    5.10
   1  -5  -5  116.60    5.50
   1  -5  -5  119.90    5.50
   1   5  -4  133.60    6.40
  -1   5   4  133.50    6.10
  -1   5   4  132.20    5.70
  -1  -5   4  133.20    6.40
   1  -5  -4  133.30    6.10
   1  -5  -4  136.00    6.30
   1   5  -3   11.40    1.20
  -1   5   3   11.50    1.10
  -1   5   3   12.50    1.20
  -1  -5   3   12.40    1.20
  -1  -5   3   13.00    1.30
   1  -5  -3   12.50    1.40
   1  -5  -3   13.80    1.10
   1   5  -2   55.90    3.10
  -1   5   2   58.20    4.00
  -1   5   2   51.10    2.60
  -1  -5   2   53.10    2.90
  -1  -5   2   58.50    3.10
   1  -5  -2   51.90    2.70
   1  -5  -2   54.90    2.80
   1  -5  -2   54.60    3.30
   1   5  -1  583.50   22.10
   1   5  -1  598.40   22.30
   1   5  -1  577.80   19.40
  -1   5   1  591.50   22.70
  -1   5   1  585.90   21.50
  -1  -5   1  577.70   21.30
  -1  -5   1  601.40   22.60
   1  -5  -1  590.40   22.90
   1  -5  -1  611.40   22.50
   1  -5  -1  587.80   23.00
   1   5   0  166.90    7.60
   1   5   0  159.30    6.80
  -1   5   0  158.70    7.20
  -1   5   0  157.40    6.60
  -1   5   0  159.90    6.80
  -1  -5   0  155.40    6.40
  -1  -5   0  159.50    6.90
   1  -5   0  156.00    7.10
   1  -5   0  164.10    6.50
   1  -5   0  154.90    6.60
   1   5   1  529.80   20.00
   1   5   1  507.80   19.70
  -1   5  -1  511.70   19.70
  -1   5  -1  509.60   20.50
  -1  -5  -1  509.10   18.70
  -1  -5  -1  520.00   19.10
  -1  -5  -1  503.80   17.60
   1  -5   1  516.20   20.70
   1  -5   1  531.60   19.60
   1   5   2   62.90    2.90
   1   5   2   61.10    3.10
  -1   5  -2   59.80    2.80
  -1   5  -2   62.90    3.60
  -1  -5  -2   61.10    2.80
  -1  -5  -2   61.50    3.00
   1  -5   2   56.60    2.70
   1  -5   2   60.90    2.70
   1   5   3   13.20    1.50
   1   5   3   12.70    1.20
  -1   5  -3   13.10    1.20
  -1  -5  -3   12.00    1.20
  -1  -5  -3   12.80    1.40
   1  -5   3   11.20    1.10
   1   5   4  123.20    5.80
   1   5   4  118.50    5.30
  -1   5  -4  119.70    5.10
  -1  -5  -4  115.30    5.30
  -1  -5  -4  119.50    5.40
   1  -5   4  118.10    5.60
   1   5   5  110.20    4.80
  -1   5  -5  110.60    4.80
  -1  -5  -5  109.30    4.60
  -1  -5  -5  109.80    4.90
   1  -5   5  105.00    5.30
   1   5   6   42.50    2.90
  -1   5  -6   38.70    2.40
  -1  -5  -6   42.80    2.20
  -1  -5  -6   41.50    2.30
   1  -5   6   41.40    2.30
   1   5   7   79.70    3.40
  -1   5  -7   79.10    3.80
  -1  -5  -7   73.30    3.80
  -1  -5  -7   82.10    3.50
   1  -5   7   76.40    4.10
   1   5   8   30.50    2.00
  -1   5  -8   28.30    2.00
  -1  -5  -8   29.90    1.80
  -1  -5  -8   31.30    2.00
   1  -5   8   30.50    2.00
  -1   5  -9   32.90    2.10
  -1  -5  -9   32.60    2.10
  -1  -5  -9   31.60    2.50
   1  -5   9   31.50    2.20
  -1   5 -10    4.70    1.00
  -1  -5 -10    5.10    1.10
   1  -5  10    4.20    1.40
   1   5  11   58.20    2.90
  -1   5 -11   60.50    3.40
  -1  -5 -11   60.10    3.50
   1  -5  11   57.60    2.80
   1   5  12   64.30    3.30
  -1   5 -12   67.70    3.70
  -1  -5 -12   64.00    3.70
   1  -5  12   64.80    3.50
   1   5  13   20.70    2.20
  -1   5 -13   22.10    2.20
  -1  -5 -13   20.00    2.10
   1  -5  13   17.90    1.90
   1   5  14   55.60    3.60
  -1   5 -14   56.50    4.00
  -1  -5 -14   57.90    3.70
   1  -5  14   60.10    3.80
   1   5  15  156.30    8.80
  -1   5 -15  152.60    7.70
  -1  -5 -15  164.30    8.20
   1  -5  15  146.60    6.70
   1   5  16    5.50    1.70
  -1   5 -16    7.30    4.50
  -1  -5 -16    6.30    1.90
   1  -5  16    7.10    2.00
  -1   5 -17   55.80    4.50
  -1  -5 -17   55.40    3.90
   1  -5  17   56.60    4.00
   1   5  18   30.10    3.00
  -1   5 -18   25.00    3.10
  -1  -5 -18   31.30    3.00
   1  -5  18   38.60    3.20
   1   5  19   14.80    2.70
  -1   5 -19   10.00    2.30
  -1  -5 -19   12.20    2.40
   1  -5  19   19.20    2.60
   1   5  20   48.20    4.20
   1  -5  20   49.90    3.80
   1   5  21   60.40    4.00
   1  -5  21   64.70    4.30
   1   5  22   46.30    3.90
   1  -5  22   49.70    4.60
   1   5  23    7.90    3.20
   1  -5  23    9.70    2.50
   1   5  24   27.60    3.90
   1  -5  24   23.70    3.10
   1   5  25    2.50    3.80
   1  -5  25    6.20    2.80
   1   5  26   -0.70    3.00
   1  -5  26    4.10    3.40
  -1   6  25   13.20    3.70
  -1  -6  25    9.80    2.80
   1  -6 -25    8.40    3.20
  -1   6  24   29.70    4.00
  -1  -6  24   42.40    4.40
  -1   6  23    9.10    3.20
  -1  -6  23   11.30    2.70
  -1   6  22    7.60    3.30
  -1  -6  22   13.00    2.80
  -1   6  21   54.80    4.30
  -1  -6  21   53.10    3.70
  -1   6  20    0.20    2.10
  -1  -6  20    4.50    2.10
  -1   6  19  138.90    6.70
  -1  -6  19  145.70    7.80
   1  -6 -19  128.00    8.40
   1   6 -18   24.00    3.30
  -1   6  18   24.70    2.80
  -1  -6  18   19.90    2.40
   1  -6 -18   26.60    3.80
   1   6 -17  144.60    8.40
  -1   6  17  149.10    7.20
  -1  -6  17  143.30    6.90
   1  -6 -17  143.60    7.30
   1  -6 -17  146.40    8.60
   1   6 -16   -0.90    2.60
  -1   6  16   -2.00    2.10
  -1  -6  16    1.60    1.60
   1  -6 -16    0.70    1.70
   1  -6 -16    0.30    2.20
   1   6 -15  228.10   12.10
  -1   6  15  192.40    8.30
  -1  -6  15  200.40    9.10
   1  -6 -15  210.60   10.40
   1  -6 -15  203.60    9.60
   1   6 -14   25.50    3.10
  -1   6  14   25.90    2.30
  -1  -6  14   23.60    2.50
   1  -6 -14   21.10    2.10
   1  -6 -14   24.40    2.30
   1   6 -13   72.30    4.30
  -1   6  13   71.00    3.70
  -1  -6  13   67.60    3.80
   1  -6 -13   73.70    4.40
   1  -6 -13   77.10    4.50
   1   6 -12    3.40    1.60
  -1   6  12    1.10    1.40
  -1  -6  12    2.60    1.80
   1  -6 -12    1.90    1.30
   1  -6 -12    1.00    1.00
   1   6 -11    8.60    1.40
  -1   6  11    8.80    1.50
  -1  -6  11    5.80    1.20
   1  -6 -11    6.80    1.30
   1  -6 -11    5.40    1.10
   1   6 -10   11.10    1.50
  -1   6  10   10.50    1.30
  -1  -6  10   13.20    2.60
   1  -6 -10    7.80    1.20
   1  -6 -10    8.30    1.30
   1   6  -9  127.40    6.00
  -1   6   9  128.90    5.20
  -1  -6   9  126.80    5.80
   1  -6  -9  126.00    5.70
   1  -6  -9  129.70    5.70
   1   6  -8   43.80    3.10
  -1   6   8   43.00    2.30
  -1  -6   8   42.10    2.70
   1  -6  -8   42.60    2.70
   1  -6  -8   45.00    2.90
   1   6  -7  235.50   10.30
  -1   6   7  227.60    8.90
  -1  -6   7  217.90    8.60
   1  -6  -7  220.10    9.70
   1  -6  -7  232.50    9.10
   1   6  -6  130.60    6.40
  -1   6   6  128.40    5.00
  -1  -6   6  123.50    5.50
   1  -6  -6  130.60    5.50
   1  -6  -6  127.10    6.10
   1   6  -5  166.50    7.60
  -1   6   5  162.60    6.50
  -1   6   5  161.70    7.10
  -1  -6   5  162.10    7.40
   1  -6  -5  165.80    7.90
   1  -6  -5  167.00    6.90
   1   6  -4   73.50    3.90
  -1   6   4   67.30    3.50
  -1   6   4   64.70    3.40
  -1  -6   4   63.70    3.20
  -1  -6   4   66.90    3.60
   1  -6  -4   64.30    3.70
   1  -6  -4   69.30    3.70
   1   6  -3   16.60    1.50
  -1   6   3   17.00    1.60
  -1   6   3   15.20    1.60
  -1  -6   3   14.40    1.40
  -1  -6   3   17.40    1.40
   1  -6  -3   14.10    1.60
   1  -6  -3   19.00    1.50
   1   6  -2   46.20    3.00
  -1   6   2   51.50    2.70
  -1   6   2   45.20    2.70
  -1  -6   2   45.20    2.80
  -1  -6   2   47.60    2.70
   1  -6  -2   48.70    2.80
   1  -6  -2   46.90    2.60
   1  -6  -2   48.90    3.10
   1   6  -1   64.70    3.80
   1   6  -1   61.30    3.80
  -1   6   1   67.10    3.50
  -1   6   1   66.10    3.40
  -1  -6   1   60.30    3.50
  -1  -6   1   66.90    3.70
   1  -6  -1   68.00    3.90
   1  -6  -1   67.20    3.40
   1  -6  -1   65.70    3.50
   1   6   0   18.30    1.50
   1   6   0   15.70    1.60
  -1   6   0   21.10    1.70
  -1   6   0   19.90    1.40
  -1  -6   0   18.30    1.50
  -1  -6   0   20.80    1.40
   1  -6   0   20.50    1.50
   1  -6   0   21.80    1.70
   1  -6   0   20.00    1.50
   1   6   1   82.20    4.20
   1   6   1   78.10    4.00
  -1   6  -1   82.90    3.90
  -1   6  -1   84.70    4.10
  -1  -6  -1   80.20    4.10
  -1  -6  -1   81.30    3.90
   1  -6   1   76.60    3.40
   1  -6   1   86.10    4.10
   1   6   2   57.60    3.10
   1   6   2   56.10    3.00
  -1   6  -2   60.30    2.70
  -1   6  -2   59.10    3.40
  -1  -6  -2   59.20    3.10
  -1  -6  -2   60.60    3.10
   1  -6   2   53.90    3.40
   1  -6   2   62.00    2.90
   1   6   3   21.20    1.70
   1   6   3   19.30    1.60
  -1   6  -3   19.00    1.40
  -1   6  -3   20.60    1.70
  -1  -6  -3   21.60    2.30
  -1  -6  -3   20.90    1.60
   1  -6   3   20.10    1.60
   1  -6   3   21.40    1.50
   1   6   4   61.10    3.20
   1   6   4   64.10    3.40
  -1   6  -4   59.70    3.00
  -1  -6  -4   62.80    3.30
  -1  -6  -4   60.10    3.10
   1  -6   4   57.90    3.30
   1   6   5  146.80    6.40
   1   6   5  143.20    6.00
  -1   6  -5  144.70    6.60
  -1  -6  -5  151.60    6.40
  -1  -6  -5  149.70    6.60
   1  -6   5  146.90    6.50
   1   6   6  115.50    5.00
  -1   6  -6  113.80    5.30
  -1  -6  -6  109.70    5.10
  -1  -6  -6  115.80    4.80
   1  -6   6  116.20    5.30
   1   6   7  249.70    9.50
  -1   6  -7  245.90    9.90
  -1  -6  -7  238.90    9.60
  -1  -6  -7  247.50    9.70
   1  -6   7  246.60    9.90
   1   6   8   54.80    2.60
  -1   6  -8   49.50    2.70
  -1  -6  -8   51.40    2.70
  -1  -6  -8   56.20    3.40
   1  -6   8   52.30    3.00
   1   6   9  133.00    5.30
  -1   6  -9  133.20    6.40
  -1  -6  -9  126.00    5.50
  -1  -6  -9  134.60    6.20
   1  -6   9  130.70    5.90
  -1   6 -10    9.70    1.40
  -1  -6 -10    8.60    1.30
  -1  -6 -10    9.50    1.40
   1  -6  10    7.40    1.50
  -1   6 -11    9.40    1.80
  -1  -6 -11    7.50    1.50
  -1  -6 -11    8.10    1.30
   1  -6  11   10.00    2.20
  -1   6 -12    1.80    1.10
  -1  -6 -12    1.80    1.00
  -1  -6 -12    0.90    1.20
   1  -6  12    0.50    1.00
   1   6  13   84.10    4.50
  -1   6 -13   88.20    4.70
  -1  -6 -13   79.40    4.40
  -1  -6 -13   85.80    5.10
   1  -6  13   84.40    4.50
   1   6  14   37.70    4.10
  -1   6 -14   28.10    2.60
  -1  -6 -14   24.10    2.20
  -1  -6 -14   28.40    2.40
   1  -6  14   24.00    2.10
   1   6  15  202.40    8.80
  -1   6 -15  203.90   10.00
  -1  -6 -15  207.40    9.10
   1  -6  15  192.10    9.70
  -1   6 -16    0.30    1.70
  -1  -6 -16    0.20    1.70
   1  -6  16    1.60    2.70
   1   6  17  139.90    6.80
  -1   6 -17  139.20    7.30
  -1  -6 -17  142.40    7.60
   1  -6  17  131.30    6.60
   1   6  18   15.00    2.70
  -1   6 -18   15.70    2.60
  -1  -6 -18   16.90    2.50
   1  -6  18   16.00    2.40
   1   6  19  120.50    7.00
   1  -6  19  127.80    7.00
   1   6  20    0.60    2.20
   1  -6  20    2.40    2.70
   1   6  21   55.90    4.30
   1  -6  21   48.40    4.20
   1   6  22    7.50    2.50
   1  -6  22   13.60    2.80
   1   6  23   16.70    3.10
   1  -6  23   14.00    2.90
   1   6  24   28.30    4.60
   1  -6  24   35.70    4.40
   1   6  25   13.40    3.20
   1  -6  25   15.80    3.50
  -1   7  25   22.40    4.50
  -1  -7  25   18.60    3.80
   1  -7 -25   15.50    4.40
  -1   7  24    3.00    3.60
  -1  -7  24    1.20    3.30
   1  -7 -24    4.70    3.80
  -1   7  23    1.90    2.60
  -1  -7  23   -0.10    3.30
   1  -7 -23   -1.00    2.80
  -1   7  22   25.00    3.10
  -1  -7  22   23.70    3.10
   1  -7 -22   22.40    3.20
  -1   7  21   17.10    2.80
  -1  -7  21   14.80    3.20
   1  -7 -21   18.40    2.90
  -1   7  20   19.90    2.80
  -1  -7  20   17.80    2.70
   1  -7 -20   12.00    2.80
  -1   7  19   18.90    3.80
  -1  -7  19   12.00    2.20
   1  -7 -19    8.40    2.40
   1   7 -18    9.40    2.30
  -1   7  18   11.90    2.60
  -1  -7  18   11.80    2.10
   1  -7 -18   17.90    3.60
   1  -7 -18    9.00    2.00
   1   7 -17   39.90    3.60
  -1   7  17   35.50    3.50
  -1  -7  17   38.80    3.20
   1  -7 -17   39.80    3.80
   1  -7 -17   39.60    3.00
   1   7 -16   94.50    6.50
  -1   7  16   96.50    4.80
  -1  -7  16   87.00    5.00
   1  -7 -16   95.10    6.00
   1  -7 -16   90.60    5.60
   1   7 -15   24.70    2.60
  -1   7  15   25.30    2.40
  -1  -7  15   28.60    2.50
   1  -7 -15   28.10    2.40
   1  -7 -15   30.80    2.70
   1   7 -14  177.10    9.80
  -1   7  14  176.90    7.40
  -1  -7  14  177.80    8.20
   1  -7 -14  177.00    9.00
   1  -7 -14  187.00    8.40
   1   7 -13   53.30    4.00
  -1   7  13   54.20    3.20
  -1  -7  13   51.20    3.30
   1  -7 -13   51.90    3.30
   1  -7 -13   50.10    3.20
   1   7 -12  100.10    5.90
  -1   7  12   94.00    4.80
  -1  -7  12   92.20    5.20
   1  -7 -12   90.70    5.30
   1  -7 -12   97.20    5.80
   1   7 -11   65.90    4.10
  -1  -7  11   64.70    3.60
   1  -7 -11   65.30    3.80
   1  -7 -11   69.50    3.70
   1   7 -10   21.20    1.80
  -1  -7  10   17.40    1.90
   1  -7 -10   18.40    1.70
   1  -7 -10   18.40    1.70
   1   7  -9   15.80    1.90
  -1   7   9   12.90    2.40
  -1  -7   9   13.70    2.50
   1  -7  -9   13.60    1.50
   1  -7  -9   14.00    1.70
   1   7  -8   41.10    2.80
  -1   7   8   41.30    2.60
  -1  -7   8   42.40    3.10
   1  -7  -8   43.40    2.60
   1  -7  -8   40.90    2.40
   1   7  -7   75.80    4.40
  -1   7   7   75.10    3.90
  -1  -7   7   76.30    3.80
   1  -7  -7   77.70    4.40
   1  -7  -7   81.70    4.40
   1   7  -6   14.30    1.90
  -1   7   6   12.70    1.50
  -1   7   6   10.80    1.50
  -1  -7   6   12.80    1.90
   1  -7  -6   13.90    1.50
   1  -7  -6   13.60    1.40
   1   7  -5   28.00    2.30
  -1   7   5   24.30    1.90
  -1   7   5   24.90    1.70
  -1  -7   5   24.30    2.00
  -1  -7   5   24.70    2.40
   1  -7  -5   27.10    2.10
   1  -7  -5   30.30    2.20
   1   7  -4  394.50   17.20
  -1   7   4  414.80   18.60
  -1   7   4  393.80   14.80
  -1  -7   4  384.70   15.40
  -1  -7   4  412.10   16.10
   1  -7  -4  396.20   15.80
   1  -7  -4  408.10   15.70
   1   7  -3   28.70    2.40
  -1   7   3   23.10    1.80
  -1   7   3   24.60    2.00
  -1  -7   3   25.20    2.00
  -1  -7   3   21.00    2.10
   1  -7  -3   25.90    1.80
   1  -7  -3   24.90    2.00
   1  -7  -3   28.70    2.20
   1   7  -2  260.20   10.80
  -1   7   2  254.50    9.70
  -1   7   2  247.70    9.80
  -1  -7   2  257.30   10.10
  -1  -7   2  263.90   10.40
   1  -7  -2  250.80   10.00
   1  -7  -2  258.70   10.00
   1  -7  -2  252.40   10.50
   1   7  -1   49.60    3.10
   1   7  -1   52.30    2.90
  -1   7   1   48.30    2.60
  -1   7   1   45.60    2.60
  -1  -7   1   48.00    2.90
  -1  -7   1   50.30    2.80
   1  -7  -1   46.70    2.80
   1  -7  -1   46.00    2.50
   1  -7  -1   48.30    2.60
   1   7   0   29.40    2.10
   1   7   0   29.20    2.10
  -1   7   0   31.40    1.90
  -1   7   0   28.20    2.00
  -1  -7   0   28.80    1.90
  -1  -7   0   32.30    1.90
   1  -7   0   30.20    2.00
   1  -7   0   29.70    1.80
   1   7   1   42.90    2.60
   1   7   1   43.80    2.60
  -1   7  -1   47.20    2.60
  -1   7  -1   49.90    2.50
  -1  -7  -1   44.40    2.70
  -1  -7  -1   44.60    2.50
   1  -7   1   44.80    2.60
   1  -7   1   45.10    2.60
   1   7   2  250.70   10.70
   1   7   2  241.80   10.00
  -1   7  -2  249.50   10.40
  -1   7  -2  246.90   10.70
  -1  -7  -2  248.20   10.10
  -1  -7  -2  247.70   10.40
   1  -7   2  244.10   10.90
   1  -7   2  251.00   10.00
   1   7   3   27.90    2.00
   1   7   3   30.80    2.00
  -1   7  -3   30.20    2.40
  -1   7  -3   36.10    2.30
  -1  -7  -3   33.70    2.00
  -1  -7  -3   30.00    2.20
   1  -7   3   27.70    1.90
   1  -7   3   29.40    2.20
   1   7   4  447.40   16.60
   1   7   4  427.40   16.50
  -1   7  -4  443.60   16.70
  -1  -7  -4  426.20   17.00
  -1  -7  -4  445.80   17.10
   1  -7   4  420.80   15.70
   1  -7   4  448.60   16.10
   1   7   5   21.60    1.70
   1   7   5   20.50    1.70
  -1   7  -5   19.80    1.80
  -1  -7  -5   22.90    1.90
  -1  -7  -5   23.50    2.10
   1  -7   5   18.10    1.70
   1   7   6   16.90    1.70
  -1   7  -6   16.20    1.50
  -1  -7  -6   13.10    1.70
  -1  -7  -6   13.90    1.40
   1  -7   6   12.10    1.30
   1   7   7   63.60    3.60
  -1   7  -7   65.30    3.40
  -1  -7  -7   61.80    3.50
  -1  -7  -7   66.20    4.00
   1  -7   7   62.30    3.30
   1   7   8   45.60    2.30
  -1   7  -8   43.60    2.50
  -1  -7  -8   43.00    2.60
  -1  -7  -8   45.70    2.60
   1  -7   8   46.00    2.60
   1   7   9   19.10    1.60
  -1   7  -9   15.00    1.70
  -1  -7  -9   17.40    1.50
  -1  -7  -9   16.80    1.60
   1  -7   9   17.90    1.80
   1   7  10   19.90    2.10
  -1   7 -10   19.80    2.20
  -1  -7 -10   14.60    1.60
  -1  -7 -10   15.90    1.70
   1  -7  10   18.80    2.20
   1   7  11   62.10    3.40
  -1   7 -11   62.20    3.80
  -1  -7 -11   62.70    3.40
  -1  -7 -11   62.80    3.60
   1  -7  11   56.10    3.40
   1   7  12  120.80    5.50
  -1   7 -12  121.70    6.80
  -1  -7 -12  113.60    5.60
  -1  -7 -12  121.90    6.30
   1  -7  12  117.60    5.80
   1   7  13   67.30    4.80
  -1   7 -13   57.20    3.80
  -1  -7 -13   52.30    3.20
  -1  -7 -13   59.70    3.50
   1  -7  13   55.10    3.40
   1   7  14  207.60    8.60
  -1   7 -14  218.90   11.50
  -1  -7 -14  208.80    9.70
  -1  -7 -14  209.00    9.80
   1  -7  14  200.00    9.30
   1   7  15   28.00    2.90
  -1   7 -15   21.90    2.70
  -1  -7 -15   25.20    3.10
  -1  -7 -15   24.20    2.60
   1  -7  15   25.50    3.50
   1   7  16   79.00    4.30
  -1   7 -16   76.50    5.00
  -1  -7 -16   79.10    6.20
  -1  -7 -16   73.60    4.50
   1  -7  16   74.40    5.00
   1   7  17   36.90    3.60
  -1   7 -17   31.10    3.30
  -1  -7 -17   34.80    3.10
  -1  -7 -17   31.20    2.70
   1  -7  17   32.70    3.40
   1   7  18   14.40    2.40
  -1  -7 -18   16.30    2.10
   1  -7  18   18.60    2.90
   1   7  19   50.70   12.50
  -1  -7 -19   13.00    2.90
   1  -7  19   19.20    3.40
   1   7  20   29.90    3.80
  -1  -7 -20   26.60    3.60
   1  -7  20   15.30    2.70
   1   7  21   15.40    3.30
  -1  -7 -21   12.50    3.20
   1  -7  21   23.60    3.10
   1   7  22   24.20    3.80
  -1  -7 -22   26.60    4.20
   1  -7  22   26.50    3.10
   1   7  23   -0.70    2.60
  -1  -7 -23    0.90    3.70
   1  -7  23    2.70    3.10
   1   7  24    0.20    2.40
  -1  -7 -24    3.90    2.70
   1  -7  24    9.90    3.10
   1   7  25    6.50    3.10
  -1  -7 -25   14.80    4.10
   1  -7  25   15.20    3.50
  -1   8  24   37.60    4.20
  -1  -8  24   34.90    4.00
   1  -8 -24   38.80    5.00
  -1   8  23    4.50    2.80
  -1  -8  23    3.20    2.90
   1  -8 -23    7.00    2.90
  -1   8  22   25.00    3.40
  -1  -8  22   23.00    3.00
   1  -8 -22   26.60    4.90
  -1   8  21   29.80    5.60
  -1  -8  21   19.30    3.00
   1  -8 -21   22.20    3.50
  -1   8  20    5.00    2.50
  -1  -8  20    8.40    2.40
   1  -8 -20   10.20    2.70
  -1   8  19   63.90    4.20
  -1  -8  19   68.70    4.40
   1  -8 -19   68.10    4.90
  -1   8  18    4.10    3.00
  -1  -8  18    2.80    1.90
   1  -8 -18    0.00    1.60
   1   8 -17  191.20   11.50
  -1   8  17  209.60    9.30
  -1  -8  17  203.00    9.10
   1  -8 -17  210.50   11.40
   1  -8 -17  202.90   10.00
   1   8 -16   62.30    4.70
  -1   8  16   68.00    4.30
  -1  -8  16   67.60    4.20
   1  -8 -16   64.00    4.10
   1  -8 -16   66.70    4.20
   1   8 -15   70.70    5.40
  -1   8  15   74.00    4.20
  -1  -8  15   64.20    4.00
   1  -8 -15   66.10    4.60
   1  -8 -15   67.10    4.40
   1   8 -14   40.40    3.90
  -1   8  14   45.10    3.00
  -1  -8  14   40.20    2.90
   1  -8 -14   39.40    3.10
   1  -8 -14   42.90    3.70
   1   8 -13    6.90    2.30
  -1   8  13    2.50    1.50
  -1  -8  13    2.40    1.70
   1  -8 -13    2.20    1.30
   1  -8 -13    5.10    1.50
   1   8 -12   29.50    2.70
  -1  -8  12   28.20    2.20
   1  -8 -12   25.70    2.10
   1  -8 -12   26.40    2.40
   1   8 -11   12.10    1.80
  -1  -8  11   12.00    1.80
   1  -8 -11   12.60    1.60
   1  -8 -11   14.90    2.00
   1   8 -10  105.50    5.50
  -1   8  10  102.70    5.10
  -1  -8  10  104.10    6.20
   1  -8 -10  103.20    5.20
   1  -8 -10  107.60    5.70
   1   8  -9  113.00    6.20
  -1   8   9  115.70    5.30
  -1  -8   9  104.50    5.00
   1  -8  -9  109.40    5.60
   1  -8  -9  117.70    6.40
   1   8  -8  133.60    7.10
  -1   8   8  135.90    6.30
  -1  -8   8  127.40    6.10
   1  -8  -8  132.80    6.60
   1  -8  -8  139.90    7.10
   1   8  -7   77.50    4.30
  -1   8   7   73.90    3.50
  -1  -8   7   75.10    3.90
   1  -8  -7   78.20    4.00
   1  -8  -7   75.10    3.80
   1   8  -6  245.10   11.40
  -1   8   6  256.70   10.40
  -1   8   6  246.50   10.10
  -1  -8   6  245.40   10.90
  -1  -8   6  258.00   10.90
   1  -8  -6  247.00   11.60
   1  -8  -6  262.60   11.40
   1   8  -5  335.40   14.20
  -1   8   5  354.50   13.60
  -1   8   5  330.40   13.00
  -1  -8   5  327.70   12.50
  -1  -8   5  341.90   12.60
   1  -8  -5  335.40   14.50
   1  -8  -5  344.30   14.60
   1   8  -4   81.90    4.40
  -1   8   4   83.40    4.10
  -1   8   4   80.30    4.10
  -1  -8   4   77.20    4.00
  -1  -8   4   80.30    3.80
   1  -8  -4   80.50    4.40
   1  -8  -4   80.70    4.20
   1   8  -3   76.70    4.20
  -1   8   3   78.30    4.00
  -1   8   3   75.20    3.60
  -1  -8   3   75.80    4.10
  -1  -8   3   79.10    3.90
   1  -8  -3   75.90    3.80
   1  -8  -3   77.40    4.30
   1  -8  -3   76.50    4.00
   1   8  -2  110.30    5.80
  -1   8   2  104.70    4.90
  -1   8   2  111.50    5.40
  -1  -8   2  113.60    5.60
  -1  -8   2  113.00    5.40
   1  -8  -2  108.10    5.70
   1  -8  -2  112.80    5.30
   1  -8  -2  107.20    4.90
   1   8  -1   31.90    2.10
  -1   8   1   25.30    1.90
  -1   8   1   29.10    2.40
  -1  -8   1   28.10    1.90
  -1  -8   1   27.40    2.00
   1  -8  -1   28.10    2.10
   1  -8  -1   30.20    2.40
   1  -8  -1   28.40    1.70
   1   8   0    6.80    1.50
   1   8   0    5.90    1.10
  -1   8   0    7.70    1.70
  -1  -8   0    7.40    1.20
  -1  -8   0    7.40    1.40
   1  -8   0    9.50    1.10
   1  -8   0   11.20    1.90
   1   8   1   24.60    2.00
   1   8   1   22.50    1.90
  -1   8  -1   26.00    2.20
  -1  -8  -1   26.00    2.10
  -1  -8  -1   23.40    1.80
   1  -8   1   24.00    1.90
   1  -8   1   24.40    2.40
   1   8   2  117.10    5.10
   1   8   2  110.80    5.30
  -1   8  -2  110.00    5.50
  -1   8  -2  115.10    5.30
  -1  -8  -2  114.90    5.20
  -1  -8  -2  115.70    5.00
   1  -8   2  109.50    4.80
   1  -8   2  113.40    5.40
   1   8   3   76.00    4.10
   1   8   3   73.90    3.80
  -1   8  -3   77.90    3.70
  -1   8  -3   81.40    4.40
  -1  -8  -3   81.40    3.70
  -1  -8  -3   79.90    3.80
   1  -8   3   75.70    3.70
   1  -8   3   85.30    4.00
   1   8   4   78.40    3.90
   1   8   4   76.70    4.00
  -1   8  -4   76.60    3.70
  -1   8  -4   78.00    4.60
  -1  -8  -4   73.50    3.70
  -1  -8  -4   71.90    3.90
   1  -8   4   72.90    3.60
   1  -8   4   83.00    3.80
   1   8   5  319.90   12.90
   1   8   5  292.70   12.30
  -1   8  -5  310.00   12.80
  -1  -8  -5  296.30   12.00
  -1  -8  -5  306.40   12.60
   1  -8   5  288.60   11.90
   1  -8   5  307.80   12.00
   1   8   6  216.40    9.50
   1   8   6  215.90    8.90
  -1   8  -6  215.10   10.00
  -1  -8  -6  223.30   10.30
  -1  -8  -6  217.90   10.00
   1  -8   6  218.80   10.50
   1   8   7   86.60    4.00
  -1   8  -7   85.60    4.60
  -1  -8  -7   82.60    5.20
  -1  -8  -7   87.50    4.30
   1  -8   7   90.30    6.00
   1   8   8  153.00    7.10
  -1   8  -8  151.70    6.70
  -1  -8  -8  148.60    6.40
  -1  -8  -8  159.10    7.10
   1  -8   8  155.10    7.00
   1   8   9   91.50    4.80
  -1   8  -9   99.10    5.70
  -1  -8  -9   93.10    4.40
  -1  -8  -9   97.40    4.80
   1  -8   9   93.90    4.50
  -1   8 -10  103.40    5.30
  -1  -8 -10   93.00    4.80
  -1  -8 -10   98.60    5.60
   1  -8  10  100.60    5.10
  -1   8 -11   12.00    2.00
  -1  -8 -11   13.10    2.20
   1  -8  11   10.40    1.80
   1   8  12   29.40    4.40
  -1   8 -12   23.50    2.20
  -1  -8 -12   22.80    2.10
   1  -8  12   25.00    2.40
   1   8  13    1.60    1.90
  -1   8 -13   15.60    5.70
  -1  -8 -13    1.50    1.40
  -1  -8 -13    2.70    2.90
   1  -8  13    4.10    1.80
   1   8  14   35.60    2.90
  -1   8 -14   35.10    3.40
  -1  -8 -14   37.20    3.40
  -1  -8 -14   36.00    2.80
   1  -8  14   33.90    2.80
   1   8  15   54.40    3.80
  -1   8 -15   57.80    4.50
  -1  -8 -15   56.80    5.60
  -1  -8 -15   54.00    3.60
   1  -8  15   54.20    3.60
   1   8  16   63.20    4.00
  -1   8 -16   64.50    4.20
  -1  -8 -16   62.80    4.60
  -1  -8 -16   66.70    4.40
   1  -8  16   67.00    4.10
   1   8  17  174.00    8.60
  -1  -8 -17  181.20    9.40
  -1  -8 -17  161.40    8.40
   1  -8  17  169.70    9.30
   1   8  18   10.00    8.10
  -1  -8 -18   -0.20    2.60
   1  -8  18    2.90    2.00
   1   8  19   71.00    4.90
  -1  -8 -19   69.50    5.70
   1  -8  19   63.60    4.40
   1   8  20    7.40    3.40
  -1  -8 -20    7.20    2.70
   1  -8  20    8.60    2.60
   1   8  21   28.30    3.90
  -1  -8 -21   31.00    4.30
   1  -8  21   26.20    3.10
   1   8  22   20.50    3.90
  -1  -8 -22   20.30    4.20
   1  -8  22   24.40    3.80
   1   8  23    2.70    3.20
  -1  -8 -23    5.20    3.40
   1  -8  23    7.50    3.30
   1   8  24   29.80    4.60
  -1  -8 -24   29.30    5.30
   1  -8  24   32.60    3.90
  -1   9  24    1.00    3.60
  -1  -9  24    2.90    2.80
   1  -9 -24   10.50    3.90
  -1   9  23    3.70    3.20
  -1  -9  23    9.20    3.20
   1  -9 -23    5.10    3.40
  -1   9  22    2.40    3.90
  -1  -9  22   -0.50    3.40
   1  -9 -22    2.70    3.50
  -1   9  21    0.00    2.40
  -1  -9  21    2.70    2.40
   1  -9 -21   -0.70    3.60
  -1   9  20   18.20    5.30
  -1  -9  20   13.70    3.20
   1  -9 -20   11.00    2.50
  -1   9  19   86.50   12.70
  -1  -9  19   34.90    4.00
   1  -9 -19   36.90    3.70
  -1   9  18   27.30    3.30
  -1  -9  18   28.40    2.70
   1  -9 -18   29.30    3.00
  -1   9  17   25.40    3.50
  -1  -9  17   27.90    2.60
   1  -9 -17   26.70    2.60
   1  -9 -17   24.60    3.40
   1   9 -16   -3.60    2.20
  -1   9  16    2.30    3.20
  -1  -9  16    0.60    2.20
   1  -9 -16    4.60    2.20
   1  -9 -16    3.30    2.00
   1   9 -15   18.50    4.30
  -1   9  15   12.70    2.60
  -1  -9  15    8.30    1.90
   1  -9 -15    9.20    2.20
   1  -9 -15    7.50    1.80
   1   9 -14   65.10    4.30
  -1   9  14   70.20    4.00
  -1  -9  14   68.00    4.30
   1  -9 -14   74.20    4.70
   1  -9 -14   64.30    4.50
   1   9 -13   40.70    5.50
  -1   9  13   30.90    2.70
  -1  -9  13   23.90    2.40
   1  -9 -13   23.90    2.30
   1  -9 -13   27.10    2.60
   1   9 -12   63.30    4.40
  -1   9  12   68.40    3.80
  -1  -9  12   66.90    4.10
   1  -9 -12   65.10    4.30
   1  -9 -12   63.00    4.20
   1   9 -11   36.20    2.90
  -1   9  11   35.70    2.50
  -1  -9  11   35.10    3.00
   1  -9 -11   38.00    2.70
   1  -9 -11   37.10    2.80
   1   9 -10    9.20    1.60
  -1   9  10    8.50    1.60
  -1  -9  10    8.70    1.80
   1  -9 -10    9.80    1.40
   1  -9 -10   10.60    2.20
   1   9  -9   10.70    1.80
  -1   9   9   16.60    2.20
  -1  -9   9   12.90    2.50
   1  -9  -9   10.00    1.70
   1  -9  -9   11.30    1.60
   1   9  -8   82.40    4.70
  -1   9   8   78.70    4.40
  -1  -9   8   77.40    5.60
   1  -9  -8   71.90    4.50
   1  -9  -8   89.00    8.30
   1   9  -7   84.10    5.00
  -1   9   7   84.30    4.40
  -1   9   7   80.70    4.30
  -1  -9   7   84.50    4.70
  -1  -9   7   82.30    4.00
   1  -9  -7   81.60    4.70
   1  -9  -7   84.80    4.70
   1   9  -6  122.80    6.30
  -1   9   6  134.80    6.30
  -1   9   6  123.50    5.80
  -1  -9   6  129.20    6.60
  -1  -9   6  125.90    5.40
   1  -9  -6  127.80    6.50
   1  -9  -6  130.00    5.90
   1   9  -5   54.50    3.60
  -1   9   5   59.80    3.30
  -1   9   5   55.70    2.90
  -1  -9   5   52.40    3.30
  -1  -9   5   55.30    3.10
   1  -9  -5   53.80    3.20
   1  -9  -5   55.70    3.60
   1   9  -4   32.80    2.50
  -1   9   4   31.40    2.40
  -1   9   4   34.00    3.10
  -1  -9   4   32.90    2.40
  -1  -9   4   32.00    2.40
   1  -9  -4   30.80    2.50
   1  -9  -4   35.60    2.50
   1  -9  -4   32.70    2.30
   1   9  -3    0.70    1.20
  -1   9   3    1.20    1.20
  -1   9   3    8.60    2.40
  -1  -9   3    0.10    1.10
  -1  -9   3    0.30    1.70
   1  -9  -3    1.90    1.00
   1  -9  -3    1.90    1.20
   1  -9  -3    1.90    1.50
   1   9  -2   37.40    2.70
  -1   9   2   33.70    2.20
  -1   9   2   39.90    3.40
  -1  -9   2   32.10    2.60
  -1  -9   2   40.00    2.60
   1  -9  -2   34.80    2.60
   1  -9  -2   35.50    2.30
   1  -9  -2   35.80    2.20
   1   9  -1   52.00    3.00
  -1   9   1   50.90    3.10
  -1   9   1   47.90    2.80
  -1  -9   1   51.80    2.90
  -1  -9   1   52.00    3.20
   1  -9  -1   46.90    2.80
   1  -9  -1   50.20    2.70
   1   9   0   39.70    2.60
   1   9   0   40.50    2.50
  -1   9   0   44.20    2.60
  -1  -9   0   37.30    2.50
  -1  -9   0   40.10    2.40
   1  -9   0   40.60    3.40
   1  -9   0   41.20    2.60
   1   9   1   50.80    2.90
   1   9   1   47.70    3.10
  -1   9  -1   47.80    2.90
  -1  -9  -1   50.30    2.80
  -1  -9  -1   49.10    2.70
   1  -9   1   56.00    3.50
   1  -9   1   49.90    2.70
   1   9   2   43.70    2.80
   1   9   2   44.50    2.70
  -1   9  -2   40.90    2.50
  -1   9  -2   49.10    2.50
  -1  -9  -2   45.60    3.00
  -1  -9  -2   44.90    2.60
   1  -9   2   49.90    3.90
   1  -9   2   43.90    2.70
   1   9   3    1.00    1.20
   1   9   3    0.10    1.20
  -1   9  -3    1.30    1.10
  -1   9  -3    2.40    0.80
  -1  -9  -3   -0.60    1.10
  -1  -9  -3    3.10    1.40
   1  -9   3    0.30    1.00
   1  -9   3    0.80    1.30
   1   9   4   33.30    2.50
   1   9   4   32.00    2.30
  -1   9  -4   30.80    2.30
  -1   9  -4   33.60    2.40
  -1  -9  -4   33.90    4.20
  -1  -9  -4   33.30    2.40
   1  -9   4   30.80    2.30
   1  -9   4   32.00    2.40
   1   9   5   61.90    3.70
   1   9   5   62.70    3.30
  -1   9  -5   68.00    3.50
  -1   9  -5   68.50    4.10
  -1  -9  -5   61.90    4.20
  -1  -9  -5   64.70    3.60
   1  -9   5   62.50    3.50
   1  -9   5   65.50    3.20
   1   9   6  136.10    6.00
   1   9   6  138.60    5.80
  -1   9  -6  130.20    6.30
  -1  -9  -6  130.70    5.80
  -1  -9  -6  137.10    6.30
   1  -9   6  126.20    6.10
   1  -9   6  135.60    5.70
   1   9   7  101.90    4.50
  -1   9  -7  101.70    4.90
  -1  -9  -7   96.00    4.50
  -1  -9  -7  100.50    5.30
   1  -9   7   99.50    4.70
   1   9   8   87.60    4.70
  -1   9  -8   89.20    4.50
  -1  -9  -8   84.40    4.90
  -1  -9  -8   94.60    4.80
   1  -9   8   87.60    4.40
   1   9   9    8.00    1.60
  -1   9  -9    8.10    1.70
  -1  -9  -9   11.70    1.60
  -1  -9  -9    7.30    1.40
   1  -9   9    6.00    1.70
   1   9  10    8.60    1.60
  -1   9 -10   11.20    2.00
  -1  -9 -10   10.60    1.50
  -1  -9 -10   12.70    2.40
   1  -9  10   11.20    1.70
   1   9  11   29.20    2.30
  -1   9 -11   30.90    2.60
  -1  -9 -11   31.00    2.30
  -1  -9 -11   29.60    2.70
   1  -9  11   27.40    2.50
   1   9  12   79.60    4.20
  -1   9 -12   85.70    5.20
  -1  -9 -12   77.80    4.20
  -1  -9 -12   88.40    5.30
   1  -9  12   74.70    4.40
   1   9  13   21.90    2.20
  -1   9 -13   24.60    2.60
  -1  -9 -13   20.80    2.80
  -1  -9 -13   23.50    2.40
   1  -9  13   20.00    2.40
   1   9  14   84.20    4.40
  -1   9 -14   93.50    5.90
  -1  -9 -14   89.20    7.40
  -1  -9 -14   84.80    5.20
   1  -9  14   85.70    4.80
   1   9  15   11.80    2.30
  -1   9 -15    7.40    2.20
  -1  -9 -15    8.40    2.00
  -1  -9 -15    7.90    1.90
   1  -9  15   11.60    2.60
   1   9  16    0.60    2.20
  -1  -9 -16    0.20    1.80
  -1  -9 -16   -0.50    1.80
   1  -9  16    1.50    1.80
   1   9  17   27.20    2.60
  -1  -9 -17   24.40    2.60
   1  -9  17   23.80    3.20
   1   9  18   29.10    3.20
  -1  -9 -18   28.90    3.70
   1  -9  18   24.80    3.40
   1   9  19   37.50    3.80
  -1  -9 -19   42.20    3.70
   1  -9  19   33.70    3.30
   1   9  20   16.30    3.10
  -1  -9 -20   15.20    3.90
   1  -9  20   11.10    3.20
   1   9  21    1.40    2.70
  -1  -9 -21    2.40    2.40
   1  -9  21    3.70    2.70
   1   9  22    4.60    3.30
  -1  -9 -22    2.60    2.70
   1   9  23    2.90    2.80
  -1  -9 -23    1.80    2.80
   1  -9  23    9.70    5.70
   1   9  24    2.50    2.60
  -1  -9 -24    4.50    3.10
  -1  10  23    7.70    3.50
  -1 -10  23    2.50    3.00
   1 -10 -23    4.20    2.80
  -1  10  22   42.40    7.50
  -1 -10  22    9.30    3.40
   1 -10 -22   12.00    3.00
  -1  10  21   16.30    3.40
  -1 -10  21   20.30    3.40
   1 -10 -21   26.40    4.10
  -1  10  20   -1.00    2.40
  -1 -10  20    9.60    3.40
   1 -10 -20   -2.30    2.70
  -1  10  19   52.70    5.00
  -1 -10  19   52.70    4.20
   1 -10 -19   50.40    4.70
  -1  10  18   56.40    9.40
  -1 -10  18   24.50    4.10
   1 -10 -18   15.50    2.70
  -1  10  17   63.10    4.50
  -1 -10  17   65.60    4.20
   1 -10 -17   68.10    4.80
  -1  10  16    3.60    2.30
  -1 -10  16    6.70    2.70
   1 -10 -16    7.40    2.30
   1  10 -15   18.70    3.00
  -1  10  15   22.90    2.80
  -1 -10  15   21.50    2.40
   1 -10 -15   20.30    2.90
   1 -10 -15   20.80    2.50
   1  10 -14   10.30    2.60
  -1  10  14    9.70    2.30
  -1 -10  14   10.80    2.20
   1 -10 -14   15.40    2.20
   1 -10 -14    5.80    1.60
   1  10 -13    4.40    2.50
  -1  10  13   -0.40    2.00
  -1 -10  13    3.00    1.70
   1 -10 -13    3.20    2.00
   1 -10 -13   -0.90    1.90
   1  10 -12   53.70    4.20
  -1  10  12   55.20    3.80
   1 -10 -12   44.70    3.50
   1 -10 -12   53.20    3.50
   1  10 -11   25.60    2.60
  -1  10  11   29.90    2.40
  -1 -10  11   26.00    2.30
   1 -10 -11   27.50    2.80
   1 -10 -11   23.80    2.80
   1  10 -10    6.10    1.60
  -1  10  10    7.60    1.60
  -1 -10  10    7.10    1.80
   1 -10 -10    6.10    1.60
   1 -10 -10    4.20    1.50
   1  10  -9    9.30    1.70
  -1  10   9    8.10    2.00
  -1 -10   9   19.20    3.60
  -1 -10   9    7.60    1.90
   1 -10  -9   11.40    1.70
   1 -10  -9   10.40    1.90
   1  10  -8  215.80   10.30
  -1  10   8  209.70    9.20
  -1 -10   8  202.10    9.70
  -1 -10   8  210.80    8.70
   1 -10  -8  212.30    9.70
   1 -10  -8  212.80    9.40
   1  10  -7   59.50    3.90
  -1  10   7   53.90    3.50
  -1  10   7   51.30    3.30
  -1 -10   7   60.50    3.80
  -1 -10   7   53.50    3.30
   1 -10  -7   51.40    3.40
   1 -10  -7   55.30    3.40
   1  10  -6  225.80   10.40
  -1  10   6  224.40    9.30
  -1  10   6  228.50    9.20
  -1 -10   6  221.80   10.50
  -1 -10   6  227.40    9.40
   1 -10  -6  234.70   10.50
   1 -10  -6  224.40    9.50
   1  10  -5  167.90    8.70
  -1  10   5  167.90    7.90
  -1  10   5  158.20    6.80
  -1 -10   5  160.10    7.00
  -1 -10   5  171.40    7.60
   1 -10  -5  168.40    7.90
   1 -10  -5  162.30    7.10
   1 -10  -5  168.80    8.10
   1  10  -4  136.50    7.20
  -1  10   4  144.60    7.10
  -1  10   4  141.90    6.60
  -1 -10   4  140.10    6.50
  -1 -10   4  141.90    6.80
   1 -10  -4  144.00    7.40
   1 -10  -4  137.90    6.70
   1 -10  -4  142.40    6.40
   1  10  -3  174.00    8.20
  -1  10   3  176.40    7.80
  -1  10   3  174.40    7.30
  -1 -10   3  176.00    7.50
  -1 -10   3  186.00    7.60
   1 -10  -3  164.80    7.80
   1 -10  -3  175.40    7.90
   1 -10  -3  171.80    7.10
   1  10  -2   34.20    2.70
  -1  10   2   32.90    2.40
  -1  10   2   32.50    2.30
  -1 -10   2   31.30    2.40
  -1 -10   2   31.50    2.60
   1 -10  -2   32.50    2.20
   1 -10  -2   36.60    2.60
   1 -10  -2   31.20    1.70
   1  10  -1  176.30    8.60
  -1  10   1  180.80    7.60
  -1  10   1  172.50    7.40
  -1 -10   1  179.20    8.30
  -1 -10   1  175.00    7.90
   1 -10  -1  173.60    8.30
   1 -10  -1  177.30    7.30
   1  10   0   26.70    2.50
   1  10   0   28.20    2.30
  -1  10   0   24.40    2.00
  -1 -10   0   33.60    2.60
  -1 -10   0   29.00    2.10
   1 -10   0   26.00    2.20
   1 -10   0   23.30    1.90
   1  10   1  163.70    7.80
   1  10   1  152.70    7.50
  -1  10  -1  157.10    7.70
  -1 -10  -1  155.60    7.70
  -1 -10  -1  159.60    7.20
   1 -10   1  161.70    7.80
   1 -10   1  165.80    6.70
   1  10   2   29.20    2.50
   1  10   2   30.50    2.50
  -1  10  -2   34.50    2.80
  -1 -10  -2   30.00    2.50
  -1 -10  -2   36.40    3.00
   1 -10   2   32.20    2.50
   1 -10   2   33.30    2.40
   1  10   3  165.90    7.90
   1  10   3  156.60    7.70
  -1  10  -3  167.00    7.10
  -1  10  -3  163.90    6.90
  -1 -10  -3  160.20    7.20
  -1 -10  -3  167.10    7.60
   1 -10   3  162.00    7.80
   1 -10   3  166.50    7.50
   1  10   4  163.20    7.50
   1  10   4  147.90    6.70
  -1  10  -4  158.30    7.50
  -1  10  -4  159.50    7.00
  -1 -10  -4  157.60    6.80
  -1 -10  -4  161.80    7.20
   1 -10   4  152.70    7.40
   1 -10   4  150.20    6.50
   1  10   5  195.40    9.70
   1  10   5  172.80    7.80
  -1  10  -5  183.90   12.00
  -1  10  -5  185.00    8.50
  -1 -10  -5  174.50    7.60
  -1 -10  -5  181.20    8.10
   1 -10   5  176.40    8.00
   1 -10   5  177.20    8.00
   1  10   6  208.70    9.10
   1  10   6  196.90    8.70
  -1  10  -6  202.70    9.90
  -1  10  -6  203.00    9.70
  -1 -10  -6  202.30    8.70
  -1 -10  -6  204.10    9.00
   1 -10   6  200.20    9.30
   1 -10   6  199.30    8.40
   1  10   7   69.40    3.80
  -1  10  -7   65.20    4.00
  -1 -10  -7   67.90    3.70
  -1 -10  -7   69.10    3.80
   1 -10   7   64.50    4.00
   1 -10   7   61.20    3.60
   1  10   8  220.90    8.90
  -1  10  -8  225.20   10.00
  -1 -10  -8  216.40   10.00
  -1 -10  -8  233.70   10.60
   1 -10   8  222.50    9.50
   1  10   9    7.40    1.50
  -1  10  -9   12.10    2.00
  -1 -10  -9    9.90    1.80
  -1 -10  -9    9.50    1.90
   1 -10   9    7.70    1.60
   1  10  10   11.40    1.90
  -1  10 -10    7.40    2.00
  -1 -10 -10    9.90    1.50
  -1 -10 -10    9.10    2.00
   1 -10  10   10.00    1.80
   1  10  11   30.00    2.50
  -1  10 -11   34.40    3.40
  -1 -10 -11   28.60    2.40
  -1 -10 -11   43.10    6.70
   1 -10  11   34.10    2.80
   1  10  12   48.30    3.60
  -1  10 -12   47.20    3.50
  -1 -10 -12   37.60    2.90
  -1 -10 -12   39.30    2.80
   1 -10  12   47.10    4.00
   1  10  13    2.40    1.80
  -1  10 -13    2.40    2.10
  -1 -10 -13    3.20    1.60
  -1 -10 -13    4.20    2.50
   1 -10  13    3.90    2.20
   1  10  14   10.30    2.50
  -1  10 -14    8.70    3.10
  -1 -10 -14    6.60    1.80
  -1 -10 -14    7.70    2.10
   1 -10  14    8.90    2.30
   1  10  15   18.80    2.60
  -1 -10 -15   17.30    2.40
   1 -10  15   17.40    2.90
   1  10  16   18.20    8.40
  -1 -10 -16    5.50    2.50
   1 -10  16    7.20    2.70
   1  10  17   63.30    4.60
  -1 -10 -17   71.70    5.20
   1 -10  17   64.70    4.50
   1  10  18   17.70    4.20
  -1 -10 -18   22.40    3.00
   1 -10  18   18.10    2.70
   1  10  19   46.70    4.60
  -1 -10 -19   57.20    6.20
   1 -10  19   42.50    4.20
   1  10  20   -1.50    2.60
  -1 -10 -20   -1.10    2.00
   1 -10  20    2.00    3.00
   1  10  21   26.30    4.30
  -1 -10 -21   31.40    4.80
   1 -10  21   25.80    3.20
  -1 -10 -22    7.50    3.40
   1 -10  22   13.40    4.80
   1  10  23    2.50    2.60
  -1 -10 -23    6.00    3.60
   1 -10  23   12.20    4.90
  -1  11  22   12.70    3.60
  -1 -11  22    4.10    3.60
   1 -11 -22    3.40    3.30
  -1  11  21   33.40    7.60
  -1 -11  21   -1.10    2.90
   1 -11 -21   -4.20    2.90
  -1  11  20    6.10    3.00
  -1 -11  20   16.50    3.30
   1 -11 -20   11.40    4.00
  -1  11  19   -0.50    2.50
  -1 -11  19    3.30    3.10
   1 -11 -19    1.70    2.40
  -1  11  18   28.20    5.20
  -1 -11  18   15.80    2.90
   1 -11 -18   21.40    3.20
  -1  11  17   26.00    7.30
  -1 -11  17   11.90    3.00
   1 -11 -17   12.50    2.80
  -1  11  16   46.10    4.50
  -1 -11  16   44.40    3.30
   1 -11 -16   44.10    4.20
  -1  11  15    7.30    2.60
  -1 -11  15    7.60    2.20
   1 -11 -15   10.10    2.50
  -1  11  14   82.90    4.50
  -1 -11  14   77.00    4.80
   1 -11 -14   83.80    5.50
   1 -11 -14   67.30    4.90
   1  11 -13    2.90    2.60
  -1  11  13    9.60    2.40
  -1 -11  13    5.10    2.20
   1 -11 -13    4.50    2.20
   1 -11 -13    8.90    2.00
   1  11 -12   -0.30    1.80
  -1  11  12   -1.60    1.70
  -1 -11  12    1.40    1.90
   1 -11 -12   -0.30    1.50
   1 -11 -12    1.00    1.50
   1  11 -11   76.50    5.60
  -1 -11  11   75.40    4.10
   1 -11 -11   76.40    4.80
   1 -11 -11   73.90    4.70
   1  11 -10   64.70    4.60
  -1 -11  10   69.70    4.20
  -1 -11  10   64.00    4.10
   1 -11 -10   64.80    4.20
   1 -11 -10   66.90    4.10
   1  11  -9   74.40    5.00
  -1  11   9   73.30    4.20
  -1 -11   9   79.10    4.30
  -1 -11   9   72.80    4.00
   1 -11  -9   76.20    4.50
   1 -11  -9   77.20    5.20
   1  11  -8   45.90    5.10
  -1  11   8   35.60    2.80
  -1 -11   8   40.10    3.00
  -1 -11   8   37.20    2.70
   1 -11  -8   37.40    3.00
   1 -11  -8   61.60    6.30
   1  11  -7    2.00    1.60
  -1  11   7    3.50    2.20
  -1  11   7    0.70    1.60
  -1 -11   7    0.80    1.30
  -1 -11   7    4.80    2.70
   1 -11  -7    1.90    1.70
   1 -11  -7    2.10    1.50
   1  11  -6   72.90    4.20
  -1  11   6   68.70    4.00
  -1  11   6   71.50    4.10
  -1 -11   6   65.70    4.00
  -1 -11   6   70.00    3.90
   1 -11  -6   63.30    3.90
   1 -11  -6   72.90    4.40
   1 -11  -6   69.90    4.10
   1  11  -5   47.10    3.20
   1  11  -5   37.70    2.00
  -1  11   5   44.60    3.00
  -1  11   5   43.60    3.10
  -1 -11   5   43.10    2.80
  -1 -11   5   46.90    3.20
   1 -11  -5   42.10    2.90
   1 -11  -5   43.30    3.10
   1 -11  -5   43.70    2.70
   1  11  -4   47.10    3.40
  -1  11   4   45.10    3.10
  -1  11   4   44.70    2.90
  -1 -11   4   45.90    3.10
  -1 -11   4   50.40    3.40
   1 -11  -4   43.20    3.10
   1 -11  -4   41.80    3.10
   1 -11  -4   47.10    2.30
   1  11  -3   70.70    4.50
  -1  11   3   70.50    4.00
  -1  11   3   75.20    3.70
  -1 -11   3   78.50    4.10
  -1 -11   3   76.50    4.30
   1 -11  -3   73.10    4.20
   1 -11  -3   68.50    4.00
   1 -11  -3   74.20    3.20
   1  11  -2   39.20    2.90
  -1  11   2   42.00    2.80
  -1  11   2   38.50    2.80
  -1 -11   2   39.80    2.90
  -1 -11   2   39.80    3.50
   1 -11  -2   37.10    2.90
   1 -11  -2   43.00    2.90
   1  11  -1   23.30    2.50
  -1  11   1   28.00    3.10
  -1 -11   1   25.60    2.40
  -1 -11   1   25.40    2.50
   1 -11  -1   23.90    1.90
   1 -11  -1   21.90    2.10
   1  11   0    0.10    1.70
  -1  11   0    0.00    2.00
  -1 -11   0   -1.80    1.50
  -1 -11   0    0.20    1.70
   1 -11   0    0.80    1.60
   1 -11   0   -0.50    1.30
   1  11   1   24.80    2.40
   1  11   1   21.50    2.10
  -1  11  -1   22.60    2.40
  -1 -11  -1   21.30    2.10
  -1 -11  -1   26.00    2.30
   1 -11   1   23.40    2.30
   1 -11   1   25.60    2.30
   1  11   2   39.00    2.90
   1  11   2   37.20    2.90
  -1  11  -2   41.40    2.80
  -1 -11  -2   37.80    2.90
  -1 -11  -2   45.00    3.20
   1 -11   2   42.90    3.00
   1 -11   2   45.40    2.80
   1  11   3   75.20    4.40
   1  11   3   63.00    4.00
  -1  11  -3   71.10    3.90
  -1 -11  -3   71.00    3.60
  -1 -11  -3   66.80    3.50
   1 -11   3   71.70    4.20
   1 -11   3   65.40    3.90
   1  11   4   44.90    3.10
   1  11   4   38.80    2.90
  -1  11  -4   40.50    3.30
  -1  11  -4   42.90    2.30
  -1 -11  -4   41.80    2.90
  -1 -11  -4   43.60    2.90
   1 -11   4   41.70    2.80
   1 -11   4   42.20    3.00
   1  11   5   49.30    3.30
   1  11   5   45.20    3.20
  -1  11  -5   48.50    3.50
  -1  11  -5   48.40    2.70
  -1 -11  -5   50.70    3.20
  -1 -11  -5   54.10    3.10
   1 -11   5   46.30    3.30
   1 -11   5   50.90    3.50
   1  11   6   58.20    3.60
   1  11   6   50.20    3.30
  -1  11  -6   53.20    3.80
  -1  11  -6   56.40    3.50
  -1 -11  -6   53.30    3.60
  -1 -11  -6   55.00    3.50
   1 -11   6   55.40    3.30
   1 -11   6   51.50    3.60
   1  11   7    2.70    1.80
   1  11   7    0.80    1.80
  -1  11  -7    2.80    1.50
  -1  11  -7    2.80    1.30
  -1 -11  -7    2.40    1.70
  -1 -11  -7    0.50    1.90
   1 -11   7    3.60    1.90
   1 -11   7    1.70    1.60
   1  11   8   50.30    3.30
  -1  11  -8   51.10    3.40
  -1  11  -8   51.80    3.70
  -1 -11  -8   50.00    3.10
  -1 -11  -8   49.10    3.50
   1 -11   8   46.60    3.40
   1 -11   8   48.00    3.40
   1  11   9   79.00    4.20
  -1  11  -9   78.80    5.30
  -1 -11  -9   71.70    4.00
  -1 -11  -9   84.80    9.50
   1 -11   9   75.00    4.10
   1 -11   9   76.30    4.50
   1  11  10   68.80    4.30
  -1  11 -10   82.60    5.20
  -1 -11 -10   76.10    4.20
  -1 -11 -10   74.60    4.30
   1 -11  10   78.50    4.40
  -1  11 -11   59.10    4.10
  -1 -11 -11   62.60    4.00
  -1 -11 -11   58.30    3.90
   1 -11  11   64.40    4.40
  -1  11 -12    3.40    2.30
  -1 -11 -12    0.50    2.10
  -1 -11 -12   -0.30    1.60
   1 -11  12   -1.40    1.80
   1  11  13    7.70    2.30
  -1 -11 -13    5.00    1.70
  -1 -11 -13    2.80    2.60
   1 -11  13    6.30    2.30
   1  11  14  102.80    5.60
  -1 -11 -14   98.20    6.40
   1 -11  14   96.80    5.60
   1  11  15   42.10   14.80
  -1 -11 -15   13.30    2.60
   1 -11  15   11.60    2.50
   1  11  16   39.60    3.50
  -1 -11 -16   38.30    3.90
   1 -11  16   31.40    3.10
   1  11  17   21.30    4.90
  -1 -11 -17   12.40    2.70
   1 -11  17   10.60    2.40
   1  11  18   19.40    3.60
  -1 -11 -18   29.50    4.60
   1 -11  18   14.70    3.10
   1  11  19    2.30    2.90
  -1 -11 -19   -2.00    2.10
   1 -11  19    2.10    2.90
   1  11  20   12.30    3.50
  -1 -11 -20   17.60    4.50
   1 -11  20   25.50    6.80
  -1 -11 -21    1.10    2.60
   1 -11  21    2.80    2.70
   1  11  22   -0.10    2.00
  -1 -11 -22    1.60    2.70
   1 -11  22    4.50    2.80
  -1  12  21   16.30    3.90
  -1 -12  21   10.40    3.00
   1 -12 -21    9.80    3.90
  -1  12  20   58.20    9.30
  -1 -12  20   31.70    4.50
   1 -12 -20   30.50    4.50
  -1  12  19   36.00    4.10
  -1 -12  19   43.40    4.10
   1 -12 -19   31.90    4.60
  -1  12  18    0.50    3.20
  -1 -12  18    4.80    3.00
   1 -12 -18   -7.00    2.90
  -1  12  17  112.60    6.80
  -1 -12  17  112.30    6.50
   1 -12 -17  109.90    7.70
  -1  12  16   42.70    3.60
  -1 -12  16   37.60    3.80
   1 -12 -16   45.60    4.20
  -1  12  15  130.40    7.10
  -1 -12  15  128.40    6.70
   1 -12 -15  143.30    9.20
  -1  12  14   45.50    5.90
  -1 -12  14   55.30    9.40
   1 -12 -14   47.70    5.90
  -1  12  13   22.10    3.10
  -1 -12  13   29.10    7.70
   1 -12 -13   16.70    2.40
  -1  12  12   46.50    3.70
  -1 -12  12   41.80    3.50
   1 -12 -12   44.40    3.80
   1 -12 -12   40.30    3.30
   1  12 -11    2.80    2.10
  -1  12  11    4.90    2.20
  -1 -12  11    2.40    2.20
  -1 -12  11    4.10    2.10
   1 -12 -11    1.00    1.90
   1 -12 -11    5.60    2.30
   1  12 -10   86.60    5.90
  -1  12  10   88.40    4.80
  -1 -12  10   90.90    5.40
  -1 -12  10   87.60    5.50
   1 -12 -10   89.30    5.60
   1 -12 -10   88.30    5.20
   1  12  -9   71.30    5.00
  -1  12   9   76.80    4.60
  -1 -12   9   80.60    4.80
  -1 -12   9   76.40    4.30
   1 -12  -9   80.90    5.10
   1 -12  -9   74.40    4.70
   1  12  -8   18.90    2.40
  -1  12   8   19.30    2.40
  -1 -12   8   16.80    2.40
  -1 -12   8   23.80    2.50
   1 -12  -8   20.80    2.40
   1 -12  -8   21.90    2.50
   1  12  -7   11.60    2.00
  -1  12   7    8.00    2.50
  -1  12   7   11.80    1.90
  -1 -12   7   12.20    3.10
  -1 -12   7    8.10    1.90
   1 -12  -7   21.30    3.30
   1 -12  -7    7.70    2.30
   1 -12  -7   10.60    1.90
   1  12  -6    6.40    2.20
   1  12  -6    6.10    1.10
  -1  12   6    7.40    2.10
  -1  12   6    0.50    1.80
  -1 -12   6    8.30    2.70
  -1 -12   6    7.60    2.30
   1 -12  -6    7.70    2.60
   1 -12  -6    3.60    1.80
   1 -12  -6    6.30    1.50
   1  12  -5  102.90    5.70
  -1  12   5  100.30    6.90
  -1  12   5   96.90    4.90
  -1 -12   5  101.70    5.10
  -1 -12   5  100.40    5.40
   1 -12  -5   99.90    6.00
   1 -12  -5   97.40    5.20
   1 -12  -5   99.20    4.30
   1  12  -4   19.00    5.50
  -1  12   4    5.30    2.10
  -1  12   4    7.50    1.60
  -1 -12   4    7.00    1.60
  -1 -12   4    3.70    1.80
   1 -12  -4    9.40    2.20
   1 -12  -4    6.70    1.90
   1 -12  -4    7.30    0.90
   1  12  -3   55.50    3.70
  -1  12   3   62.60    4.60
  -1  12   3   50.50    3.40
  -1 -12   3   51.70    3.20
  -1 -12   3   52.40    3.30
   1 -12  -3   53.00    3.60
   1 -12  -3   51.20    3.30
   1  12  -2   39.90    2.90
  -1  12   2   35.50    3.00
  -1  12   2   39.60    2.80
  -1 -12   2   38.40    2.70
  -1 -12   2   32.80    2.60
   1 -12  -2   34.30    2.60
   1 -12  -2   33.10    2.70
   1  12  -1   21.40    2.30
  -1  12   1   23.50    2.20
  -1 -12   1   20.80    2.30
  -1 -12   1   19.90    2.40
   1 -12  -1   19.60    2.30
   1 -12  -1   19.60    2.00
   1  12   0   -1.20    1.70
  -1  12   0    0.70    1.90
  -1 -12   0   -1.00    1.50
  -1 -12   0    1.10    1.80
   1 -12   0    0.90    1.70
   1 -12   0   -2.40    1.80
   1  12   1   18.20    2.10
   1  12   1   16.50    2.10
  -1  12  -1   17.10    2.60
  -1 -12  -1   18.00    2.00
  -1 -12  -1   16.70    2.00
   1 -12   1   16.30    2.00
   1 -12   1   13.80    2.20
   1  12   2   41.10    3.20
   1  12   2   40.30    2.90
  -1  12  -2   44.50    3.10
  -1 -12  -2   42.00    2.90
  -1 -12  -2   40.40    2.80
   1 -12   2   41.20    2.80
   1 -12   2   39.00    3.00
   1  12   3   66.50    4.00
   1  12   3   61.60    3.70
  -1  12  -3   65.80    3.70
  -1 -12  -3   61.90    3.90
  -1 -12  -3   62.50    3.70
   1 -12   3   62.40    3.90
   1 -12   3   63.20    3.80
   1  12   4    7.90    1.70
   1  12   4    6.60    1.80
  -1  12  -4    7.30    1.70
  -1 -12  -4    7.00    1.60
  -1 -12  -4    7.10    1.60
   1 -12   4    7.20    1.70
   1 -12   4   12.10    2.00
   1  12   5  100.10    5.60
   1  12   5  112.40    5.60
  -1  12  -5  106.50    5.60
  -1  12  -5  120.80    4.90
  -1 -12  -5  110.70    5.80
  -1 -12  -5  119.10    8.60
   1 -12   5  113.00    5.50
   1 -12   5  116.40    6.20
   1  12   6    4.90    1.50
   1  12   6    5.30    2.30
  -1  12  -6    2.20    1.90
  -1  12  -6    4.30    1.30
  -1 -12  -6    6.80    1.90
  -1 -12  -6    3.80    2.00
   1 -12   6    6.30    2.20
   1 -12   6    8.10    2.70
   1  12   7   21.00    6.10
   1  12   7   11.00    3.20
  -1  12  -7    8.80    1.80
  -1  12  -7   10.20    1.40
  -1 -12  -7    9.30    1.60
  -1 -12  -7    9.10    1.80
   1 -12   7    5.80    1.80
   1 -12   7   10.30    2.00
  -1  12  -8   16.90    2.50
  -1  12  -8   14.40    2.10
  -1 -12  -8   13.20    2.00
  -1 -12  -8   12.80    1.90
   1 -12   8   15.30    2.10
   1 -12   8   16.70    2.30
  -1  12  -9   60.90    4.30
  -1  12  -9   63.10    4.40
  -1 -12  -9   55.40    3.90
  -1 -12  -9   60.40    4.30
   1 -12   9   58.00    3.80
   1 -12   9   54.70    3.80
  -1  12 -10   97.80    6.30
  -1 -12 -10  101.60    5.70
  -1 -12 -10   93.80    5.90
   1 -12  10  101.40    5.60
   1 -12  10   88.40    4.80
  -1  12 -11   15.10    6.70
  -1 -12 -11    4.30    3.30
  -1 -12 -11   -0.60    2.10
   1 -12  11    4.80    2.20
   1 -12  11   28.20    7.10
  -1 -12 -12   46.30    3.40
   1 -12  12   40.00    3.80
   1  12  13   14.90    3.00
  -1 -12 -13   14.00    2.70
   1 -12  13   16.40    3.10
   1  12  14   46.20    3.50
  -1 -12 -14   45.20    3.50
   1 -12  14   44.60    3.60
   1  12  15  103.50    5.90
  -1 -12 -15  115.60    7.50
   1 -12  15   99.50    6.10
   1  12  16   42.50    3.50
  -1 -12 -16   36.80    3.70
   1 -12  16   37.00    3.40
   1  12  17  102.60    5.80
  -1 -12 -17  107.60    7.60
   1 -12  17  102.00    6.00
   1  12  18    1.20    3.30
  -1 -12 -18    0.00    3.30
   1 -12  18   -2.50    2.10
   1  12  19   42.70    4.50
  -1 -12 -19   45.10    5.00
   1 -12  19   47.60    3.80
   1  12  20   75.70   12.30
  -1 -12 -20   32.00    4.80
   1 -12  20   28.40    4.40
   1  12  21    6.40    3.80
  -1 -12 -21   10.20    3.80
   1 -12  21   20.40    4.00
  -1  13  20   10.00    4.70
  -1 -13  20    3.90    3.30
   1 -13 -20    6.10    3.50
  -1  13  19   21.30    3.70
  -1 -13  19   31.50    8.80
   1 -13 -19   15.10    3.10
  -1  13  18    1.10    3.50
  -1 -13  18    2.30    3.20
   1 -13 -18    2.50    3.30
  -1  13  17   18.70    3.90
  -1 -13  17   16.20    3.40
   1 -13 -17   17.60    3.10
  -1  13  16    4.50    3.30
  -1 -13  16    5.80    2.70
   1 -13 -16    6.30    2.60
  -1  13  15   20.00    3.30
  -1 -13  15   20.70    2.70
   1 -13 -15   23.40    3.20
  -1  13  14   19.60    2.90
  -1 -13  14   24.90    4.40
   1 -13 -14   22.40    2.80
  -1  13  13   37.90    3.90
  -1 -13  13   38.30    3.60
   1 -13 -13   43.30    4.40
  -1  13  12    1.70    2.00
  -1 -13  12    0.70    2.70
   1 -13 -12    5.30    3.70
  -1 -13  11   28.30    2.80
   1 -13 -11   27.80    3.20
  -1 -13  10   22.50    3.00
   1 -13 -10   22.20    2.50
   1 -13 -10   14.70    2.60
   1  13  -9    2.10    2.80
  -1 -13   9    8.10    2.40
  -1 -13   9    1.80    2.60
   1 -13  -9    5.00    2.10
   1 -13  -9   10.50    4.30
   1 -13  -9    6.70    2.10
   1  13  -8   27.70    3.40
   1  13  -8   33.90    2.00
  -1 -13   8   29.10    2.50
  -1 -13   8   29.30    3.10
   1 -13  -8   34.50    3.20
   1 -13  -8   28.10    3.00
   1 -13  -8   27.00    2.50
   1  13  -7    8.90    2.00
   1  13  -7   10.50    1.00
  -1  13   7    6.60    1.90
  -1  13   7    8.50    1.70
  -1 -13   7   12.10    2.40
  -1 -13   7    7.00    2.20
   1 -13  -7   10.20    2.30
   1 -13  -7    6.30    1.90
   1 -13  -7    9.10    1.50
   1  13  -6    2.30    2.40
  -1  13   6    8.90    1.90
  -1  13   6    6.10    1.70
  -1 -13   6    8.00    2.70
  -1 -13   6    3.60    2.40
   1 -13  -6    8.40    2.40
   1 -13  -6    5.40    2.40
   1 -13  -6    6.90    1.30
   1  13  -5    0.40    2.20
  -1  13   5    3.70    2.10
  -1  13   5    1.60    2.00
  -1 -13   5   -0.60    2.00
  -1 -13   5    2.80    2.00
   1 -13  -5    3.40    2.40
   1 -13  -5    2.70    2.00
   1 -13  -5    2.30    0.90
   1  13  -4   53.00    4.00
  -1  13   4   56.60    4.80
  -1  13   4   47.70    3.40
  -1 -13   4   46.40    3.20
  -1 -13   4   52.30    3.90
   1 -13  -4   48.30    3.70
   1 -13  -4   50.30    3.60
   1  13  -3   12.40    2.20
  -1  13   3   10.80    2.00
  -1 -13   3   10.10    2.30
  -1 -13   3    9.40    2.10
   1 -13  -3    7.70    1.70
   1 -13  -3   14.50    2.10
   1  13  -2   57.20    4.10
  -1  13   2   50.40    3.50
  -1 -13   2   54.70    3.80
  -1 -13   2   49.50    3.30
   1 -13  -2   54.30    3.70
   1 -13  -2   56.90    3.90
   1  13  -1    9.80    2.00
  -1  13   1   11.30    2.10
  -1 -13   1   13.90    2.20
  -1 -13   1   10.70    1.90
   1 -13  -1   16.30    3.10
   1 -13  -1   13.20    2.70
   1  13   0    2.90    1.70
  -1  13   0    7.70    2.40
  -1 -13   0    3.90    1.90
  -1 -13   0    2.10    1.80
   1 -13   0    7.40    2.50
   1 -13   0    5.70    2.30
   1  13   1   13.00    2.10
  -1  13  -1   14.60    2.50
  -1 -13  -1   11.80    1.90
  -1 -13  -1   13.80    2.00
   1 -13   1   13.70    2.50
   1 -13   1   13.60    2.20
   1  13   2   45.00    3.40
   1  13   2   47.50    3.70
  -1  13  -2   44.80    3.30
  -1 -13  -2   42.40    2.90
  -1 -13  -2   40.70    3.00
   1 -13   2   44.40    3.20
   1 -13   2   43.60    3.00
   1  13   3    8.10    2.50
   1  13   3   10.40    2.40
  -1  13  -3   11.30    2.60
  -1 -13  -3    9.30    1.80
  -1 -13  -3    9.70    2.20
   1 -13   3    7.20    1.80
   1 -13   3    9.60    2.40
   1  13   4   44.90    3.60
   1  13   4   52.10    4.50
  -1  13  -4   53.50    4.40
  -1 -13  -4   47.60    3.70
  -1 -13  -4   50.90    3.50
   1 -13   4   43.20    3.20
   1 -13   4   44.90    3.50
   1  13   5    3.70    2.50
   1  13   5    0.30    2.10
  -1  13  -5    1.70    1.80
  -1 -13  -5    2.00    2.20
  -1 -13  -5    5.20    2.10
   1 -13   5    3.10    1.90
   1 -13   5    1.20    2.10
   1  13   6    7.50    2.70
   1  13   6    4.90    1.90
  -1  13  -6    7.10    2.40
  -1  13  -6    7.60    1.60
  -1 -13  -6    6.80    1.80
  -1 -13  -6    4.70    2.10
   1 -13   6    4.30    2.40
   1 -13   6    6.20    2.60
   1  13   7   13.60    2.10
   1  13   7   12.60    2.40
  -1  13  -7   14.90    2.60
  -1  13  -7   13.80    1.60
  -1 -13  -7   10.30    1.90
  -1 -13  -7   11.90    2.10
  -1 -13  -7   10.70    1.30
   1 -13   7   13.70    2.60
   1 -13   7   12.90    2.60
  -1  13  -8   27.50    3.00
  -1  13  -8   35.20    2.50
  -1 -13  -8   32.30    3.20
  -1 -13  -8   27.70    2.80
   1 -13   8   31.20    3.90
   1 -13   8   32.50    4.20
  -1  13  -9    9.20    2.30
  -1 -13  -9    8.20    3.70
  -1 -13  -9    1.80    1.80
   1 -13   9    7.90    2.70
   1 -13   9    4.40    2.30
  -1  13 -10   26.00    2.70
  -1 -13 -10   24.30    3.20
   1 -13  10   19.90    2.40
   1  13  11   34.00    3.20
  -1  13 -11   38.20    3.70
  -1 -13 -11   39.40    3.40
   1 -13  11   39.50    3.30
   1  13  12   10.10    3.80
  -1 -13 -12    7.10    2.70
   1 -13  12    0.90    2.00
   1  13  13   33.30    3.20
  -1 -13 -13   32.30    3.30
   1 -13  13   38.60    4.00
   1  13  14   23.80    3.70
  -1 -13 -14   22.20    3.40
   1 -13  14   23.00    3.60
   1  13  15   14.70    3.30
  -1 -13 -15   17.60    2.90
   1 -13  15   21.50    4.10
   1  13  16    3.60    3.30
  -1 -13 -16    6.80    3.10
   1 -13  16    6.50    2.70
   1  13  17   16.40    3.60
  -1 -13 -17   19.90    4.30
   1 -13  17   18.30    4.50
   1  13  18    2.20    3.80
  -1 -13 -18    0.50    2.80
   1 -13  18    0.30    3.00
   1  13  19   13.70    3.50
  -1 -13 -19   14.20    3.20
   1 -13  19   13.30    3.10
   1  13  20    8.50    5.00
  -1 -13 -20    1.80    3.20
   1 -13  20    9.10    3.10
  -1  14  18    1.30    2.60
  -1 -14  18   11.30    4.60
   1 -14 -18    3.10    2.70
  -1  14  17   15.10    3.20
  -1 -14  17   17.30    3.00
   1 -14 -17   14.70    3.20
  -1  14  16   32.70    4.40
  -1 -14  16   24.80    3.70
   1 -14 -16   34.70    3.90
  -1  14  15   30.60    3.30
  -1 -14  15   32.40    3.20
   1 -14 -15   26.40    3.30
  -1  14  14   29.30    3.20
  -1 -14  14   29.50    3.60
   1 -14 -14   28.20    3.40
  -1  14  13   32.90    3.80
  -1 -14  13   25.30    3.20
   1 -14 -13   26.90    3.70
  -1  14  12   36.60    3.30
  -1 -14  12   36.40    3.30
   1 -14 -12   32.90    3.20
  -1  14  11   51.90    4.20
  -1 -14  11   49.50    3.70
   1 -14 -11   49.70    4.20
   1  14 -10   48.80    3.10
  -1 -14  10   39.40    3.80
   1 -14 -10   46.00    4.00
   1 -14 -10   47.00    6.10
   1  14  -9  127.80    5.50
  -1 -14   9  122.00    6.70
   1 -14  -9  117.10    7.40
   1 -14  -9  115.00    6.70
  -1  14   8   90.00    5.00
  -1 -14   8   96.70    5.10
   1 -14  -8   99.90    6.20
   1 -14  -8   97.70    5.10
  -1 -14   7   12.10    2.60
   1 -14  -7    9.90    3.10
   1 -14  -7    7.50    1.30
  -1  14   6   90.90    5.10
  -1 -14   6   94.60    5.40
   1 -14  -6   98.20    6.60
   1 -14  -6   86.30    5.30
   1 -14  -6   98.30    3.90
   1  14  -5   54.70    4.10
  -1  14   5   60.80    3.70
  -1  14   5   59.60    3.90
  -1 -14   5   63.80    3.80
  -1 -14   5   55.20    4.50
   1 -14  -5   64.70    5.20
   1 -14  -5   51.60    3.90
   1  14  -4   57.20    4.60
  -1  14   4   69.30    4.00
  -1  14   4   67.40    4.50
  -1 -14   4   64.80    4.00
  -1 -14   4   58.10    4.80
   1 -14  -4   60.70    4.30
   1 -14  -4   61.20    4.10
   1  14  -3   99.60    6.20
  -1  14   3   93.60    4.80
  -1  14   3   96.30    5.20
  -1 -14   3  101.10    5.20
  -1 -14   3   96.10    5.70
   1 -14  -3   91.60    5.80
   1 -14  -3   88.50    5.30
   1  14  -2   48.70    4.30
  -1  14   2   42.90    3.10
  -1 -14   2   47.10    3.20
  -1 -14   2   44.30    3.80
   1 -14  -2   44.60    3.50
   1 -14  -2   44.80    3.20
   1  14  -1  129.40    7.10
  -1  14   1  134.80    6.60
  -1 -14   1  147.40    7.10
  -1 -14   1  136.10    6.90
   1 -14  -1  145.90    8.10
   1 -14  -1  135.60    7.20
   1  14   0    2.80    2.30
  -1  14   0    1.40    2.20
  -1 -14   0    7.90    3.20
  -1 -14   0    1.80    1.80
   1 -14   0    5.10    2.30
   1 -14   0    1.80    2.20
   1  14   1  135.00    7.50
  -1  14  -1  141.70    6.60
  -1 -14  -1  138.90    7.80
  -1 -14  -1  134.50    7.00
   1 -14   1  139.80    7.10
   1 -14   1  133.90    7.30
   1  14   2   40.10    3.50
   1  14   2   40.30    3.10
  -1  14  -2   35.60    3.00
  -1 -14  -2   38.70    3.20
  -1 -14  -2   38.30    3.80
   1 -14   2   39.00    3.40
   1 -14   2   34.30    3.00
   1  14   3   87.80    5.40
   1  14   3   85.30    5.50
  -1  14  -3   83.20    5.30
  -1 -14  -3  101.10    5.20
  -1 -14  -3   86.50    5.70
   1 -14   3   92.10    5.00
   1 -14   3   86.80    4.90
   1  14   4   66.00    4.60
   1  14   4   66.30    4.50
  -1  14  -4   67.50    4.20
  -1 -14  -4   67.30    4.50
  -1 -14  -4   62.00    3.80
   1 -14   4   67.10    4.00
   1 -14   4   58.40    4.00
   1  14   5   62.80    4.40
   1  14   5   73.10    4.50
  -1  14  -5   60.40    4.70
  -1 -14  -5   73.10    5.60
  -1 -14  -5   49.90    3.60
   1 -14   5  151.70   21.20
   1 -14   5   60.20    4.80
   1  14   6   97.10    5.60
  -1 -14  -6  185.90   23.40
   1 -14   6  110.10    7.10
  -1  14  -7   15.40    1.50
  -1 -14  -7   55.90   12.90
   1 -14   7   10.80    2.60
  -1  14  -8  103.00    4.50
  -1 -14  -8  101.20    6.20
  -1 -14  -8  100.30    4.40
   1 -14   8  100.30    7.30
  -1  14  -9  126.50    5.70
  -1 -14  -9  110.00    6.90
   1 -14   9  122.10    6.70
  -1  14 -10   43.30    3.20
  -1 -14 -10   39.70    3.40
   1 -14  10   38.80    3.10
   1  14  11   50.50    3.70
  -1  14 -11   61.50    4.50
  -1 -14 -11   53.40    4.50
   1 -14  11   52.40    4.40
   1  14  12   31.80    3.80
  -1  14 -12   33.20    5.70
  -1 -14 -12   30.00    3.70
   1 -14  12   27.40    2.90
   1  14  13   29.20    3.10
  -1  14 -13   33.50    3.90
  -1 -14 -13   34.80    3.70
   1 -14  13   35.90    4.80
   1  14  14   35.50    3.70
  -1 -14 -14   42.60    4.20
   1 -14  14   36.50    3.30
   1  14  15   31.30    4.00
  -1 -14 -15   34.30    5.30
   1 -14  15   28.90    4.00
   1  14  16   33.20    4.10
  -1 -14 -16   42.20    4.90
   1 -14  16   35.80    3.40
   1  14  17   12.80    4.00
  -1 -14 -17    9.00    3.20
   1 -14  17   18.40    4.50
   1  14  18    8.70    4.10
  -1 -14 -18    0.00    2.90
   1 -14  18    0.80    2.70
  -1  15  17   10.00    3.90
  -1 -15  17    8.50    3.30
   1 -15 -17    9.40    3.50
  -1  15  16    1.60    2.80
  -1 -15  16    0.70    2.60
   1 -15 -16    2.40    2.40
  -1  15  15   14.40    3.30
  -1 -15  15   10.70    3.60
   1 -15 -15   11.40    3.60
  -1  15  14    9.50    3.40
  -1 -15  14   11.00    3.10
   1 -15 -14   10.50    3.50
  -1  15  13    9.00    3.00
  -1 -15  13   13.50    3.00
   1 -15 -13    9.10    3.30
  -1  15  12    5.10    2.40
  -1 -15  12    6.40    2.90
   1 -15 -12    8.40    2.90
  -1  15  11   52.70    4.60
  -1 -15  11   56.20    4.10
   1 -15 -11   47.50    4.80
  -1  15  10    1.80    3.00
  -1 -15  10    0.20    2.70
   1 -15 -10    9.30    3.40
  -1  15   9   42.60    5.20
  -1 -15   9   36.70    3.60
   1 -15  -9   44.10    4.60
  -1  15   8    3.30    2.40
  -1 -15   8    3.10    3.00
   1 -15  -8    2.30    2.30
  -1  15   7    0.70    2.10
  -1 -15   7    2.60    2.50
   1 -15  -7    2.80    2.10
  -1  15   6    3.40    2.40
  -1 -15   6   -1.60    2.10
   1 -15  -6    0.40    2.30
  -1 -15   5   27.90    3.30
   1 -15  -5   38.80    4.40
  -1 -15   4   34.80    3.20
   1 -15  -4   36.70    4.40
  -1 -15   3   20.20    2.30
   1 -15  -3   13.40    2.50
  -1 -15   2   49.30    3.80
   1 -15  -2   47.50    3.90
  -1 -15   1   10.20    3.10
   1 -15  -1   12.70    2.40
  -1 -15   0   20.60    2.40
   1 -15   0   19.70    2.90
  -1 -15  -1   10.50    2.80
   1 -15   1   11.80    2.50
  -1 -15  -2   43.60    6.30
   1 -15   2   38.10    3.30
   1  15   3   20.10    2.70
  -1 -15  -3   30.50    5.80
   1 -15   3   17.40    2.80
   1  15   4   28.30    2.90
  -1 -15  -4   30.90    2.90
   1 -15   4   29.10    3.40
  -1 -15  -5   34.00    3.50
   1 -15   5   29.50    3.10
  -1 -15  -6    5.10    2.80
   1 -15   6    6.30    2.60
  -1 -15  -7    2.60    2.90
   1 -15   7    4.50    2.90
  -1 -15  -8    1.30    2.30
   1 -15   8    2.70    2.70
  -1 -15  -9   46.40    4.00
   1 -15   9   51.70    4.00
   1  15  10    2.90    2.90
  -1 -15 -10    1.80    2.60
   1 -15  10    0.70    3.90
   1  15  11   55.00    4.00
  -1 -15 -11   61.20    4.60
   1 -15  11   66.30    4.30
   1  15  12    1.40    2.60
  -1 -15 -12    3.90    2.80
   1 -15  12    6.70    2.70
   1  15  13   12.30    3.80
  -1 -15 -13   10.40    3.30
   1 -15  13   10.70    2.90
   1  15  14   11.50    3.00
  -1 -15 -14   10.00    2.70
   1 -15  14    8.80    3.30
   1  15  15   14.10    3.80
  -1 -15 -15   12.10    2.70
   1 -15  15   15.90    3.80
   1  15  16   -1.60    2.60
  -1 -15 -16    0.70    3.10
   1 -15  16   -2.20    2.60
   1  15  17    8.70    4.20
  -1 -15 -17    9.20    3.20
  -1  16  15   45.10    4.50
  -1 -16  15   64.40    5.40
   1 -16 -15   53.10    5.60
  -1  16  14   29.00    4.60
  -1 -16  14   36.70    6.20
   1 -16 -14   31.60    4.90
  -1  16  13   29.10    4.40
   1 -16 -13   27.70    4.20
  -1  16  12   76.60    6.40
  -1 -16  12   74.00    5.40
   1 -16 -12  115.00   16.00
  -1  16  11   22.00    3.90
  -1 -16  11   24.90    2.90
   1 -16 -11   22.10    3.50
  -1  16  10   73.30    5.30
  -1 -16  10   77.80    5.30
   1 -16 -10   73.20    6.20
  -1 -16   9    5.00    2.30
   1 -16  -9   -2.20    2.60
  -1 -16   8   28.90    3.20
   1 -16  -8   37.50    6.40
  -1 -16   7   38.80    4.00
   1 -16  -7   55.60    8.70
  -1 -16   6    3.20    2.40
   1 -16  -6   -1.00    2.50
  -1 -16   5   15.00    3.10
   1 -16  -5   23.10    3.10
  -1 -16   4    5.60    3.40
   1 -16  -4    4.10    2.50
  -1 -16   3   74.10    5.00
   1 -16  -3   65.30    4.90
  -1 -16   2    6.00    3.00
   1 -16  -2    3.00    2.70
  -1 -16   1   97.50    5.40
   1 -16  -1   92.50    6.20
  -1 -16   0   -0.80    2.30
   1 -16   0    2.40    2.40
  -1 -16  -1  121.50    6.50
   1 -16   1  111.50    6.50
  -1 -16  -2    4.10    3.00
   1 -16   2    3.10    2.30
  -1 -16  -3   86.60    5.30
   1 -16   3   85.00    5.40
   1  16   4    1.60    2.20
  -1 -16  -4    2.70    2.40
   1 -16   4    3.40    2.00
   1  16   5   22.90    2.80
  -1 -16  -5   23.90    3.10
   1 -16   5   26.70    3.50
   1  16   6   -1.60    2.10
  -1 -16  -6    4.00    2.10
   1 -16   6    4.30    2.70
   1  16   7   27.30    3.30
  -1 -16  -7   33.30    3.40
   1 -16   7   33.40    3.40
   1  16   8   26.40    3.40
  -1 -16  -8   34.60    3.50
   1 -16   8   36.30    4.20
  -1 -16  -9    6.00    3.20
   1 -16   9    6.80    3.40
  -1 -16 -10   77.70    6.10
   1 -16  10   72.20    6.00
   1  16  11   16.30    3.40
  -1 -16 -11   18.10    3.30
   1 -16  11   26.20    4.40
   1  16  12   57.30    5.00
  -1 -16 -12   69.30    6.50
   1 -16  12  116.60   18.20
   1  16  13   24.30    4.60
  -1 -16 -13   29.60    4.10
   1 -16  13   31.50    4.30
   1  16  14   19.10    3.60
  -1 -16 -14   27.10    4.00
   1 -16  14   27.30    3.80
   1  16  15   52.60    5.40
  -1 -16 -15   52.70    5.30
   1 -16  15   47.20    4.90
  -1  17  13    1.10    3.40
  -1 -17  13    2.00    2.50
   1 -17 -13    1.20    3.70
  -1  17  12    1.50    3.60
  -1 -17  12    2.10    3.40
   1 -17 -12    8.50    3.70
  -1  17  11   18.00    3.50
  -1 -17  11   20.80    3.40
   1 -17 -11   80.50   17.50
  -1  17  10   12.20    4.40
  -1 -17  10    4.50    3.10
  -1  17   9   40.20    4.50
  -1 -17   9   41.30    3.90
   1 -17  -9   42.20    6.10
  -1  17   8    9.70    3.00
  -1 -17   8   12.50    4.30
   1 -17  -8   11.60    3.60
  -1 -17   7   15.70    4.80
   1 -17  -7    7.30    3.20
  -1 -17   6   15.00    5.60
   1 -17  -6   -1.20    3.10
  -1 -17   5   29.50    3.60
   1 -17  -5   25.40    3.90
  -1 -17   4   19.70    3.90
   1 -17  -4   18.70    4.10
  -1 -17   3    8.50    4.10
   1 -17  -3    5.00    2.50
  -1 -17   2   10.30    2.80
   1 -17  -2   13.00    3.10
  -1 -17   1    7.30    2.90
   1 -17  -1    2.80    3.10
  -1 -17   0   -2.60    2.50
   1 -17   0   -2.20    2.90
  -1 -17  -1    0.00    2.20
   1 -17   1    0.60    2.40
  -1 -17  -2   11.50    3.10
   1 -17   2   10.00    3.20
  -1 -17  -3   10.00    3.10
   1 -17   3    1.90    3.00
  -1 -17  -4   25.60    3.60
   1 -17   4   23.10    3.40
   1  17   5   24.40    3.60
  -1 -17  -5   25.00    3.50
   1 -17   5   30.60    4.00
  -1 -17  -6    2.50    3.60
   1 -17   6    3.00    3.00
  -1 -17  -7   15.30    3.60
   1 -17   7   11.80    5.80
  -1 -17  -8   12.20    3.50
   1 -17   8   13.30    3.50
  -1 -17  -9   46.00    4.30
   1 -17   9   48.10    4.20
   1  17  10    8.20    3.30
  -1 -17 -10    4.60    2.90
   1 -17  10    9.10    4.00
   1  17  11   20.00    3.50
  -1 -17 -11   20.30    3.20
   1 -17  11   21.40    3.30
   1  17  12    2.60    3.70
  -1 -17 -12    6.40    3.60
   1 -17  12    6.50    3.70
   1  17  13    7.60    4.90
  -1 -17 -13    0.40    2.60
  -1  18  10   74.10    5.80
  -1 -18  10   79.70    5.50
   1 -18 -10   74.90    7.30
  -1  18   9   29.10    4.20
  -1 -18   9   27.90    4.20
   1 -18  -9   24.90    4.20
  -1  18   8   24.20    4.70
  -1 -18   8   27.10    3.50
   1 -18  -8   27.70    4.00
  -1  18   7   49.70   11.10
  -1 -18   7    3.90    3.50
   1 -18  -7    2.50    2.80
  -1 -18   6   23.70    4.60
   1 -18  -6   18.80    3.70
  -1 -18   5   12.60    3.50
   1 -18  -5    0.10    2.90
  -1 -18   4   37.10    3.70
   1 -18  -4   37.80    4.80
  -1 -18   3   69.20   15.70
   1 -18  -3   25.50    4.80
  -1 -18   2   67.60   15.80
   1 -18  -2   15.40    4.30
  -1 -18   1   81.40    5.60
   1 -18  -1   70.50    5.70
  -1 -18   0   35.10    5.70
   1 -18   0   28.60    3.70
  -1 -18  -1   80.70    6.60
   1 -18   1   82.10    6.30
  -1 -18  -2   14.40    3.60
   1 -18   2   19.70    3.80
  -1 -18  -3   24.60    3.80
   1 -18   3   22.70    3.90
  -1 -18  -4   51.30    4.90
   1 -18   4  219.60   38.50
  -1 -18  -6   22.40    3.60
   1 -18   6   25.30    4.20
  -1 -18  -7    2.80    3.20
   1 -18   7    5.60    3.60
   1  18   8   20.70    3.30
  -1 -18  -8   26.10    4.60
   1 -18   8   23.20    3.50
   1  18   9   28.60    4.20
  -1 -18  -9   34.00    5.60
   1 -18   9   45.60    7.20
   1  18  10   52.90    5.20
  -1 -18 -10   61.30    5.20
   1 -18  10   67.80    5.30
   1 -19  -6   10.80    4.00
  -1 -19   5    1.80    3.50
   1 -19  -5    4.90    3.70
  -1 -19   4    5.30    3.50
   1 -19  -4    4.80    3.50
  -1 -19   3   17.70    4.80
   1 -19  -3   15.20    3.90
  -1 -19   2    4.60    3.80
   1 -19  -2    9.60    4.30
  -1 -19   1   22.40    4.10
   1 -19  -1   21.70    4.50
  -1 -19   0   15.30    3.40
   1 -19   0   18.50    4.10
  -1 -19  -1   21.90    5.40
   1 -19   1   16.10    4.10
  -1 -19  -2   18.70    4.80
   1 -19   2    6.50    3.90
  -1 -19  -3   10.00    3.10
   1 -19   3   11.70    4.00
  -1 -19  -4    8.80    3.50
   1 -19   4   12.40    4.10
  -1 -19  -5    1.50    3.20
   1 -19   5    2.80    3.00
  -2   0  26    7.20    2.90
  -2   0  25   -1.00    2.80
  -2   0  24   20.90    3.30
  -2   0  23   -1.00    2.00
  -2   0  22  186.30    8.70
   2   0 -21    0.10    1.80
  -2   0  21    0.20    2.00
   2   0 -20  141.20    8.30
  -2   0  20  145.10    7.00
   2   0 -19   -0.20    1.70
  -2   0  19   -0.70    1.90
   2   0 -18    8.30    1.90
  -2   0  18    7.20    1.80
   2   0 -17    0.10    1.30
  -2   0  17   -1.40    1.40
   2   0 -16   12.90    1.80
  -2   0  16   12.60    1.70
   2   0 -15   -0.70    0.90
  -2   0  15    3.30    1.30
   2   0 -14   48.30    3.10
  -2   0  14   48.70    2.90
   2   0 -13   -0.80    0.90
  -2   0  13    0.10    1.00
   2   0 -12  165.90    7.80
  -2   0  12  154.20    6.80
   2   0 -11    0.20    0.90
  -2   0  11    0.20    1.00
   2   0 -10  378.30   15.90
  -2   0  10  371.90   13.80
   2   0  -9   -0.90    0.80
  -2   0   9   -0.70    0.90
   2   0  -8   54.00    2.80
  -2   0   8   51.20    2.40
   2   0  -7   -0.20    0.80
  -2   0   7   -1.10    0.60
   2   0  -6  446.50   17.30
  -2   0   6  446.00   16.00
   2   0  -5   -0.20    0.50
  -2   0   5    0.50    0.50
   2   0  -4  430.10   16.00
  -2   0   4  421.70   15.60
   2   0  -2 1729.40   55.10
   2   0  -1   -0.70    0.70
  -2   0   1    2.60    0.10
  -2   0   1    3.00    0.10
  -2   0   1    1.80    0.80
   2   0   0 2053.60   64.00
   2   0   0 2014.70   68.00
   2   0   1    1.90    0.40
   2   0   1   -0.10    0.80
  -2   0  -1    1.50    0.40
  -2   0  -1    2.20    0.90
   2   0   2 1689.00   57.50
  -2   0  -2 1636.90   57.50
  -2   0  -2 1676.60   56.70
   2   0   3    1.90    0.60
  -2   0  -3    2.80    0.70
   2   0   4  414.60   16.20
  -2   0  -4  418.50   16.20
   2   0   5   -0.70    0.70
  -2   0  -5    0.60    0.70
   2   0   6  462.60   17.90
  -2   0  -6  479.80   17.80
   2   0   7   -0.80    0.80
  -2   0  -7   -0.40    0.60
   2   0   8   46.60    2.90
  -2   0  -8   55.40    2.90
   2   0   9    1.60    0.90
  -2   0  -9   -0.80    0.80
   2   0  10  328.20   13.20
  -2   0 -10  353.10   14.30
   2   0  11    0.60    1.20
  -2   0 -11   -0.40    0.80
   2   0  12  186.10    8.20
  -2   0 -12  192.40    9.40
   2   0  13    1.10    1.00
  -2   0 -13    0.30    1.00
   2   0  14   59.50    3.60
  -2   0 -14   57.00    4.10
   2   0  15   -1.40    1.10
  -2   0 -15   -0.80    1.10
   2   0  16   13.70    1.90
  -2   0 -16   15.70    2.00
   2   0  17    0.10    1.40
  -2   0 -17    2.20    3.30
   2   0  18   10.30    3.00
  -2   0 -18    9.90    1.70
   2   0  19    0.90    2.30
  -2   0 -19    3.40    2.10
   2   0  20  151.00    7.70
   2   0  21   -2.30    2.20
   2   0  22  173.20    8.10
   2   0  23   -0.60    3.00
   2   0  24   15.90    3.60
   2   0  25   -2.00    2.40
   2   0  26    5.20    3.00
  -2   1  26    9.90    2.90
  -2  -1  26    9.50    3.30
  -2   1  25   -1.40    2.10
  -2  -1  25    0.40    2.40
  -2   1  24    3.70    2.10
  -2  -1  24    5.70    2.10
  -2   1  23    8.40    2.30
  -2  -1  23    7.10    2.80
  -2   1  22   -1.60    1.90
  -2  -1  22    2.40    1.90
   2   1 -21   12.60    2.80
  -2   1  21   21.60    2.50
  -2  -1  21   20.40    2.60
   2  -1 -21   12.10    2.50
   2   1 -20   14.30    2.60
  -2   1  20   14.20    2.00
  -2  -1  20   16.00    2.20
   2  -1 -20   14.40    2.30
   2   1 -19   23.00    2.90
  -2   1  19   27.20    2.80
  -2  -1  19   26.60    2.60
   2  -1 -19   28.60    3.30
   2   1 -18   -0.60    1.50
  -2   1  18   -2.20    1.70
  -2  -1  18    2.20    1.50
   2  -1 -18   -1.30    1.70
   2   1 -17   52.20    3.70
  -2   1  17   51.50    3.00
  -2  -1  17   53.80    3.10
   2  -1 -17   51.50    3.90
   2   1 -16   41.40    3.00
  -2   1  16   38.00    2.70
  -2  -1  16   36.10    2.70
   2  -1 -16   40.40    3.10
   2   1 -15   29.50    2.40
  -2   1  15   30.50    2.30
  -2  -1  15   31.00    2.30
   2  -1 -15   31.00    2.20
   2   1 -14    1.70    1.20
  -2   1  14    1.60    1.20
  -2  -1  14    2.80    1.10
   2  -1 -14    1.40    1.00
   2   1 -13  141.30    7.40
  -2   1  13  139.10    6.00
  -2  -1  13  140.20    6.80
   2  -1 -13  147.00    7.10
   2   1 -12    2.50    1.10
  -2   1  12    0.90    1.10
  -2  -1  12    3.50    1.10
   2  -1 -12    0.90    0.80
   2   1 -11  196.30    8.80
  -2   1  11  193.70    7.70
  -2  -1  11  196.30    8.20
   2  -1 -11  207.10    8.80
   2   1 -10   89.10    4.60
  -2   1  10   85.40    3.70
  -2  -1  10   89.20    4.10
   2  -1 -10   91.30    4.60
   2   1  -9   42.10    2.70
  -2   1   9   43.30    2.30
  -2  -1   9   44.30    2.30
   2  -1  -9   42.00    2.50
   2   1  -8  254.70   10.90
  -2   1   8  258.90    9.40
  -2  -1   8  252.60   10.20
   2  -1  -8  256.80   10.10
   2   1  -7   18.20    1.30
  -2   1   7   18.80    1.30
  -2  -1   7   18.40    1.30
   2  -1  -7   18.30    1.50
   2   1  -6    6.90    0.80
  -2   1   6    6.00    0.70
  -2  -1   6    7.10    0.80
   2  -1  -6    6.40    0.80
   2   1  -5   41.50    2.40
  -2   1   5   41.50    2.20
  -2  -1   5   46.00    2.50
   2  -1  -5   43.60    2.60
   2   1  -4    7.90    0.80
  -2   1   4    9.00    0.60
  -2  -1   4    8.60    0.80
   2  -1  -4    6.40    0.60
   2   1  -3  122.30    5.40
  -2   1   3  127.50    5.20
  -2  -1   3  130.20    5.30
   2  -1  -3  123.40    4.60
   2   1  -2  671.80   22.50
  -2  -1   2  659.30   22.90
   2  -1  -2  677.80   22.20
   2  -1  -2  674.40   22.10
   2   1  -1   33.20    1.40
   2   1  -1   34.90    1.60
   2   1  -1   34.90    1.70
  -2   1   1   33.40    1.40
  -2   1   1   34.70    2.00
  -2  -1   1   33.70    1.60
  -2  -1   1   38.00    2.20
   2  -1  -1   33.10    1.30
   2  -1  -1   32.70    1.40
   2  -1  -1   35.00    2.00
   2   1   0    5.80    0.50
   2   1   0    7.20    0.50
   2   1   0    7.60    1.00
  -2   1   0    7.20    0.40
  -2   1   0    5.60    1.00
  -2  -1   0    7.40    0.50
  -2  -1   0    6.80    0.50
  -2  -1   0    7.60    0.90
   2  -1   0    6.60    0.40
   2  -1   0    7.80    1.20
   2   1   1   28.50    1.50
   2   1   1   29.50    1.90
  -2   1  -1   29.10    1.20
  -2   1  -1   27.30    1.80
  -2  -1  -1   28.20    1.30
  -2  -1  -1   29.10    1.90
   2  -1   1   29.90    1.40
   2  -1   1   29.30    2.00
   2   1   2  769.10   27.10
  -2   1  -2  754.30   26.50
  -2   1  -2  759.00   26.00
  -2  -1  -2  756.30   25.80
   2  -1   2  770.00   26.40
   2   1   3  103.70    4.80
  -2   1  -3  108.80    4.70
  -2  -1  -3  102.00    4.40
   2  -1   3  104.40    4.20
   2   1   4    6.30    0.70
  -2   1  -4    5.20    0.80
  -2  -1  -4    5.90    0.60
   2  -1   4    5.90    0.70
   2   1   5   53.20    2.90
  -2   1  -5   54.00    2.90
  -2  -1  -5   56.00    2.80
   2  -1   5   53.60    2.70
   2   1   6    5.50    0.80
  -2   1  -6    6.70    0.80
  -2  -1  -6    4.40    0.80
   2  -1   6    5.60    0.70
   2   1   7   15.60    1.30
  -2   1  -7   15.10    1.30
  -2  -1  -7   15.40    1.30
   2  -1   7   14.90    1.30
   2   1   8  260.40   10.20
  -2   1  -8  262.50   10.40
  -2  -1  -8  270.30   10.40
   2  -1   8  254.90   10.60
   2   1   9   49.10    2.70
  -2   1  -9   47.00    2.70
  -2  -1  -9   49.30    2.70
   2  -1   9   49.60    2.80
   2   1  10   84.10    4.00
  -2   1 -10   87.30    4.80
  -2  -1 -10   92.60    4.80
   2  -1  10   88.50    4.00
   2   1  11  195.70    7.80
  -2   1 -11  203.10    8.60
  -2  -1 -11  212.40    9.60
   2  -1  11  202.20    8.50
   2   1  12    0.70    1.10
  -2   1 -12    2.00    0.90
  -2  -1 -12    1.10    1.10
   2  -1  12    3.90    1.10
   2   1  13  158.00    7.40
  -2   1 -13  165.10    8.40
  -2  -1 -13  165.10    8.20
   2  -1  13  153.20    6.70
   2   1  14    0.50    1.30
  -2   1 -14    2.70    1.40
  -2  -1 -14    2.60    1.50
   2  -1  14    2.40    1.30
   2   1  15   25.50    2.20
  -2   1 -15   25.90    2.40
  -2  -1 -15   29.10    2.40
   2  -1  15   25.30    2.60
   2   1  16   30.80    2.60
  -2   1 -16   30.90    2.90
  -2  -1 -16   32.20    2.80
   2  -1  16   32.50    2.60
   2   1  17   48.30    3.50
  -2   1 -17   55.10    5.70
  -2  -1 -17   51.70    3.70
   2  -1  17   44.20    3.10
   2   1  18   -0.40    3.40
  -2   1 -18   -0.70    1.80
  -2  -1 -18   -1.80    1.40
   2  -1  18    3.60    2.80
   2   1  19   32.70    3.00
  -2   1 -19   38.30    3.30
  -2  -1 -19   31.80    3.00
   2  -1  19   32.30    3.50
   2   1  20   14.10    3.00
   2  -1  20    8.20    2.10
   2   1  21   19.20    2.60
   2  -1  21   15.60    2.80
   2   1  22   -0.50    1.70
   2  -1  22    0.20    2.20
   2   1  23    4.90    2.40
   2  -1  23    3.30    2.30
   2   1  24   11.50    3.00
   2  -1  24   12.40    2.70
   2   1  25   -2.30    2.40
   2  -1  25   -1.70    3.00
   2   1  26    7.40    3.00
   2  -1  26    4.20    2.50
  -2   2  26    2.10    3.40
  -2  -2  26   -0.50    2.30
  -2   2  25   95.60    5.70
  -2  -2  25  107.20    6.60
  -2   2  24   -2.20    2.20
  -2  -2  24    1.30    2.90
  -2   2  23  181.90    8.90
  -2  -2  23  194.70    9.70
  -2   2  22   -2.70    2.00
  -2  -2  22    0.30    2.30
  -2   2  21   77.60    5.20
  -2  -2  21   74.20    5.20
   2  -2 -21   74.60    6.60
   2   2 -20   12.90    2.40
  -2   2  20   11.70    2.30
  -2  -2  20   15.60    2.20
   2  -2 -20   15.30    2.30
   2   2 -19    6.70    1.80
  -2   2  19    6.80    1.70
  -2  -2  19    7.40    1.70
   2  -2 -19    7.40    2.50
   2   2 -18   27.60    3.20
  -2   2  18   27.10    2.70
  -2  -2  18   27.70    2.70
   2  -2 -18   24.20    2.80
   2   2 -17   79.10    5.10
  -2   2  17   85.60    4.40
  -2  -2  17   82.50    4.30
   2  -2 -17   81.50    4.90
   2   2 -16    5.70    1.30
  -2   2  16    7.30    1.80
  -2  -2  16    9.10    1.80
   2  -2 -16    4.80    1.70
   2   2 -15   14.90    1.80
  -2   2  15   13.60    1.50
  -2  -2  15   14.40    1.80
   2  -2 -15   12.50    1.60
   2   2 -14    9.20    1.60
  -2   2  14    9.90    1.40
  -2  -2  14   11.20    1.40
   2  -2 -14   11.40    1.60
   2   2 -13   43.30    2.70
  -2   2  13   46.70    2.90
  -2  -2  13   41.40    2.70
   2  -2 -13   42.30    2.80
   2   2 -12    0.80    0.80
  -2   2  12    0.30    0.90
  -2  -2  12    0.90    1.10
   2  -2 -12    2.30    0.90
   2   2 -11  295.90   12.00
  -2   2  11  285.80   11.00
  -2  -2  11  294.20   12.40
   2  -2 -11  292.80   12.70
   2   2 -10  126.20    6.10
  -2   2  10  129.10    5.60
  -2  -2  10  125.60    5.60
   2  -2 -10  129.10    6.10
   2   2  -9 1079.50   38.90
  -2   2   9 1038.10   36.20
  -2  -2   9 1041.60   36.50
   2  -2  -9 1053.30   39.10
   2   2  -8  223.70    9.90
  -2   2   8  221.90    8.40
  -2  -2   8  216.70    9.50
   2  -2  -8  221.80    9.50
   2   2  -7  493.20   19.50
  -2   2   7  487.30   17.30
  -2  -2   7  485.80   18.00
   2  -2  -7  497.30   18.10
   2   2  -6   85.00    4.00
  -2   2   6   85.60    4.20
  -2  -2   6   84.90    3.80
   2  -2  -6   87.70    3.80
   2   2  -5    3.30    0.60
  -2   2   5    2.70    0.60
  -2  -2   5    3.40    0.60
   2  -2  -5    2.70    1.00
   2   2  -4   25.40    1.60
  -2   2   4   26.40    1.70
  -2  -2   4   26.30    1.70
   2  -2  -4   24.90    1.60
   2  -2  -4   27.50    1.70
   2   2  -3  205.00    8.00
  -2   2   3  208.50    8.30
  -2  -2   3  203.50    8.30
   2  -2  -3  206.40    8.20
   2  -2  -3  205.50    7.80
   2   2  -2  335.10   12.70
  -2   2   2  338.80   12.40
  -2   2   2  341.70   12.70
  -2  -2   2  333.10   12.80
  -2  -2   2  338.70   13.30
   2  -2  -2  341.60   12.70
   2  -2  -2  338.10   12.20
   2   2  -1  677.80   23.70
   2   2  -1  691.80   24.50
   2   2  -1  674.10   25.00
  -2   2   1  673.20   22.90
  -2   2   1  684.90   23.10
  -2   2   1  684.50   25.30
  -2  -2   1  672.90   23.30
  -2  -2   1  689.70   24.00
   2  -2  -1  672.20   23.20
   2  -2  -1  693.10   23.70
   2  -2  -1  670.10   25.70
   2   2   0    9.60    0.80
   2   2   0   11.20    0.80
   2   2   0   10.30    1.10
  -2   2   0   10.30    0.70
  -2   2   0   13.70    1.40
  -2  -2   0   13.20    0.90
  -2  -2   0    8.90    0.70
  -2  -2   0   13.00    1.10
   2  -2   0   10.90    0.70
   2  -2   0   10.60    0.80
   2  -2   0   10.30    1.30
   2   2   1  692.20   24.30
   2   2   1  685.50   24.50
   2   2   1  673.00   23.90
  -2   2  -1  669.80   23.20
  -2   2  -1  680.40   25.20
  -2  -2  -1  668.30   22.80
  -2  -2  -1  692.10   24.40
  -2  -2  -1  675.20   25.30
   2  -2   1  668.60   24.10
   2  -2   1  677.20   25.30
   2   2   2  408.90   14.50
  -2   2  -2  397.30   14.80
  -2   2  -2  404.80   17.40
  -2  -2  -2  397.30   14.50
  -2  -2  -2  401.70   14.40
   2  -2   2  396.40   15.10
   2   2   3  229.10    8.50
  -2   2  -3  227.00    8.40
  -2  -2  -3  224.10    9.00
   2  -2   3  225.20    8.20
   2   2   4   30.30    1.60
  -2   2  -4   34.40    1.80
  -2  -2  -4   32.00    1.90
   2  -2   4   32.50    2.20
   2   2   5    3.40    0.80
  -2   2  -5    3.50    0.60
  -2  -2  -5    3.20    0.80
   2  -2   5    2.80    0.60
   2   2   6   76.60    3.80
  -2   2  -6   78.40    3.60
  -2  -2  -6   80.00    3.50
   2  -2   6   80.60    3.80
   2   2   7  457.40   18.00
  -2   2  -7  463.60   16.70
  -2  -2  -7  470.10   17.30
   2  -2   7  460.90   18.00
   2   2   8  259.20   10.40
  -2   2  -8  256.30    9.90
  -2  -2  -8  255.00   10.70
   2  -2   8  249.80    9.80
   2   2   9 1140.80   39.60
  -2   2  -9 1146.60   40.40
  -2  -2  -9 1145.90   41.80
   2  -2   9 1108.30   40.30
   2   2  10  140.40    5.80
  -2   2 -10  133.80    6.30
  -2  -2 -10  138.70    6.00
   2  -2  10  134.70    6.00
   2   2  11  279.10   10.80
  -2   2 -11  285.90   11.70
  -2  -2 -11  291.20   11.70
   2  -2  11  279.60   10.50
   2   2  12    0.10    1.00
  -2   2 -12    0.70    1.00
  -2  -2 -12    1.30    1.20
   2  -2  12   -0.40    1.00
   2   2  13   38.20    3.40
  -2   2 -13   36.40    2.60
  -2  -2 -13   44.60    3.30
   2  -2  13   38.30    2.60
   2   2  14   10.90    1.80
  -2   2 -14   12.00    1.60
  -2  -2 -14   13.70    2.30
   2  -2  14   11.60    1.60
   2   2  15   15.50    1.90
  -2   2 -15   15.70    1.80
  -2  -2 -15   15.60    1.70
   2  -2  15   14.90    1.80
   2   2  16    3.50    1.60
  -2   2 -16    4.90    1.50
  -2  -2 -16    6.80    1.50
   2  -2  16    5.90    1.60
   2   2  17   77.90    4.50
  -2   2 -17   78.30    6.00
  -2  -2 -17   73.60    4.70
   2  -2  17   68.40    4.40
   2   2  18   30.20    3.10
  -2   2 -18   37.80    3.20
  -2  -2 -18   35.70    3.20
   2  -2  18   38.60    2.90
   2   2  19    6.20    2.40
  -2   2 -19    5.60    1.90
  -2  -2 -19    8.10    2.30
   2  -2  19    6.80    1.90
   2   2  20   20.80    3.10
   2  -2  20   18.60    2.50
   2   2  21   64.20    5.30
   2  -2  21   58.50    4.30
   2   2  22   -0.60    1.90
   2  -2  22   -1.40    2.20
   2   2  23  170.60    7.70
   2  -2  23  164.70    9.60
   2   2  24   -1.70    2.60
   2  -2  24    2.10    2.40
   2   2  25   99.30    6.40
   2   2  26    1.00    2.90
   2  -2  26   -0.20    2.70
  -2   3  26   16.70    3.10
  -2  -3  26   19.20    3.10
  -2   3  25    0.60    2.30
  -2  -3  25    6.00    3.50
  -2   3  24    4.00    2.90
  -2  -3  24    3.00    2.40
  -2   3  23   22.80    2.80
  -2  -3  23   23.00    3.30
  -2   3  22   18.80    3.90
  -2  -3  22   12.20    2.30
  -2   3  21   34.50    3.90
  -2  -3  21   26.70    3.00
   2   3 -20    8.00    2.00
  -2   3  20    7.40    1.90
  -2  -3  20   11.30    2.50
   2  -3 -20    4.80    1.60
   2   3 -19    2.70    2.20
  -2   3  19    6.40    6.10
  -2  -3  19    0.90    1.80
   2  -3 -19    1.10    1.60
   2   3 -18    3.40    2.10
  -2   3  18    2.40    1.70
  -2  -3  18    6.60    1.70
   2  -3 -18    1.10    1.90
   2   3 -17   19.40    2.20
  -2   3  17   21.40    2.10
  -2  -3  17   20.10    2.10
   2  -3 -17   24.20    2.30
   2   3 -16   10.40    2.10
  -2   3  16   11.30    1.70
  -2  -3  16   13.70    2.20
   2  -3 -16    9.30    1.50
   2   3 -15   56.10    4.00
  -2   3  15   51.00    3.00
  -2  -3  15   51.50    3.40
   2  -3 -15   54.70    4.20
   2   3 -14  141.60    6.80
  -2   3  14  140.20    5.80
  -2  -3  14  137.20    6.30
   2  -3 -14  136.60    6.40
   2   3 -13  189.10    9.90
  -2   3  13  183.20    7.60
  -2  -3  13  177.70    8.50
   2  -3 -13  176.00    8.40
   2   3 -12   13.70    1.60
  -2   3  12   12.20    1.30
  -2  -3  12   12.00    1.40
   2  -3 -12   11.30    1.50
   2   3 -11  127.70    6.90
  -2   3  11  119.90    5.50
  -2  -3  11  122.50    5.90
   2  -3 -11  120.50    6.40
   2   3 -10   53.60    3.30
  -2   3  10   52.40    2.80
  -2  -3  10   55.20    3.10
   2  -3 -10   53.80    2.80
   2   3  -9   22.10    1.70
  -2   3   9   18.80    1.40
  -2  -3   9   19.10    1.50
   2  -3  -9   20.80    1.70
   2   3  -8   39.70    2.50
  -2   3   8   37.80    2.00
  -2  -3   8   39.20    2.40
   2  -3  -8   38.60    2.20
   2   3  -7  139.10    6.10
  -2   3   7  135.70    5.60
  -2  -3   7  138.50    5.90
   2  -3  -7  136.80    6.00
   2   3  -6    1.30    0.70
  -2   3   6    0.60    0.60
  -2  -3   6    2.10    0.80
   2  -3  -6    1.40    0.70
   2  -3  -6    0.40    0.60
   2   3  -5  484.40   19.90
  -2   3   5  471.60   17.20
  -2  -3   5  472.00   18.80
   2  -3  -5  475.40   17.10
   2  -3  -5  491.90   17.90
   2   3  -4    2.50    0.80
  -2   3   4    2.30    0.70
  -2  -3   4    2.70    0.70
   2  -3  -4    2.80    0.60
   2  -3  -4    2.70    0.50
   2   3  -3  825.60   30.30
  -2   3   3  813.90   29.00
  -2   3   3  809.00   29.60
  -2  -3   3  795.70   28.20
   2  -3  -3  821.30   30.30
   2  -3  -3  830.30   29.00
   2   3  -2  250.50   10.30
  -2   3   2  254.10   10.30
  -2   3   2  249.10    9.90
  -2  -3   2  245.70   10.20
  -2  -3   2  257.50   10.50
   2  -3  -2  261.40   10.50
   2  -3  -2  255.60   10.20
   2  -3  -2  254.40   12.10
   2   3  -1  842.80   30.80
   2   3  -1  864.20   31.00
   2   3  -1  812.00   30.80
  -2   3   1  846.40   29.30
  -2   3   1  832.70   29.20
  -2   3   1  837.00   31.00
  -2  -3   1  834.80   29.70
  -2  -3   1  839.90   30.60
   2  -3  -1  850.00   29.80
   2  -3  -1  865.70   30.20
   2  -3  -1  831.20   31.80
   2   3   0    3.30    0.90
   2   3   0    4.80    0.80
   2   3   0    3.70    0.90
  -2   3   0    4.90    0.60
  -2   3   0    5.70    0.90
  -2  -3   0    4.60    0.70
  -2  -3   0    4.10    0.60
  -2  -3   0    3.40    0.80
   2  -3   0    4.30    0.70
   2  -3   0    5.70    0.80
   2  -3   0    3.70    1.00
   2   3   1  877.30   30.00
   2   3   1  842.60   30.90
  -2   3  -1  838.50   29.20
  -2   3  -1  845.20   31.00
  -2  -3  -1  852.80   29.90
  -2  -3  -1  858.40   30.40
  -2  -3  -1  855.00   31.50
   2  -3   1  840.80   30.90
   2  -3   1  850.50   31.70
   2   3   2  237.50    9.90
   2   3   2  229.00    9.70
  -2   3  -2  230.30    8.90
  -2   3  -2  229.60   10.90
  -2  -3  -2  225.70    9.10
  -2  -3  -2  234.50    9.30
   2  -3   2  230.00    9.70
   2   3   3  765.80   28.20
  -2   3  -3  755.70   26.20
  -2  -3  -3  738.60   26.60
  -2  -3  -3  759.90   25.70
   2  -3   3  740.60   26.80
   2   3   4    4.00    0.80
  -2   3  -4    4.50    0.60
  -2  -3  -4    3.90    0.70
  -2  -3  -4    3.70    0.90
   2  -3   4    4.00    1.30
   2   3   5  502.50   19.00
  -2   3  -5  496.80   18.10
  -2  -3  -5  505.60   18.40
   2  -3   5  490.90   17.50
   2   3   6    0.50    0.80
  -2   3  -6    1.90    0.80
  -2  -3  -6    2.40    0.70
   2  -3   6    2.10    0.80
   2   3   7  150.60    6.10
  -2   3  -7  149.20    6.10
  -2  -3  -7  157.30    6.80
   2  -3   7  148.40    6.50
   2   3   8   33.50    2.30
  -2   3  -8   33.40    2.10
  -2  -3  -8   32.40    2.00
   2  -3   8   32.30    1.90
   2   3   9   25.10    1.60
  -2   3  -9   23.10    2.00
  -2  -3  -9   21.90    1.70
   2  -3   9   21.90    1.50
   2   3  10   44.10    2.70
  -2   3 -10   46.20    2.60
  -2  -3 -10   48.90    2.80
   2  -3  10   42.20    2.70
   2   3  11  153.30    7.30
  -2   3 -11  152.40    7.30
  -2  -3 -11  159.90    7.50
   2  -3  11  148.50    6.70
   2   3  12   12.40    1.80
  -2   3 -12   17.90    1.70
  -2  -3 -12   17.60    1.80
   2  -3  12   15.30    1.50
   2   3  13  227.60   10.20
  -2   3 -13  224.60   10.80
  -2  -3 -13  226.70   10.40
   2  -3  13  217.70    9.70
   2   3  14  136.70    6.70
  -2   3 -14  147.60    7.10
  -2  -3 -14  142.50    6.80
   2  -3  14  139.90    6.50
   2   3  15   58.20    3.70
  -2   3 -15   68.10    4.20
  -2  -3 -15   62.70    3.90
   2  -3  15   59.40    3.60
   2   3  16    8.20    1.70
  -2   3 -16   10.00    2.00
  -2  -3 -16    8.10    1.90
   2  -3  16    9.20    2.00
   2   3  17   19.40    2.40
  -2   3 -17   24.10    2.90
  -2  -3 -17   21.30    2.30
   2  -3  17   21.90    2.60
   2   3  18    1.60    2.10
  -2   3 -18    3.90    2.10
  -2  -3 -18   -2.10    1.60
   2  -3  18   -0.50    1.50
   2   3  19    6.00    2.00
  -2   3 -19    5.30    1.60
  -2  -3 -19    2.90    2.20
   2  -3  19    6.40    2.50
   2   3  20    4.00    3.20
   2  -3  20    3.70    2.40
   2   3  21   36.10    4.00
   2  -3  21   35.60    4.00
   2   3  22   12.20    3.10
   2  -3  22    8.40    2.40
   2   3  23   20.50    2.70
   2  -3  23   20.70    2.90
   2   3  24   -1.50    2.60
   2  -3  24    1.40    2.50
   2   3  25    0.20    3.70
   2   3  26   13.80    2.90
   2  -3  26   18.70    3.40
  -2   4  26   11.40    4.50
  -2  -4  26    6.30    2.80
  -2   4  25   -0.40    2.40
  -2  -4  25    1.10    3.40
  -2   4  24   14.70    3.10
  -2  -4  24   14.60    2.80
  -2   4  23   21.40    2.70
  -2  -4  23   16.50    2.30
  -2   4  22  120.70    7.00
  -2  -4  22  122.10    6.90
  -2   4  21   36.00    3.30
  -2  -4  21   37.90    3.50
   2   4 -20  127.90    7.80
  -2   4  20  140.20    6.50
  -2  -4  20  136.10    6.50
   2  -4 -20  140.50    7.40
   2   4 -19  126.60    8.20
  -2   4  19  160.00    9.00
  -2  -4  19  126.10    6.20
   2  -4 -19  136.50    7.80
   2   4 -18   42.70    3.50
  -2   4  18   38.00    3.00
  -2  -4  18   40.70    2.70
   2  -4 -18   42.80    3.60
   2   4 -17    9.10    2.30
  -2   4  17    6.80    1.80
  -2  -4  17    9.50    2.10
   2  -4 -17   12.80    2.30
   2   4 -16   40.00    3.00
  -2   4  16   38.10    2.70
  -2  -4  16   36.60    3.30
   2  -4 -16   39.00    3.00
   2   4 -15  243.00   11.40
  -2   4  15  232.10    9.80
  -2  -4  15  231.70   10.60
   2  -4 -15  230.50   11.00
   2   4 -14   86.50    5.10
  -2   4  14   90.60    4.10
  -2  -4  14   84.30    4.40
   2  -4 -14   91.50    4.40
   2   4 -13  313.10   14.10
  -2   4  13  304.50   11.90
  -2  -4  13  293.50   11.90
   2  -4 -13  311.60   13.70
   2   4 -12  457.20   19.50
  -2   4  12  440.30   17.10
  -2  -4  12  441.80   17.40
   2  -4 -12  453.30   18.10
   2   4 -11  148.50    7.30
  -2   4  11  142.60    5.60
  -2  -4  11  142.60    6.10
   2  -4 -11  154.00    6.80
   2   4 -10  105.80    5.90
  -2   4  10  102.60    5.00
  -2  -4  10  102.40    5.30
   2  -4 -10  109.40    5.50
   2   4  -9    4.70    3.30
  -2   4   9   -0.70    0.90
  -2  -4   9   -0.30    0.70
   2  -4  -9   -0.10    0.60
   2   4  -8  124.00    6.20
  -2   4   8  117.50    5.30
  -2  -4   8  112.80    5.40
   2  -4  -8  116.60    5.80
   2  -4  -8  123.00    5.60
   2   4  -7    2.30    0.90
  -2   4   7    3.10    0.90
  -2  -4   7    1.50    0.90
   2  -4  -7    2.90    0.90
   2  -4  -7    2.40    0.90
   2   4  -6  285.30   12.70
  -2   4   6  280.50   11.30
  -2  -4   6  279.70   11.70
   2  -4  -6  284.70   12.50
   2  -4  -6  285.10   12.20
   2   4  -5   16.80    1.60
  -2   4   5   18.70    1.40
  -2  -4   5   17.40    1.50
   2  -4  -5   16.90    1.40
   2  -4  -5   17.50    1.30
   2   4  -4   23.90    4.40
  -2   4   4   20.60    1.30
  -2   4   4   20.40    1.50
  -2  -4   4   19.40    1.50
   2  -4  -4   19.60    1.60
   2  -4  -4   19.20    1.20
   2   4  -3  140.70    6.40
  -2   4   3  137.10    6.10
  -2   4   3  139.40    6.30
  -2  -4   3  139.20    6.30
  -2  -4   3  142.20    6.00
   2  -4  -3  139.60    6.60
   2  -4  -3  139.30    6.10
   2   4  -2  114.90    6.10
  -2   4   2  117.50    5.30
  -2   4   2  114.90    4.80
  -2  -4   2  113.60    5.00
  -2  -4   2  122.10    6.10
   2  -4  -2  116.40    5.50
   2  -4  -2  122.20    5.10
   2  -4  -2  121.10    7.10
   2   4  -1  142.70    6.60
   2   4  -1  142.10    7.00
   2   4  -1  136.80    6.80
  -2   4   1  141.70    6.50
  -2   4   1  141.00    6.50
  -2  -4   1  140.40    6.60
  -2  -4   1  143.50    6.20
   2  -4  -1  143.40    6.90
   2  -4  -1  143.00    6.40
   2  -4  -1  143.90    7.70
   2   4   0 1266.30   46.10
   2   4   0 1256.10   45.00
   2   4   0 1234.80   42.30
  -2   4   0 1232.90   42.10
  -2   4   0 1224.90   43.50
  -2  -4   0 1247.60   44.00
  -2  -4   0 1237.10   44.20
  -2  -4   0 1226.60   42.60
   2  -4   0 1225.10   44.00
   2  -4   0 1284.30   44.00
   2  -4   0 1248.80   45.60
   2   4   1  167.50    7.60
   2   4   1  174.60    8.00
  -2   4  -1  164.50    6.90
  -2   4  -1  167.60    8.40
  -2  -4  -1  170.00    7.60
  -2  -4  -1  166.00    7.60
  -2  -4  -1  164.20    7.70
   2  -4   1  166.20    7.90
   2  -4   1  174.80    7.40
   2  -4   1  167.50    7.80
   2   4   2   96.00    4.50
   2   4   2   93.60    5.10
  -2   4  -2   95.00    4.70
  -2   4  -2   94.20    5.80
  -2  -4  -2   97.20    5.00
  -2  -4  -2   93.00    4.50
  -2  -4  -2   93.50    5.20
   2  -4   2   93.00    4.40
   2   4   3  142.70    6.70
   2   4   3  135.90    6.00
  -2   4  -3  140.50    5.50
  -2   4  -3  137.20    6.60
  -2  -4  -3  139.70    5.50
  -2  -4  -3  141.60    6.10
   2  -4   3  139.80    6.50
   2   4   4   18.30    1.50
  -2   4  -4   20.00    2.50
  -2  -4  -4   17.20    1.30
  -2  -4  -4   16.80    1.20
   2  -4   4   17.90    1.30
   2   4   5   20.40    1.60
  -2   4  -5   21.50    1.30
  -2  -4  -5   20.40    1.50
  -2  -4  -5   20.60    1.50
   2  -4   5   21.20    1.60
   2   4   6  352.20   14.30
  -2   4  -6  343.30   13.40
  -2  -4  -6  330.20   13.80
  -2  -4  -6  360.70   14.50
   2  -4   6  342.40   14.00
   2   4   7    4.30    0.90
  -2   4  -7    4.00    0.80
  -2  -4  -7    4.50    0.90
   2  -4   7    4.00    0.90
   2   4   8  133.70    5.20
  -2   4  -8  131.20    5.60
  -2  -4  -8  130.70    5.50
   2  -4   8  130.80    6.00
  -2   4  -9   -0.60    0.80
  -2  -4  -9   -0.60    0.80
   2  -4   9   -1.50    0.90
  -2   4 -10   90.00    4.70
  -2  -4 -10   90.00    4.60
   2  -4  10   88.30    4.20
   2   4  11  138.40    5.80
  -2   4 -11  149.10    6.70
  -2  -4 -11  150.00    6.40
   2  -4  11  140.60    6.90
   2   4  12  434.30   16.20
  -2   4 -12  425.10   17.40
  -2  -4 -12  437.90   17.60
   2  -4  12  410.10   16.10
   2   4  13  296.40   12.10
  -2   4 -13  299.80   13.30
  -2  -4 -13  304.90   12.50
   2  -4  13  299.90   13.10
   2   4  14   91.20    4.90
  -2   4 -14   90.40    5.50
  -2  -4 -14   90.70    5.70
   2  -4  14   92.00    4.70
   2   4  15  208.40    9.40
  -2   4 -15  214.50   10.00
  -2  -4 -15  220.80   11.30
   2  -4  15  214.40    8.60
   2   4  16   37.40    2.80
  -2   4 -16   39.90    3.10
  -2  -4 -16   44.30    3.00
   2  -4  16   40.80    2.90
   2   4  17   13.30    3.00
  -2   4 -17   12.70    2.10
  -2  -4 -17    9.80    2.00
   2  -4  17   14.90    2.20
   2   4  18   49.40    4.20
  -2   4 -18   49.80    4.60
  -2  -4 -18   48.90    3.50
   2  -4  18   49.00    3.50
   2   4  19  113.70    6.40
  -2   4 -19  114.10    7.90
  -2  -4 -19  114.00    7.30
   2  -4  19  122.90    6.30
   2   4  20  145.00    7.80
   2  -4  20  131.20    7.40
   2   4  21   30.60    3.30
   2  -4  21   30.70    3.90
   2   4  22  121.20    6.30
   2  -4  22  129.10    8.00
   2   4  23   14.70    2.50
   2  -4  23   16.20    2.90
   2   4  24   16.60    3.70
   2  -4  24   14.50    3.00
   2   4  25    3.90    2.80
   2  -4  25   -3.10    2.50
   2   4  26   19.80    4.50
   2  -4  26   14.70    4.70
  -2   5  26    9.20    3.30
  -2  -5  26    9.70    3.30
  -2   5  25    4.90    3.60
  -2  -5  25   -1.70    2.30
  -2   5  24    2.60    2.60
  -2  -5  24    5.80    3.10
  -2   5  23    2.50    2.70
  -2  -5  23    2.50    2.20
  -2   5  22   11.20    2.70
  -2  -5  22   11.30    2.90
  -2   5  21   -1.80    2.00
  -2  -5  21    4.40    2.20
  -2   5  20   16.70    2.80
  -2  -5  20   19.80    2.60
   2  -5 -20   10.40    2.20
   2   5 -19   29.40    3.20
  -2   5  19   29.20    2.60
  -2  -5  19   27.00    2.70
   2  -5 -19   28.90    3.00
   2   5 -18   23.30    3.20
  -2   5  18   22.10    2.30
  -2  -5  18   21.60    2.30
   2  -5 -18   20.30    2.90
   2   5 -17   69.30    4.80
  -2   5  17   64.50    3.80
  -2  -5  17   60.50    3.70
   2  -5 -17   62.10    4.00
   2   5 -16   50.60    3.90
  -2   5  16   48.50    2.90
  -2  -5  16   48.10    3.50
   2  -5 -16   53.90    4.00
   2   5 -15   67.80    4.40
  -2   5  15   67.70    3.80
  -2  -5  15   71.90    4.60
   2  -5 -15   67.30    4.20
   2   5 -14   39.70    3.00
  -2   5  14   39.40    2.50
  -2  -5  14   39.70    3.00
   2  -5 -14   44.70    2.90
   2   5 -13   42.60    3.00
  -2   5  13   40.40    2.70
  -2  -5  13   38.40    2.80
   2  -5 -13   43.80    2.90
   2   5 -12   40.80    2.90
  -2   5  12   42.00    2.50
  -2  -5  12   41.40    2.80
   2  -5 -12   37.80    2.90
   2  -5 -12   41.90    2.50
   2   5 -11   53.20    3.30
  -2   5  11   51.20    3.00
  -2  -5  11   48.30    2.90
   2  -5 -11   50.10    3.40
   2  -5 -11   50.20    3.00
   2   5 -10    6.60    1.60
  -2   5  10    5.80    1.10
  -2  -5  10    5.00    1.20
   2  -5 -10    6.80    1.10
   2  -5 -10    7.00    1.10
   2   5  -9   34.60    2.40
  -2   5   9   31.60    2.20
  -2  -5   9   31.00    2.00
   2  -5  -9   33.80    4.30
   2  -5  -9   32.80    2.00
   2   5  -8   55.60    3.10
  -2   5   8   54.20    2.60
  -2  -5   8   53.60    3.20
   2  -5  -8   54.40    3.40
   2  -5  -8   58.30    2.90
   2   5  -7   50.50    3.20
  -2   5   7   49.90    2.50
  -2  -5   7   47.20    2.80
   2  -5  -7   46.20    2.70
   2  -5  -7   51.60    2.50
   2   5  -6    5.10    1.00
  -2   5   6    5.00    1.10
  -2  -5   6    5.60    1.00
   2  -5  -6    4.90    1.00
   2  -5  -6    4.30    1.10
   2   5  -5  182.30    8.80
  -2   5   5  186.90    8.60
  -2   5   5  185.50    8.30
  -2  -5   5  178.30    7.90
   2  -5  -5  191.30    8.80
   2  -5  -5  184.90    8.30
   2   5  -4   76.20    4.00
  -2   5   4   76.60    3.60
  -2   5   4   76.60    3.90
  -2  -5   4   75.40    3.50
  -2  -5   4   74.80    3.80
   2  -5  -4   77.20    4.30
   2  -5  -4   78.60    3.70
   2   5  -3  178.50    8.00
  -2   5   3  185.80    8.40
  -2   5   3  177.60    7.80
  -2  -5   3  177.50    7.60
  -2  -5   3  178.60    8.00
   2  -5  -3  175.50    8.30
   2  -5  -3  180.30    8.40
   2   5  -2   12.50    1.20
   2   5  -2   12.10    1.30
  -2   5   2   10.90    1.10
  -2   5   2   10.90    1.20
  -2  -5   2   11.60    1.30
  -2  -5   2    9.90    1.20
   2  -5  -2   11.70    1.30
   2  -5  -2   10.50    1.20
   2  -5  -2   10.80    1.50
   2   5  -1    3.00    0.90
   2   5  -1    3.10    1.00
   2   5  -1    3.50    0.70
  -2   5   1    2.20    0.80
  -2   5   1    4.50    1.00
  -2  -5   1    2.80    0.90
  -2  -5   1    3.80    0.80
   2  -5  -1    2.60    0.90
   2  -5  -1    3.80    2.50
   2  -5  -1    2.70    1.00
   2   5   0   67.40    3.60
   2   5   0   68.20    3.80
  -2   5   0   67.60    3.20
  -2   5   0   68.50    3.70
  -2  -5   0   69.90    3.60
  -2  -5   0   70.40    3.60
   2  -5   0   67.00    3.40
   2  -5   0   72.00    3.60
   2  -5   0   66.90    3.50
   2   5   1    3.50    1.00
   2   5   1    3.60    1.20
  -2   5  -1    4.40    0.90
  -2   5  -1    4.70    1.00
  -2  -5  -1    4.10    1.00
  -2  -5  -1    5.10    0.90
  -2  -5  -1    4.20    0.80
   2  -5   1    6.80    1.20
   2  -5   1    3.90    0.80
   2  -5   1    3.50    1.00
   2   5   2   13.20    1.50
   2   5   2   17.10    1.60
  -2   5  -2   15.10    1.20
  -2   5  -2   15.00    1.70
  -2  -5  -2   14.90    1.30
  -2  -5  -2   14.70    1.30
  -2  -5  -2   12.90    1.50
   2  -5   2   14.90    1.70
   2   5   3  223.00    9.90
   2   5   3  222.20    9.90
  -2   5  -3  211.50    8.40
  -2   5  -3  221.20   11.40
  -2  -5  -3  218.70    9.70
  -2  -5  -3  222.20    9.40
   2  -5   3  219.30    9.50
   2   5   4   67.20    3.60
   2   5   4   61.60    3.50
  -2   5  -4   66.30    3.40
  -2  -5  -4   62.90    3.50
  -2  -5  -4   66.70    3.20
   2  -5   4   66.00    3.70
   2   5   5  192.60    8.50
  -2   5  -5  193.30    7.60
  -2  -5  -5  187.00    7.80
  -2  -5  -5  192.50    7.70
   2  -5   5  192.30    7.40
   2   5   6    5.70    1.00
  -2   5  -6    5.70    1.00
  -2  -5  -6    4.30    0.80
  -2  -5  -6    4.60    1.00
   2  -5   6    5.10    1.20
   2   5   7   47.40    2.60
  -2   5  -7   47.70    3.10
  -2  -5  -7   43.70    2.30
  -2  -5  -7   47.80    2.80
   2  -5   7   44.10    2.50
   2   5   8   57.80    3.20
  -2   5  -8   60.40    2.70
  -2  -5  -8   57.60    2.80
  -2  -5  -8   63.40    3.20
   2  -5   8   58.30    2.80
   2   5   9   33.60    2.10
  -2   5  -9   33.40    2.20
  -2  -5  -9   29.80    1.80
  -2  -5  -9   32.40    2.20
   2  -5   9   28.00    2.10
   2   5  10    6.70    1.30
  -2   5 -10    6.00    1.40
  -2  -5 -10    7.40    1.30
   2  -5  10    4.80    1.90
   2   5  11   63.90    3.40
  -2   5 -11   64.90    3.70
  -2  -5 -11   64.10    3.70
   2  -5  11   64.50    5.30
   2   5  12   34.20    2.60
  -2   5 -12   34.30    2.60
  -2  -5 -12   39.60    2.90
   2  -5  12   34.50    2.40
   2   5  13   47.90    3.10
  -2   5 -13   48.80    3.30
  -2  -5 -13   49.30    3.10
   2  -5  13   46.20    3.10
   2   5  14   49.20    3.30
  -2   5 -14   47.60    3.40
  -2  -5 -14   48.60    3.30
   2  -5  14   44.00    3.20
   2   5  15   58.80    3.70
  -2   5 -15   56.60    4.00
  -2  -5 -15   59.90    3.90
   2  -5  15   49.70    3.50
   2   5  16   59.30    3.70
  -2   5 -16   62.70    3.90
  -2  -5 -16   56.90    3.70
   2  -5  16   61.80    3.70
   2   5  17   76.00    5.20
  -2   5 -17   77.10    5.00
  -2  -5 -17   73.60    5.30
   2  -5  17   79.80    4.70
   2   5  18   12.50    2.70
  -2   5 -18   19.10    3.00
  -2  -5 -18   14.50    2.20
   2  -5  18   15.00    2.50
   2   5  19   37.20    4.00
   2  -5  19   33.40    3.10
   2   5  20   25.80    4.20
   2  -5  20   20.00    3.60
   2   5  21   -2.00    2.00
   2  -5  21    5.30    3.10
   2   5  22   10.70    2.60
   2  -5  22   13.40    2.80
   2   5  23    3.80    2.90
   2  -5  23    6.30    3.20
   2   5  24    5.80    2.60
   2  -5  24   16.80    5.60
   2   5  25    1.50    3.10
   2  -5  25    5.60    2.70
   2   5  26    1.40    3.00
  -2   6  25   32.20    3.60
  -2  -6  25   42.20    4.10
   2  -6 -25   32.70    4.80
  -2   6  24   20.30    3.10
  -2  -6  24   19.70    3.20
   2  -6 -24   22.40    4.00
  -2   6  23   58.40    5.10
  -2  -6  23   60.50    4.30
   2  -6 -23   60.70    5.30
  -2   6  22    5.20    3.00
  -2  -6  22    0.20    2.20
   2  -6 -22    5.50    4.80
  -2   6  21   17.10    5.00
  -2  -6  21   16.90    3.20
   2  -6 -21   11.00    2.70
  -2   6  20   26.50    3.40
  -2  -6  20   30.10    3.00
   2  -6 -20   31.80    4.40
   2   6 -19    3.60    2.60
  -2   6  19    8.90    2.50
  -2  -6  19    7.00    2.30
   2  -6 -19   11.00    2.80
   2  -6 -19   17.20    4.10
   2   6 -18   47.00    4.20
  -2   6  18   77.40    7.30
  -2  -6  18   45.10    3.60
   2  -6 -18   53.60    4.30
   2  -6 -18   46.80    3.90
   2   6 -17   14.00    2.30
  -2   6  17   14.00    2.10
  -2  -6  17   16.90    2.20
   2  -6 -17   13.20    2.20
   2  -6 -17   21.30    2.90
   2   6 -16  111.70    7.00
  -2   6  16  109.20    5.60
  -2  -6  16  107.00    5.90
   2  -6 -16  117.50    6.80
   2  -6 -16  107.20    5.80
   2   6 -15   57.00    4.00
  -2   6  15   52.80    3.10
  -2  -6  15   54.40    3.70
   2  -6 -15   62.40    4.30
   2  -6 -15   51.40    3.60
   2   6 -14   13.80    2.00
  -2   6  14   17.40    1.90
  -2  -6  14   19.60    2.40
   2  -6 -14   15.40    1.90
   2  -6 -14   16.20    2.00
   2   6 -13   56.40    3.60
  -2   6  13   54.30    3.20
  -2  -6  13   55.60    3.50
   2  -6 -13   53.20    3.20
   2  -6 -13   55.70    3.40
   2   6 -12    3.90    1.30
  -2   6  12    1.00    1.50
  -2  -6  12    0.60    1.20
   2  -6 -12    1.70    1.10
   2  -6 -12    0.10    0.90
   2   6 -11  215.10   10.40
  -2   6  11  213.20    9.30
  -2  -6  11  207.50    9.20
   2  -6 -11  211.30   10.30
   2  -6 -11  219.30    9.20
   2   6 -10  108.20    5.80
  -2   6  10  101.00    5.00
  -2  -6  10  102.10    4.50
   2  -6 -10   98.60    5.50
   2  -6 -10  104.80    5.20
   2   6  -9  532.20   21.80
  -2   6   9  511.90   19.70
  -2  -6   9  502.40   19.20
   2  -6  -9  506.80   20.40
   2  -6  -9  530.90   19.80
   2   6  -8  259.60   11.80
  -2   6   8  247.70   10.80
  -2  -6   8  246.10   11.20
   2  -6  -8  245.30   11.50
   2  -6  -8  250.30   11.00
   2   6  -7  767.80   29.70
  -2   6   7  751.70   25.70
  -2  -6   7  739.30   28.80
   2  -6  -7  762.50   28.30
   2  -6  -7  779.90   28.50
   2   6  -6   66.10    4.00
  -2   6   6   66.80    3.40
  -2  -6   6   65.30    3.70
   2  -6  -6   68.40    3.60
   2  -6  -6   65.50    3.30
   2   6  -5  357.80   15.50
  -2   6   5  351.10   12.50
  -2   6   5  344.50   12.70
  -2  -6   5  347.90   13.30
  -2  -6   5  360.90   14.70
   2  -6  -5  348.20   13.90
   2  -6  -5  353.70   13.80
   2   6  -4   45.10    3.00
  -2   6   4   44.40    2.50
  -2   6   4   39.70    2.70
  -2  -6   4   39.90    2.70
  -2  -6   4   42.30    2.70
   2  -6  -4   44.30    2.80
   2  -6  -4   42.50    2.30
   2   6  -3   60.50    3.90
  -2   6   3   60.00    3.30
  -2   6   3   56.90    3.20
  -2  -6   3   59.60    3.50
  -2  -6   3   59.70    3.70
   2  -6  -3   63.50    3.20
   2  -6  -3   60.60    3.40
   2  -6  -3   64.70    4.30
   2   6  -2  530.60   21.70
   2   6  -2  514.20   20.00
  -2   6   2  536.80   20.90
  -2   6   2  527.30   20.10
  -2  -6   2  525.30   20.10
  -2  -6   2  534.20   21.20
   2  -6  -2  528.40   21.90
   2  -6  -2  544.40   21.00
   2  -6  -2  520.90   21.30
   2   6  -1   31.50    2.40
   2   6  -1   29.50    2.40
   2   6  -1   29.10    1.60
  -2   6   1   33.20    2.60
  -2   6   1   26.00    2.20
  -2  -6   1   26.30    2.20
  -2  -6   1   24.70    2.10
   2  -6  -1   33.70    2.20
   2  -6  -1   33.70    2.30
   2  -6  -1   31.10    2.10
   2   6   0 1259.90   44.20
   2   6   0 1253.80   46.00
  -2   6   0 1241.40   43.00
  -2   6   0 1241.60   44.10
  -2  -6   0 1243.30   45.00
  -2  -6   0 1268.70   44.40
   2  -6   0 1263.20   45.70
   2  -6   0 1303.60   45.40
   2  -6   0 1241.10   44.10
   2   6   1   41.60    3.30
   2   6   1   31.70    2.70
  -2   6  -1   29.60    1.90
  -2   6  -1   29.60    2.10
  -2  -6  -1   35.60    2.50
  -2  -6  -1   31.30    2.30
  -2  -6  -1   33.20    1.90
   2  -6   1   28.30    2.10
   2  -6   1   26.60    1.80
   2   6   2  559.50   22.20
   2   6   2  535.20   21.30
  -2   6  -2  529.80   19.90
  -2   6  -2  546.00   21.10
  -2  -6  -2  532.60   20.20
  -2  -6  -2  545.20   20.60
  -2  -6  -2  537.00   20.90
   2  -6   2  531.90   21.90
   2  -6   2  556.70   19.80
   2   6   3   73.00    4.20
   2   6   3   72.10    3.80
  -2   6  -3   71.70    3.70
  -2   6  -3   72.40    4.70
  -2  -6  -3   74.00    3.50
  -2  -6  -3   75.00    3.70
   2  -6   3   70.50    4.10
   2   6   4   37.50    2.50
   2   6   4   34.80    2.20
  -2   6  -4   36.90    2.40
  -2   6  -4   35.80    2.70
  -2  -6  -4   33.60    2.20
  -2  -6  -4   37.70    2.30
   2  -6   4   32.10    2.00
   2   6   5  337.70   14.50
  -2   6  -5  339.00   12.70
  -2  -6  -5  339.20   13.30
  -2  -6  -5  340.90   12.60
   2  -6   5  338.30   12.60
   2   6   6   54.90    3.10
  -2   6  -6   57.60    3.80
  -2  -6  -6   50.60    2.90
  -2  -6  -6   54.70    3.10
   2  -6   6   51.70    3.20
   2   6   7  706.70   26.30
  -2   6  -7  716.80   25.60
  -2  -6  -7  682.00   25.60
  -2  -6  -7  711.40   26.30
   2  -6   7  692.30   24.70
   2   6   8  209.30    9.20
  -2   6  -8  221.00    9.60
  -2  -6  -8  209.60    8.90
  -2  -6  -8  218.00    9.30
   2  -6   8  209.10    8.80
   2   6   9  542.20   20.30
  -2   6  -9  559.20   20.20
  -2  -6  -9  524.30   20.20
  -2  -6  -9  550.80   21.30
   2  -6   9  533.90   21.30
   2   6  10   97.50    4.50
  -2   6 -10  100.90    4.70
  -2  -6 -10   94.80    4.40
  -2  -6 -10   96.40    4.80
   2  -6  10   98.10    5.00
   2   6  11  197.20    8.60
  -2   6 -11  212.50    9.30
  -2  -6 -11  196.10    8.60
  -2  -6 -11  210.70    8.70
   2  -6  11  191.80    8.00
   2   6  12   -0.80    1.70
  -2   6 -12    1.50    1.10
  -2  -6 -12   -0.30    1.20
  -2  -6 -12    1.50    1.60
   2  -6  12    1.90    1.50
   2   6  13   60.30    3.50
  -2   6 -13   58.90    3.90
  -2  -6 -13   55.20    3.70
  -2  -6 -13   58.50    3.40
   2  -6  13   58.60    3.60
   2   6  14   16.80    2.00
  -2   6 -14   17.50    2.00
  -2  -6 -14   17.30    1.90
   2  -6  14   13.30    2.10
   2   6  15   72.60    4.30
  -2   6 -15   74.20    4.60
  -2  -6 -15   73.20    4.80
   2  -6  15   72.70    4.50
   2   6  16  129.80    7.20
  -2   6 -16  131.80    7.90
  -2  -6 -16  127.50    6.70
   2  -6  16  127.70    6.40
   2   6  17   16.20    2.90
  -2   6 -17   14.30    2.60
  -2  -6 -17   16.10    2.60
   2  -6  17   18.40    2.70
   2   6  18   53.30    4.70
  -2  -6 -18   51.40    4.20
   2  -6  18   57.40    4.00
   2   6  19    7.40    3.00
   2  -6  19    7.60    2.30
   2   6  20   24.60    3.30
   2  -6  20   20.60    2.60
   2   6  21   11.70    3.60
   2  -6  21   13.30    3.30
   2   6  22    0.00    2.30
   2  -6  22    0.60    2.90
   2   6  23   61.70    5.20
   2  -6  23   52.10    4.00
   2   6  24   18.30    3.50
   2  -6  24   19.40    3.10
   2   6  25   28.30    4.30
   2  -6  25   33.20    4.20
  -2   7  25    0.40    4.10
  -2  -7  25    1.60    3.20
   2  -7 -25    2.00    3.10
  -2   7  24    3.10    3.50
  -2  -7  24    0.70    3.20
   2  -7 -24    4.00    3.80
  -2   7  23    7.60    3.40
  -2  -7  23    8.90    3.30
   2  -7 -23   11.00    3.90
  -2   7  22    2.90    2.70
  -2  -7  22   -0.40    3.00
   2  -7 -22    4.50    2.80
  -2   7  21    6.60    3.00
  -2  -7  21    7.60    3.40
   2  -7 -21   26.10    7.00
  -2   7  20   22.10    4.10
  -2  -7  20   24.40    2.80
   2  -7 -20   19.20    3.00
  -2   7  19    4.40    3.40
  -2  -7  19    1.30    2.50
   2  -7 -19    1.90    2.50
   2  -7 -19    4.70    4.40
   2   7 -18   25.40    3.00
  -2   7  18   30.40    2.70
  -2  -7  18   30.70    3.30
   2  -7 -18   29.90    3.20
   2  -7 -18   26.10    2.50
   2   7 -17    6.60    2.30
  -2   7  17   31.90    7.00
  -2  -7  17    6.20    1.90
   2  -7 -17    6.50    2.20
   2  -7 -17    5.00    2.00
   2   7 -16   25.20    3.00
  -2   7  16   24.30    2.50
  -2  -7  16   25.70    2.90
   2  -7 -16   23.50    2.90
   2  -7 -16   26.70    2.60
   2   7 -15    6.70    2.10
  -2   7  15    7.30    1.90
  -2  -7  15    6.30    2.00
   2  -7 -15    7.00    1.70
   2  -7 -15    4.00    1.80
   2   7 -14   44.20    3.40
  -2   7  14   38.90    2.70
  -2  -7  14   38.20    2.60
   2  -7 -14   39.80    3.50
   2  -7 -14   43.20    3.20
   2   7 -13   76.00    5.20
  -2   7  13   72.90    3.90
  -2  -7  13   67.80    3.80
   2  -7 -13   72.40    4.30
   2  -7 -13   76.20    4.40
   2   7 -12   17.80    2.10
  -2   7  12   20.70    2.20
  -2  -7  12   15.20    2.10
   2  -7 -12   15.90    1.70
   2  -7 -12   18.10    1.70
   2   7 -11   58.70    4.00
  -2  -7  11   58.40    3.70
   2  -7 -11   55.70    3.60
   2  -7 -11   55.80    3.80
   2   7 -10   -0.10    1.40
  -2   7  10    1.80    1.10
  -2  -7  10    2.60    1.20
   2  -7 -10    0.70    1.10
   2  -7 -10    0.40    1.00
   2   7  -9   28.80    2.60
  -2   7   9   26.20    2.00
  -2  -7   9   31.50    2.60
   2  -7  -9   28.30    2.30
   2  -7  -9   25.10    2.30
   2   7  -8    3.70    1.10
  -2   7   8    3.00    1.30
  -2  -7   8    4.60    1.20
   2  -7  -8    3.80    1.20
   2  -7  -8    4.50    1.20
   2   7  -7   22.00    1.90
  -2   7   7   22.80    1.80
  -2  -7   7   21.60    1.90
   2  -7  -7   20.60    1.90
   2  -7  -7   20.50    2.10
   2   7  -6   14.20    1.60
  -2   7   6   14.00    1.30
  -2   7   6   15.10    1.70
  -2  -7   6   12.10    1.50
  -2  -7   6   13.40    2.10
   2  -7  -6   12.20    1.50
   2  -7  -6   12.10    1.50
   2   7  -5   35.50    2.90
  -2   7   5   38.40    2.50
  -2   7   5   32.30    2.20
  -2  -7   5   30.10    2.10
  -2  -7   5   35.20    2.50
   2  -7  -5   35.80    2.80
   2  -7  -5   35.90    2.60
   2   7  -4   58.20    3.50
  -2   7   4   57.60    3.10
  -2   7   4   56.80    3.00
  -2  -7   4   57.70    3.50
  -2  -7   4   66.30    7.70
   2  -7  -4   57.20    3.40
   2  -7  -4   64.30    6.60
   2  -7  -4   58.00    4.20
   2   7  -3  101.30    5.60
  -2   7   3   98.20    4.80
  -2   7   3   95.40    4.60
  -2  -7   3   96.20    4.80
  -2  -7   3  121.10    7.80
   2  -7  -3  100.90    5.10
   2  -7  -3  100.30    5.00
   2  -7  -3  101.60    5.50
   2   7  -2  144.90    7.50
   2   7  -2  140.20    6.30
  -2   7   2  143.30    6.90
  -2   7   2  137.90    5.90
  -2  -7   2  142.10    6.10
  -2  -7   2  145.50    7.30
   2  -7  -2  136.50    6.90
   2  -7  -2  149.10    7.10
   2  -7  -2  141.10    7.20
   2   7  -1   95.20    4.90
   2   7  -1   93.30    5.10
  -2   7   1   93.30    4.90
  -2   7   1   91.30    4.50
  -2  -7   1   89.60    4.80
  -2  -7   1   93.40    4.50
   2  -7  -1   89.40    4.50
   2  -7  -1   94.10    5.00
   2  -7  -1   93.10    5.00
   2   7   0  102.80    5.50
   2   7   0  103.30    5.10
  -2   7   0  102.10    4.80
  -2  -7   0   98.50    4.70
  -2  -7   0  104.70    4.90
   2  -7   0  103.20    4.40
   2  -7   0  103.30    5.20
   2  -7   0  102.10    4.50
   2   7   1  104.80    5.10
   2   7   1  104.60    5.00
  -2   7  -1  104.40    5.20
  -2   7  -1  107.70    5.40
  -2  -7  -1  103.20    4.90
  -2  -7  -1  108.40    4.90
   2  -7   1  106.50    5.50
   2  -7   1  107.90    5.40
   2   7   2  119.40    6.30
   2   7   2  113.90    5.50
  -2   7  -2  117.60    6.90
  -2   7  -2  114.90    6.30
  -2  -7  -2  110.80    5.00
  -2  -7  -2  121.00    5.60
  -2  -7  -2  110.90    5.40
   2  -7   2  110.20    5.20
   2  -7   2  116.70    5.40
   2   7   3  121.00    6.20
   2   7   3  110.70    5.20
  -2   7  -3  143.50    7.90
  -2   7  -3  117.10    6.40
  -2  -7  -3  112.80    5.40
  -2  -7  -3  118.70    5.60
  -2  -7  -3  119.30    6.00
   2  -7   3  113.80    5.90
   2  -7   3  118.70    4.90
   2   7   4   67.70    3.90
   2   7   4   62.80    3.60
  -2   7  -4   65.90    3.30
  -2   7  -4   63.20    4.00
  -2  -7  -4   66.30    3.30
  -2  -7  -4   64.00    3.20
   2  -7   4   64.90    3.70
   2   7   5   48.30    3.10
   2   7   5   43.20    2.80
  -2   7  -5   45.50    3.10
  -2   7  -5   45.60    3.10
  -2  -7  -5   44.80    2.70
  -2  -7  -5   44.10    2.70
   2  -7   5   42.00    2.50
   2   7   6   12.90    1.70
  -2   7  -6   14.30    1.60
  -2  -7  -6   14.90    1.50
  -2  -7  -6   13.90    1.80
   2  -7   6   14.40    1.40
   2   7   7   20.10    1.90
  -2   7  -7   20.40    1.60
  -2  -7  -7   20.20    1.60
  -2  -7  -7   20.80    1.80
   2  -7   7   18.80    2.30
   2   7   8    3.50    1.40
  -2   7  -8    5.40    1.20
  -2  -7  -8    1.90    1.10
  -2  -7  -8    3.70    1.20
   2  -7   8    4.30    1.10
   2   7   9   36.60    2.50
  -2   7  -9   39.10    2.50
  -2  -7  -9   37.00    2.40
  -2  -7  -9   37.70    2.40
   2  -7   9   35.70    2.60
   2   7  10    1.50    1.80
  -2   7 -10    1.40    1.10
  -2  -7 -10    2.90    1.10
  -2  -7 -10    3.70    1.50
   2  -7  10    0.60    1.10
  -2   7 -11   74.50    5.30
  -2  -7 -11   66.40    3.60
  -2  -7 -11   73.00    3.90
   2  -7  11   69.90    4.00
  -2   7 -12   17.20    2.10
  -2  -7 -12   19.20    2.20
  -2  -7 -12   17.10    1.80
   2  -7  12   16.40    2.10
   2   7  13   61.20    3.80
  -2   7 -13   66.30    3.90
  -2  -7 -13   67.30    4.10
  -2  -7 -13   66.80    4.20
   2  -7  13   58.80    3.70
   2   7  14   48.10    3.30
  -2   7 -14   42.90    3.40
  -2  -7 -14   47.00    3.10
  -2  -7 -14   57.30    7.30
   2  -7  14   47.80    3.30
   2   7  15   12.90    3.50
  -2   7 -15    4.40    1.60
  -2  -7 -15    4.30    1.60
  -2  -7 -15    4.80    1.60
   2  -7  15    4.30    2.00
   2   7  16   28.50    3.10
  -2   7 -16   26.00    3.00
  -2  -7 -16   24.30    2.50
  -2  -7 -16   27.90    2.60
   2  -7  16   27.30    2.80
   2   7  17    5.50    2.00
  -2   7 -17    0.80    1.70
  -2  -7 -17    7.20    2.70
  -2  -7 -17    4.00    2.50
   2  -7  17    2.10    1.80
   2   7  18   26.00    3.80
  -2  -7 -18   26.30    3.10
   2  -7  18   20.70    2.70
   2   7  19    7.40    4.00
  -2  -7 -19    1.40    2.50
   2  -7  19    0.50    1.90
   2   7  20   15.20    3.50
  -2  -7 -20   22.10    3.30
   2  -7  20   18.00    2.50
   2   7  21    3.50    2.80
  -2  -7 -21    5.70    2.70
   2  -7  21    1.50    2.80
   2   7  22    2.30    3.30
  -2  -7 -22    0.90    2.90
   2  -7  22    6.30    2.50
   2   7  23    3.40    2.90
  -2  -7 -23    3.60    3.30
   2  -7  23   16.60    5.70
   2   7  24    2.50    3.30
  -2  -7 -24   -0.30    3.30
   2  -7  24    4.10    3.10
   2   7  25    0.90    2.60
  -2  -7 -25    2.50    2.50
  -2   8  24    5.10    2.80
  -2  -8  24   11.90    3.60
   2  -8 -24   12.00    3.90
  -2   8  23    8.50    2.80
  -2  -8  23    9.10    4.70
   2  -8 -23    2.40    2.50
  -2   8  22   18.40    2.80
  -2  -8  22   21.30    3.30
   2  -8 -22   16.20    2.90
  -2   8  21   51.20    4.50
  -2  -8  21   50.30    5.70
   2  -8 -21   53.60    5.30
  -2   8  20   37.70    3.50
  -2  -8  20   33.20    3.20
   2  -8 -20   45.30    5.10
  -2   8  19   91.00    5.30
  -2  -8  19   98.00    5.70
   2  -8 -19   95.70    6.30
  -2   8  18   72.50    5.10
  -2  -8  18   74.30    5.50
   2  -8 -18   78.10    5.00
   2  -8 -18   61.10    4.30
   2   8 -17   35.70    3.80
  -2   8  17   37.50    2.80
  -2  -8  17   34.20    3.30
   2  -8 -17   33.40    3.10
   2  -8 -17   35.00    3.10
   2   8 -16   84.00    5.70
  -2   8  16  102.60    4.80
  -2  -8  16   92.10    5.10
   2  -8 -16   98.60    6.20
   2  -8 -16   90.60    5.10
   2   8 -15   47.00    4.00
  -2   8  15   50.30    3.10
  -2  -8  15   48.10    3.20
   2  -8 -15   45.30    3.60
   2  -8 -15   47.80    3.10
   2   8 -14  170.70    9.20
  -2   8  14  163.60    7.10
  -2  -8  14  165.10    7.80
   2  -8 -14  161.80    8.70
   2  -8 -14  174.00    8.60
   2   8 -13  394.50   18.10
  -2   8  13  385.10   15.60
  -2  -8  13  381.10   15.60
   2  -8 -13  388.70   16.70
   2  -8 -13  386.70   17.50
   2   8 -12   14.00    2.00
  -2   8  12   19.30    2.10
  -2  -8  12   18.70    2.10
   2  -8 -12   17.00    1.70
   2  -8 -12   14.30    1.60
   2   8 -11  128.50    7.40
  -2  -8  11  124.60    6.70
   2  -8 -11  125.40    6.50
   2  -8 -11  135.80    6.20
   2   8 -10   13.10    1.80
  -2  -8  10   16.00    2.10
   2  -8 -10   12.50    1.60
   2  -8 -10   11.50    1.40
   2   8  -9   14.70    4.80
  -2   8   9    2.80    1.40
  -2  -8   9    3.10    1.90
   2  -8  -9    0.70    1.20
   2  -8  -9    1.70    1.30
   2   8  -8   33.70    2.80
  -2   8   8   34.20    2.50
  -2  -8   8   33.90    2.30
   2  -8  -8   36.50    2.60
   2  -8  -8   32.00    2.00
   2   8  -7   18.70    1.90
  -2   8   7   18.10    1.90
  -2  -8   7   17.00    1.70
  -2  -8   7   17.00    2.00
   2  -8  -7   21.70    1.90
   2  -8  -7   21.70    1.90
   2   8  -6   86.40    5.00
  -2   8   6   95.80    4.30
  -2   8   6   91.40    4.60
  -2  -8   6   86.80    4.50
  -2  -8   6   90.40    4.70
   2  -8  -6   90.40    5.20
   2  -8  -6   91.70    4.20
   2   8  -5   39.40    2.70
  -2   8   5   44.40    2.80
  -2   8   5   38.50    2.60
  -2  -8   5   39.50    2.60
  -2  -8   5   37.10    2.40
   2  -8  -5   40.10    2.70
   2  -8  -5   39.60    2.80
   2   8  -4  125.60    6.10
  -2   8   4  128.80    5.80
  -2   8   4  128.70    5.90
  -2  -8   4  126.40    5.90
  -2  -8   4  123.80    6.00
   2  -8  -4  129.60    7.10
   2  -8  -4  123.70    6.40
   2  -8  -4  128.40    6.40
   2   8  -3   11.70    1.80
   2   8  -3   15.90    1.40
  -2   8   3   12.50    1.50
  -2   8   3   11.50    1.60
  -2  -8   3   12.60    1.70
  -2  -8   3   14.80    1.70
   2  -8  -3   16.80    1.70
   2  -8  -3   17.70    2.00
   2  -8  -3   18.20    2.30
   2   8  -2  183.40    9.20
  -2   8   2  176.70    6.90
  -2   8   2  175.80    7.10
  -2  -8   2  180.60    8.10
  -2  -8   2  185.80    8.30
   2  -8  -2  180.20    8.40
   2  -8  -2  184.60    7.80
   2  -8  -2  178.70    8.20
   2   8  -1   24.60    2.30
   2   8  -1   22.50    1.90
  -2   8   1   23.20    2.20
  -2   8   1   21.60    1.80
  -2  -8   1   19.20    2.10
  -2  -8   1   21.70    2.00
   2  -8  -1   23.50    2.10
   2  -8  -1   21.20    1.90
   2  -8  -1   22.40    2.00
   2   8   0  121.70    5.80
   2   8   0  127.00    6.20
  -2   8   0  128.10    5.80
  -2  -8   0  127.30    5.70
  -2  -8   0  134.30    5.90
   2  -8   0  125.60    6.70
   2  -8   0  137.90    6.20
   2  -8   0  125.60    5.70
   2   8   1   25.90    2.40
   2   8   1   27.20    2.10
  -2   8  -1   26.80    2.10
  -2   8  -1   27.00    1.90
  -2  -8  -1   29.70    2.10
  -2  -8  -1   27.80    2.00
   2  -8   1   27.30    2.20
   2  -8   1   24.20    1.90
   2   8   2  178.00    8.60
   2   8   2  168.70    7.40
  -2   8  -2  168.50    7.40
  -2   8  -2  169.90    7.40
  -2  -8  -2  170.00    7.40
  -2  -8  -2  172.80    7.40
  -2  -8  -2  164.00    6.00
   2  -8   2  170.90    7.70
   2  -8   2  176.10    8.00
   2   8   3   18.00    2.20
   2   8   3   15.60    1.80
  -2   8  -3   17.40    1.60
  -2   8  -3   18.20    1.70
  -2  -8  -3   17.30    1.70
  -2  -8  -3   18.40    1.70
  -2  -8  -3   17.30    1.40
   2  -8   3   13.70    1.70
   2  -8   3   16.20    1.80
   2   8   4  125.10    5.70
   2   8   4  126.40    5.90
  -2   8  -4  127.20    5.80
  -2   8  -4  129.70    6.60
  -2  -8  -4  122.50    5.30
  -2  -8  -4  130.00    5.70
   2  -8   4  126.10    6.20
   2  -8   4  130.70    5.80
   2   8   5   45.30    2.80
   2   8   5   40.60    2.70
  -2   8  -5   44.90    2.80
  -2   8  -5   41.40    3.20
  -2  -8  -5   40.80    2.50
  -2  -8  -5   44.30    2.90
   2  -8   5   40.40    3.10
   2   8   6   94.70    5.60
  -2   8  -6   85.80    3.90
  -2   8  -6   88.30    5.30
  -2  -8  -6   88.90    4.30
  -2  -8  -6   92.00    4.40
   2  -8   6   88.50    4.80
   2   8   7   18.60    1.80
  -2   8  -7   20.40    1.60
  -2  -8  -7   20.00    1.80
  -2  -8  -7   21.10    1.60
   2  -8   7   17.30    2.10
   2   8   8   31.10    2.60
  -2   8  -8   36.50    2.80
  -2  -8  -8   31.80    2.40
  -2  -8  -8   32.10    2.50
   2  -8   8   34.10    2.40
   2   8   9    3.10    1.40
  -2   8  -9    1.30    1.10
  -2  -8  -9    3.40    1.10
  -2  -8  -9    0.30    1.20
   2  -8   9    1.50    1.20
   2   8  10    9.30    1.60
  -2   8 -10    9.50    1.70
  -2  -8 -10   12.30    1.40
  -2  -8 -10   11.40    1.70
   2  -8  10   12.30    1.60
   2   8  11  115.70    5.50
  -2   8 -11  126.90    6.70
  -2  -8 -11  117.10    5.60
  -2  -8 -11  130.50    6.20
   2  -8  11  122.60    5.80
   2   8  12   15.90    2.10
  -2   8 -12   16.20    2.00
  -2  -8 -12   15.00    1.80
  -2  -8 -12   16.60    2.10
   2  -8  12   20.00    2.20
   2   8  13  316.00   13.20
  -2   8 -13  330.90   17.10
  -2  -8 -13  319.40   14.20
  -2  -8 -13  350.40   16.20
   2  -8  13  321.60   14.00
   2   8  14  155.90    8.20
  -2   8 -14  164.20    9.00
  -2  -8 -14  154.80    7.30
  -2  -8 -14  159.60    7.60
   2  -8  14  159.70    7.40
   2   8  15   40.80    3.50
  -2   8 -15   38.50    3.90
  -2  -8 -15   39.60    3.20
  -2  -8 -15   34.90    3.30
   2  -8  15   44.20    3.90
   2   8  16   92.70    5.00
  -2   8 -16   86.10    5.30
  -2  -8 -16   91.60    5.60
  -2  -8 -16   86.80    5.00
   2  -8  16   85.10    5.00
   2   8  17   28.00    4.20
  -2  -8 -17   36.50    3.80
   2  -8  17   30.50    3.20
   2   8  18   73.90    4.70
  -2  -8 -18   75.70    5.30
   2  -8  18   78.50    4.80
   2   8  19   86.60    5.10
  -2  -8 -19   89.70    6.10
   2  -8  19   93.90    5.60
   2   8  20   32.70    3.70
  -2  -8 -20   36.80    3.70
   2  -8  20   34.30    3.40
   2   8  21   31.30    3.90
  -2  -8 -21   38.10    4.70
   2  -8  21   35.40    3.80
   2   8  22   23.00    4.10
  -2  -8 -22   23.10    3.40
   2  -8  22   26.70    3.80
   2   8  23    4.50    3.50
  -2  -8 -23    2.30    2.80
   2  -8  23    1.80    2.60
   2   8  24    8.40    3.30
  -2  -8 -24   12.90    3.60
   2  -8  24   17.50    4.10
  -2   9  23    8.40    4.90
  -2  -9  23    7.80    3.40
   2  -9 -23    7.50    3.30
  -2   9  22   11.50    3.20
  -2  -9  22   13.10    3.90
   2  -9 -22   14.70    3.80
  -2   9  21   12.30    2.50
  -2  -9  21    8.20    2.60
   2  -9 -21    7.80    2.40
  -2   9  20    1.90    3.20
  -2  -9  20    7.70    4.60
   2  -9 -20    3.90    2.50
  -2   9  19    6.60    2.20
  -2  -9  19    8.90    2.20
   2  -9 -19    9.30    2.40
  -2   9  18    8.70    2.90
  -2  -9  18    6.70    3.10
   2  -9 -18    5.80    2.60
  -2   9  17   13.10    2.80
  -2  -9  17    8.00    2.30
   2  -9 -17    9.30    2.30
   2  -9 -17    2.60    2.00
   2   9 -16   13.50    2.40
  -2   9  16   18.40    2.70
  -2  -9  16   20.40    2.40
   2  -9 -16   13.10    2.30
   2  -9 -16   13.40    2.20
   2   9 -15   -1.80    2.00
  -2   9  15    0.90    2.10
  -2  -9  15    1.60    2.20
   2  -9 -15    1.30    1.90
   2  -9 -15    1.00    2.10
   2   9 -14   39.60    3.40
  -2   9  14   39.20    3.20
  -2  -9  14   38.20    2.90
   2  -9 -14   40.60    3.30
   2  -9 -14   42.60    3.20
   2   9 -13   19.80    2.30
  -2   9  13   19.30    1.90
  -2  -9  13   23.70    2.70
   2  -9 -13   18.20    2.00
   2  -9 -13   15.70    2.00
   2   9 -12    9.80    2.20
  -2   9  12    8.90    1.70
  -2  -9  12   15.20    2.00
   2  -9 -12   10.60    1.80
   2  -9 -12   12.60    1.80
   2   9 -11   62.90    4.40
  -2   9  11   66.80    4.30
  -2  -9  11   63.20    4.00
   2  -9 -11   70.50    4.50
   2  -9 -11   63.20    3.80
   2   9 -10   20.70    3.40
  -2   9  10   19.30    2.00
  -2  -9  10   14.30    2.00
   2  -9 -10   18.00    2.00
   2  -9 -10   20.00    2.30
   2   9  -9   39.20    3.20
  -2   9   9   31.30    2.30
  -2  -9   9   34.20    2.70
   2  -9  -9   34.50    2.60
   2  -9  -9   41.30    3.20
   2   9  -8   14.90    2.00
  -2   9   8   11.20    1.80
  -2  -9   8   12.00    1.60
  -2  -9   8   10.90    1.60
   2  -9  -8   10.80    1.70
   2  -9  -8   16.40    1.90
   2   9  -7   40.20    3.00
  -2   9   7   45.70    2.90
  -2   9   7   42.50    2.70
  -2  -9   7   45.50    2.70
  -2  -9   7   46.60    3.10
   2  -9  -7   41.70    3.10
   2  -9  -7   41.50    2.80
   2   9  -6   32.00    2.90
  -2   9   6   34.80    2.30
  -2   9   6   31.60    2.30
  -2  -9   6   29.70    2.20
  -2  -9   6   35.40    2.90
   2  -9  -6   29.70    2.20
   2  -9  -6   32.40    2.20
   2   9  -5    7.50    1.70
  -2   9   5    9.80    1.50
  -2   9   5   14.40    1.60
  -2  -9   5    8.80    1.60
  -2  -9   5   11.00    1.80
   2  -9  -5   13.40    1.60
   2  -9  -5   10.20    1.60
   2  -9  -5   23.10    5.00
   2   9  -4   10.10    1.60
   2   9  -4    8.20    1.10
  -2   9   4    6.70    1.50
  -2   9   4    7.50    1.30
  -2  -9   4    3.10    1.30
  -2  -9   4    8.60    1.70
   2  -9  -4    7.80    1.40
   2  -9  -4    5.70    1.60
   2  -9  -4    7.50    1.50
   2   9  -3   67.40    4.50
  -2   9   3   69.50    4.00
  -2   9   3   66.00    3.60
  -2  -9   3   63.60    4.40
  -2  -9   3   70.00    4.10
   2  -9  -3   71.40    4.60
   2  -9  -3   70.40    4.30
   2  -9  -3   67.70    3.90
   2   9  -2   68.00    4.30
  -2   9   2   67.60    3.90
  -2   9   2   66.80    3.30
  -2  -9   2   64.60    3.70
  -2  -9   2   65.50    3.80
   2  -9  -2   67.00    4.00
   2  -9  -2   64.90    4.00
   2  -9  -2   65.60    3.40
   2   9  -1    6.50    1.50
  -2   9   1    7.80    1.40
  -2  -9   1    6.30    1.50
  -2  -9   1    5.30    1.30
   2  -9  -1    6.10    1.60
   2  -9  -1    8.40    1.50
   2  -9  -1    6.40    1.00
   2   9   0   76.10    4.10
   2   9   0   77.30    4.70
  -2   9   0   71.70    3.60
  -2  -9   0   75.10    4.00
  -2  -9   0   74.20    3.90
   2  -9   0   71.10    4.20
   2  -9   0   80.70    3.50
   2   9   1    6.90    1.60
   2   9   1    2.40    1.40
  -2   9  -1    5.30    1.20
  -2  -9  -1    5.80    1.40
  -2  -9  -1    5.20    1.50
   2  -9   1    5.40    1.50
   2  -9   1    7.60    1.30
   2   9   2   59.60    3.90
   2   9   2   51.70    3.20
  -2   9  -2   56.20    3.20
  -2   9  -2   56.70    3.40
  -2  -9  -2   55.90    3.20
  -2  -9  -2   56.40    3.20
   2  -9   2   49.40    2.90
   2  -9   2   58.40    3.30
   2   9   3   77.30    4.20
   2   9   3   81.70    3.90
  -2   9  -3   83.40    4.60
  -2   9  -3   86.60    4.60
  -2  -9  -3   82.60    4.40
  -2  -9  -3   81.60    4.30
  -2  -9  -3   81.30    3.60
   2  -9   3   87.70    4.80
   2  -9   3   90.00    4.60
   2   9   4    5.20    1.60
   2   9   4    6.80    1.30
  -2   9  -4    7.60    1.50
  -2   9  -4    6.00    1.40
  -2  -9  -4    5.90    1.20
  -2  -9  -4   10.80    1.70
  -2  -9  -4    8.40    1.10
   2  -9   4    7.70    1.40
   2  -9   4    6.80    1.40
   2   9   5   14.00    2.20
   2   9   5   14.00    1.90
  -2   9  -5   14.20    1.70
  -2   9  -5   15.40    1.90
  -2  -9  -5   12.40    2.70
  -2  -9  -5   11.20    1.70
   2  -9   5   13.10    1.60
   2  -9   5   14.90    1.80
   2   9   6   29.10    2.80
   2   9   6   30.30    2.40
  -2   9  -6   27.80    2.40
  -2   9  -6   28.80    2.80
  -2  -9  -6   27.90    3.10
  -2  -9  -6   28.50    2.30
   2  -9   6   26.70    2.30
   2   9   7   40.40    2.90
  -2   9  -7   38.20    3.70
  -2   9  -7   35.20    3.20
  -2  -9  -7   39.10    2.50
  -2  -9  -7   37.30    2.40
   2  -9   7   37.10    2.50
   2   9   8   14.60    2.00
  -2   9  -8   13.40    2.10
  -2  -9  -8   10.60    1.60
  -2  -9  -8   12.40    1.60
   2  -9   8   12.00    1.80
   2   9   9   39.20    2.80
  -2   9  -9   41.50    2.80
  -2  -9  -9   34.60    2.60
  -2  -9  -9   42.30    3.10
   2  -9   9   36.00    2.90
   2   9  10   16.70    1.80
  -2   9 -10   16.10    2.20
  -2  -9 -10   15.40    2.00
  -2  -9 -10   15.40    1.90
   2  -9  10   17.30    2.00
   2   9  11   70.30    3.90
  -2   9 -11   70.80    4.00
  -2  -9 -11   74.40    4.10
  -2  -9 -11   75.50    4.10
   2  -9  11   73.50    4.30
   2   9  12   14.20    2.20
  -2   9 -12   12.80    1.80
  -2  -9 -12   12.60    2.00
  -2  -9 -12   14.40    2.10
   2  -9  12   16.70    2.20
   2   9  13   18.10    2.40
  -2   9 -13   19.30    2.20
  -2  -9 -13   19.00    2.10
  -2  -9 -13   22.30    2.40
   2  -9  13   19.00    2.20
   2   9  14   32.60    3.50
  -2   9 -14   30.10    3.10
  -2  -9 -14   35.10    2.90
  -2  -9 -14   28.30    2.70
   2  -9  14   34.90    4.00
   2   9  15    0.70    1.90
  -2   9 -15    9.00    4.90
  -2  -9 -15    1.40    1.60
  -2  -9 -15   -3.30    1.90
   2  -9  15    3.20    2.30
   2   9  16   21.10    2.60
  -2  -9 -16   19.70    3.00
   2  -9  16   17.80    2.90
   2   9  17    8.20    2.70
  -2  -9 -17    8.10    2.70
   2  -9  17   11.80    2.10
   2   9  18    7.30    2.60
  -2  -9 -18    5.10    2.10
   2  -9  18   10.30    2.60
   2   9  19    9.80    2.80
  -2  -9 -19   10.40    3.00
   2  -9  19    5.90    2.20
   2   9  20    2.60    2.40
  -2  -9 -20    0.10    2.00
   2  -9  20    4.60    3.20
   2   9  21   11.60    3.80
  -2  -9 -21   13.20    3.00
   2  -9  21    7.70    5.20
   2   9  22   10.10    4.00
  -2  -9 -22   16.70    3.80
   2  -9  22   12.70    4.40
   2   9  23   13.90    3.70
  -2  -9 -23   13.00    4.10
   2  -9  23   15.80    4.30
  -2  10  23    7.60    4.60
  -2 -10  23    6.10    3.80
   2 -10 -23    2.20    2.80
  -2  10  22    7.80    3.50
  -2 -10  22    6.30    3.40
   2 -10 -22    5.20    3.30
  -2  10  21   -5.40    3.00
  -2 -10  21    1.40    2.70
   2 -10 -21    0.90    3.50
  -2  10  20    8.10    2.70
  -2 -10  20    4.60    3.20
   2 -10 -20    6.10    2.70
  -2  10  19   22.00    3.80
  -2 -10  19   27.50    4.40
   2 -10 -19   28.70    3.60
  -2  10  18   62.80    4.90
  -2 -10  18   62.30    3.90
   2 -10 -18   68.10    5.20
  -2  10  17   14.00    2.90
  -2 -10  17   14.90    3.40
   2 -10 -17   12.00    2.60
  -2  10  16   83.30    4.80
  -2 -10  16   87.40    5.20
   2 -10 -16   79.10    5.70
   2 -10 -16   68.60    4.80
   2  10 -15    5.10    2.30
  -2  10  15    9.90    2.50
  -2 -10  15    8.70    2.30
   2 -10 -15   13.10    7.00
   2 -10 -15    5.60    1.80
   2  10 -14   45.80    3.80
  -2  10  14   36.10    3.00
  -2 -10  14   37.30    3.20
   2 -10 -14   44.60    3.20
   2 -10 -14   36.40    3.30
   2  10 -13   38.50    3.50
  -2  10  13   38.80    3.10
  -2 -10  13   39.40    3.10
   2 -10 -13   42.30    3.20
   2 -10 -13   39.30    2.90
   2  10 -12   -0.10    2.00
  -2  10  12    5.30    1.80
  -2 -10  12    3.30    1.90
   2 -10 -12    0.80    1.20
   2 -10 -12    0.50    1.80
   2  10 -11   49.50    3.70
  -2  10  11   43.50    3.00
  -2 -10  11   44.50    3.10
   2 -10 -11   46.30    3.50
   2 -10 -11   45.60    4.00
   2  10 -10   17.00    2.50
  -2  10  10   15.10    1.90
  -2 -10  10   13.20    1.80
  -2 -10  10   15.80    1.90
   2 -10 -10   16.10    2.40
   2 -10 -10   15.20    2.20
   2  10  -9   39.20    3.30
  -2  10   9   48.80    4.50
  -2 -10   9   39.20    2.60
  -2 -10   9   39.50    2.80
   2 -10  -9   39.30    3.20
   2 -10  -9   39.50    3.10
   2  10  -8   30.00    2.60
  -2  10   8   33.00    2.50
  -2 -10   8   29.30    2.40
  -2 -10   8   28.60    2.30
   2 -10  -8   31.20    2.70
   2 -10  -8   30.60    2.60
   2  10  -7   68.60    4.60
  -2  10   7   67.80    3.50
  -2  10   7   63.40    3.90
  -2 -10   7   68.50    4.20
  -2 -10   7   66.40    3.60
   2 -10  -7   68.20    4.30
   2 -10  -7   64.90    3.90
   2  10  -6  106.80    6.40
  -2  10   6  105.90    5.30
  -2  10   6  102.60    5.20
  -2 -10   6  105.40    5.70
  -2 -10   6  103.60    5.50
   2 -10  -6  108.80    6.20
   2 -10  -6  108.90    5.90
   2 -10  -6  108.00    6.60
   2  10  -5  212.80   10.60
  -2  10   5  217.90    9.30
  -2  10   5  214.50    9.30
  -2 -10   5  219.50   10.60
  -2 -10   5  221.90    9.60
   2 -10  -5  221.70   11.10
   2 -10  -5  227.90   10.30
   2 -10  -5  270.70   17.20
   2  10  -4   16.60    2.10
   2  10  -4   17.10    1.00
  -2  10   4   13.00    2.80
  -2  10   4   20.30    2.10
  -2 -10   4   19.50    3.20
  -2 -10   4   12.70    2.10
   2 -10  -4   17.90    2.10
   2 -10  -4   17.50    1.90
   2 -10  -4   18.40    2.00
   2  10  -3  223.40   11.30
  -2  10   3  225.70    9.60
  -2  10   3  220.70    9.00
  -2 -10   3  222.10    9.80
  -2 -10   3  224.20   10.40
   2 -10  -3  225.60   10.90
   2 -10  -3  225.50   11.20
   2 -10  -3  221.10    9.80
   2  10  -2  318.50   13.80
  -2  10   2  300.30   12.10
  -2  10   2  298.20   12.50
  -2 -10   2  293.80   12.50
  -2 -10   2  307.40   11.90
   2 -10  -2  300.80   13.80
   2 -10  -2  310.60   13.30
   2 -10  -2  307.00   11.50
   2  10  -1   57.90    3.50
  -2  10   1   57.10    4.00
  -2 -10   1   53.50    3.40
  -2 -10   1   57.70    3.40
   2 -10  -1   62.30    3.60
   2 -10  -1   58.50    3.40
   2  10   0  629.80   25.40
   2  10   0  625.40   25.30
  -2  10   0  627.70   24.40
  -2 -10   0  605.60   23.30
  -2 -10   0  632.20   25.10
   2 -10   0  640.70   23.80
   2 -10   0  655.00   23.80
   2  10   1   48.00    3.30
   2  10   1   46.00    3.20
  -2  10  -1   48.80    3.50
  -2 -10  -1   44.50    3.40
  -2 -10  -1   52.30    3.50
   2 -10   1   50.00    3.20
   2 -10   1   48.10    3.00
   2  10   2  310.90   13.90
   2  10   2  291.30   13.50
  -2  10  -2  303.90   12.70
  -2  10  -2  307.30   12.00
  -2 -10  -2  298.00   12.40
  -2 -10  -2  309.00   12.90
   2 -10   2  307.00   12.00
   2 -10   2  310.90   13.20
   2  10   3  197.20    9.70
   2  10   3  181.50    8.00
  -2  10  -3  195.10    8.30
  -2  10  -3  192.00    8.50
  -2 -10  -3  181.70    8.60
  -2 -10  -3  192.80    8.40
   2 -10   3  183.20    8.40
   2 -10   3  195.80    8.20
   2  10   4   15.80    1.90
   2  10   4   13.80    1.90
  -2  10  -4   14.10    1.60
  -2  10  -4   14.50    1.60
  -2 -10  -4   16.50    1.70
  -2 -10  -4   34.30    4.60
  -2 -10  -4   14.30    1.10
   2 -10   4   12.80    1.70
   2 -10   4   16.70    1.90
   2  10   5  220.70    9.70
   2  10   5  208.00    9.50
  -2  10  -5  225.00    8.80
  -2  10  -5  219.10   10.10
  -2 -10  -5  207.20    8.80
  -2 -10  -5  216.80    9.30
   2 -10   5  216.50   10.10
   2 -10   5  223.10    9.10
   2  10   6   84.10    4.90
   2  10   6   79.80    4.60
  -2  10  -6   90.90    6.40
  -2  10  -6   83.80    5.30
  -2 -10  -6   91.50    4.70
  -2 -10  -6   82.80    4.80
   2 -10   6   78.30    4.50
   2 -10   6   88.00    4.50
   2  10   7   77.70    4.30
  -2  10  -7   78.30    4.00
  -2  10  -7   85.00    6.10
  -2 -10  -7   81.80    4.10
  -2 -10  -7   77.50    4.60
   2 -10   7   76.20    4.00
   2 -10   7   80.10    4.10
   2  10   8   30.80    2.60
  -2  10  -8   26.40    2.40
  -2  10  -8   27.40    2.70
  -2 -10  -8   25.60    2.40
  -2 -10  -8   31.80    2.50
   2 -10   8   24.50    2.40
   2  10   9   40.00    2.90
  -2  10  -9   42.20    2.80
  -2 -10  -9   39.80    3.10
  -2 -10  -9   38.30    2.80
   2 -10   9   40.80    2.80
  -2  10 -10   13.50    2.10
  -2 -10 -10   17.60    2.10
  -2 -10 -10   15.60    2.10
   2 -10  10   18.80    2.10
  -2  10 -11   43.60    3.30
  -2 -10 -11   47.70    3.20
  -2 -10 -11   46.70    3.10
   2 -10  11   49.00    3.40
  -2  10 -12    1.60    1.70
  -2 -10 -12    3.30    1.70
  -2 -10 -12    2.70    1.50
   2 -10  12    5.20    2.00
   2  10  13   44.80    3.20
  -2  10 -13   44.80    3.50
  -2 -10 -13   46.10    3.20
  -2 -10 -13   44.60    3.40
   2 -10  13   42.00    3.20
   2  10  14   42.80    3.10
  -2  10 -14   37.40    3.40
  -2 -10 -14   71.90   14.00
  -2 -10 -14   35.40    3.00
   2 -10  14   40.40    3.20
   2  10  15    7.00    2.60
  -2 -10 -15    8.30    2.10
   2 -10  15    7.70    2.10
   2  10  16   78.40    4.70
  -2 -10 -16   89.70    5.90
   2 -10  16   75.80    4.70
   2  10  17   15.40    2.80
  -2 -10 -17   12.50    2.50
   2 -10  17   18.10    3.00
   2  10  18   88.00    5.60
  -2 -10 -18   84.10    6.20
   2 -10  18   85.30    5.30
   2  10  19   20.80    3.00
  -2 -10 -19   21.20    3.30
   2 -10  19   29.40    3.60
   2  10  20    6.50    3.80
  -2 -10 -20   -3.00    2.80
   2 -10  20   12.30    7.30
   2  10  21   -2.60    2.80
  -2 -10 -21    3.10    2.40
   2 -10  21    1.40    3.90
   2  10  22    2.50    3.00
  -2 -10 -22    5.40    2.70
   2 -10  22   -0.20    3.20
   2  10  23    2.50    2.40
  -2 -10 -23    2.50    2.40
  -2  11  22   -1.00    3.00
  -2 -11  22    5.40    3.70
   2 -11 -22   -0.30    2.60
  -2  11  21    7.60    4.00
  -2 -11  21    7.70    3.50
   2 -11 -21    2.40    3.30
  -2  11  20   21.90    3.00
  -2 -11  20   26.20    4.30
   2 -11 -20   28.30    5.00
  -2  11  19   13.00    3.50
  -2 -11  19    6.70    2.50
   2 -11 -19   10.00    3.10
  -2  11  18    9.20    3.00
  -2 -11  18    7.00    2.80
   2 -11 -18   11.10    2.80
  -2  11  17    2.30    2.80
  -2 -11  17    2.40    1.90
   2 -11 -17    0.70    1.80
  -2  11  16    8.60    2.10
  -2 -11  16    8.70    2.50
   2 -11 -16   12.00    2.80
  -2  11  15    7.10    2.50
  -2 -11  15    6.90    2.10
   2 -11 -15   35.00    8.20
  -2  11  14   96.50    4.70
  -2 -11  14   99.70    5.40
   2 -11 -14   87.90    5.30
   2  11 -13    5.00    3.90
  -2  11  13    4.80    1.90
  -2 -11  13    7.30    1.90
   2 -11 -13    5.30    1.80
   2 -11 -13    7.70    2.10
   2  11 -12   50.00    4.00
  -2 -11  12   48.20    3.40
  -2 -11  12   43.90    3.20
   2 -11 -12   50.40    3.70
   2 -11 -12   50.00    3.70
   2  11 -11   51.00    3.80
  -2 -11  11   47.30    3.20
  -2 -11  11   42.60    3.10
   2 -11 -11   43.30    3.30
   2 -11 -11   44.10    3.10
   2  11 -10  172.50    9.20
  -2 -11  10  172.40    7.90
  -2 -11  10  167.80    7.10
   2 -11 -10  169.40    8.70
   2 -11 -10  166.80    8.10
   2  11  -9    5.90    2.30
  -2  11   9    8.00    1.80
  -2 -11   9    8.00    1.60
  -2 -11   9    5.20    2.00
   2 -11  -9    7.00    1.70
   2 -11  -9    5.00    1.70
   2  11  -8  104.10    7.00
  -2  11   8  105.10    4.90
  -2 -11   8  103.70    5.50
  -2 -11   8   99.70    5.10
   2 -11  -8  100.80    6.20
   2 -11  -8   97.10    5.80
   2  11  -7   22.00    2.70
  -2  11   7   27.20    2.50
  -2  11   7   23.00    3.30
  -2 -11   7   26.20    2.40
  -2 -11   7   31.70    3.60
   2 -11  -7   25.20    2.50
   2 -11  -7   26.40    3.10
   2 -11  -7   24.30    2.70
   2  11  -6   24.00    2.70
  -2  11   6   22.50    2.30
  -2  11   6   25.30    2.20
  -2 -11   6   26.60    2.80
  -2 -11   6   24.50    2.40
   2 -11  -6   23.40    2.70
   2 -11  -6   25.50    2.50
   2 -11  -6   23.20    2.60
   2  11  -5   17.60    2.00
   2  11  -5   20.20    1.20
  -2  11   5   17.20    2.00
  -2  11   5   15.00    2.20
  -2 -11   5   19.80    2.20
  -2 -11   5   20.30    2.30
   2 -11  -5   20.20    2.10
   2 -11  -5   16.90    1.90
   2 -11  -5   17.00    1.90
   2  11  -4   27.50    2.50
  -2  11   4   28.30    2.40
  -2  11   4   24.90    2.00
  -2 -11   4   28.40    4.40
  -2 -11   4   21.50    2.20
   2 -11  -4   25.60    2.40
   2 -11  -4   22.20    2.20
   2 -11  -4   24.90    2.10
   2  11  -3   19.60    2.30
  -2  11   3   17.10    2.20
  -2  11   3   15.50    2.00
  -2 -11   3   20.20    2.60
  -2 -11   3   18.30    2.30
   2 -11  -3   16.90    2.00
   2 -11  -3   16.00    2.20
   2 -11  -3   18.10    1.70
   2  11  -2  225.00   10.70
  -2  11   2  226.00    9.30
  -2  11   2  217.80    9.90
  -2 -11   2  217.90    9.70
  -2 -11   2  225.70    9.90
   2 -11  -2  216.60   10.20
   2 -11  -2  231.50   10.30
   2 -11  -2  220.10    8.60
   2  11  -1   12.00    1.90
  -2  11   1   12.40    1.50
  -2 -11   1   14.70    2.00
  -2 -11   1   10.70    1.50
   2 -11  -1   14.40    1.90
   2 -11  -1   13.00    2.00
   2  11   0  337.80   15.10
   2  11   0  338.20   14.40
  -2  11   0  340.70   13.40
  -2 -11   0  332.50   14.00
  -2 -11   0  345.50   14.50
   2 -11   0  344.90   13.90
   2 -11   0  347.70   14.90
   2  11   1   12.80    2.00
   2  11   1   14.20    2.20
  -2  11  -1   15.90    2.10
  -2 -11  -1   13.80    1.70
  -2 -11  -1   13.90    1.80
   2 -11   1   14.90    2.10
   2 -11   1   12.00    2.00
   2  11   2  238.70   11.10
   2  11   2  240.80    9.90
  -2  11  -2  235.60   10.00
  -2 -11  -2  240.60   10.40
  -2 -11  -2  249.90   10.70
   2 -11   2  251.10   11.60
   2 -11   2  247.20   10.40
   2  11   3   22.90    2.20
   2  11   3   21.70    2.50
  -2  11  -3   19.50    2.00
  -2  11  -3   20.60    1.70
  -2 -11  -3   21.30    2.00
  -2 -11  -3   21.10    2.30
   2 -11   3   23.80    2.20
   2 -11   3   23.50    2.50
   2  11   4   32.20    2.90
   2  11   4   33.20    2.90
  -2  11  -4   32.20    2.50
  -2  11  -4   31.70    2.20
  -2 -11  -4   28.30    2.40
  -2 -11  -4   32.10    2.50
   2 -11   4   33.10    2.60
   2 -11   4   30.90    2.40
   2  11   5   18.00    2.10
   2  11   5   17.30    2.20
  -2  11  -5   17.40    2.00
  -2  11  -5   18.50    1.70
  -2 -11  -5   15.00    1.80
  -2 -11  -5   16.30    2.00
  -2 -11  -5   16.60    1.30
   2 -11   5   13.70    2.00
   2 -11   5   16.60    2.00
   2  11   6   29.30    2.70
   2  11   6   25.80    2.60
  -2  11  -6   30.80    2.70
  -2  11  -6   32.70    2.70
  -2 -11  -6   29.30    2.60
  -2 -11  -6   31.30    2.80
   2 -11   6   32.30    2.70
   2 -11   6   34.30    2.60
   2  11   7   23.00    2.60
  -2  11  -7   18.90    2.10
  -2  11  -7   17.90    2.30
  -2 -11  -7   19.90    2.10
  -2 -11  -7   20.20    2.10
   2 -11   7   18.90    2.10
   2 -11   7   19.50    2.30
   2  11   8  127.00    6.20
  -2  11  -8  126.50    6.60
  -2  11  -8  130.70    7.90
  -2 -11  -8  124.50    5.90
  -2 -11  -8  124.80    6.10
   2 -11   8  120.60    6.50
   2 -11   8  129.00    6.70
   2  11   9    6.20    2.40
  -2  11  -9   18.10    5.60
  -2  11  -9    7.90    2.10
  -2 -11  -9    2.90    1.30
  -2 -11  -9    6.20    2.00
   2 -11   9    5.20    2.00
   2  11  10  184.20    8.70
  -2  11 -10  174.80    9.50
  -2 -11 -10  178.80    7.80
  -2 -11 -10  175.00    8.40
   2 -11  10  166.10    8.50
  -2  11 -11   47.50    3.50
  -2 -11 -11   46.00    3.10
  -2 -11 -11   43.10    3.30
   2 -11  11   43.60    3.60
  -2  11 -12   43.30    3.50
  -2 -11 -12   43.40    3.20
  -2 -11 -12   37.70    3.20
   2 -11  12   43.70    3.60
   2  11  13    2.20    1.90
  -2 -11 -13   78.60   17.50
  -2 -11 -13   10.30    3.20
   2 -11  13    6.60    2.00
   2  11  14   95.10    5.50
  -2 -11 -14  101.70    5.70
   2 -11  14   93.00    7.70
   2  11  15   14.80    3.80
  -2 -11 -15   13.00    3.00
   2 -11  15    4.90    2.50
   2  11  16   12.50    3.40
  -2 -11 -16   11.30    2.60
   2 -11  16   13.70    2.80
   2  11  17   -0.20    2.30
  -2 -11 -17    0.30    1.90
   2 -11  17   -0.90    2.10
   2  11  18    9.70    2.80
  -2 -11 -18    6.10    2.50
   2 -11  18   12.40    4.40
   2  11  19    3.00    3.40
  -2 -11 -19    4.70    2.80
   2 -11  19   10.30    3.30
   2  11  20   12.00    2.90
  -2 -11 -20   23.20    4.40
   2 -11  20   27.90    4.20
   2  11  21    0.00    5.80
  -2 -11 -21    2.80    3.40
   2 -11  21    1.90    3.00
   2  11  22   -2.50    3.60
   2 -11  22    0.40    2.90
  -2  12  21   -0.40    3.10
  -2 -12  21    2.20    3.30
   2 -12 -21    4.20    3.10
  -2  12  20   17.50    4.30
  -2 -12  20   13.40    3.10
   2 -12 -20    9.90    3.30
  -2  12  19   31.90    4.50
  -2 -12  19   24.80    3.60
   2 -12 -19   33.10    5.20
  -2  12  18   61.60    4.70
  -2 -12  18   57.00    4.10
   2 -12 -18   66.80    5.20
  -2  12  17    1.10    2.90
  -2 -12  17   -0.40    3.00
   2 -12 -17    6.20    2.60
  -2  12  16  177.20    8.00
  -2 -12  16  174.70    8.60
   2 -12 -16  181.20    9.60
  -2  12  15   66.40    4.50
  -2 -12  15   66.00    4.30
   2 -12 -15   60.30    5.10
  -2  12  14   80.20    4.60
  -2 -12  14   76.30    5.20
   2 -12 -14   79.20    5.70
  -2  12  13  214.80    9.30
  -2 -12  13  216.70    9.70
   2 -12 -13  226.40   12.30
   2 -12 -13  182.00   10.70
  -2  12  12   19.70    2.70
  -2 -12  12   16.40    2.30
  -2 -12  12   16.00    2.90
   2 -12 -12   26.10    4.20
   2 -12 -12   23.60    2.90
   2  12 -11   24.90    3.30
  -2  12  11   32.60    2.80
  -2 -12  11   34.10    2.60
  -2 -12  11   29.30    3.40
   2 -12 -11   34.90    3.90
   2 -12 -11   28.50    2.80
   2  12 -10   25.10    4.10
  -2  12  10   16.20    2.20
  -2 -12  10   14.60    2.40
  -2 -12  10   12.20    2.40
   2 -12 -10   17.40    2.30
   2 -12 -10   15.20    2.30
   2  12  -9    8.50    2.40
  -2  12   9   12.70    1.80
  -2 -12   9   14.00    2.20
  -2 -12   9   13.50    2.90
   2 -12  -9   13.30    2.10
   2 -12  -9   13.40    2.10
   2 -12  -9   13.00    2.60
   2  12  -8   36.90    3.60
  -2  12   8   42.00    3.20
  -2 -12   8   35.60    2.70
  -2 -12   8   44.40    5.60
   2 -12  -8   32.90    3.00
   2 -12  -8   33.80    3.00
   2 -12  -8   32.00    3.20
   2  12  -7   22.40    2.60
  -2  12   7   74.70   11.60
  -2  12   7   19.30    2.00
  -2 -12   7   21.40    2.30
   2 -12  -7   18.90    2.50
   2 -12  -7   22.10    2.50
   2 -12  -7   17.20    2.20
   2  12  -6   35.00    3.40
  -2  12   6   63.40    8.90
  -2  12   6   37.70    3.10
  -2 -12   6   35.10    3.00
   2 -12  -6   36.70    3.10
   2 -12  -6   35.60    3.20
   2 -12  -6   37.60    2.90
   2  12  -5   27.20    3.00
  -2  12   5   27.90    2.60
  -2  12   5   34.60    2.70
  -2 -12   5   27.50    2.40
  -2 -12   5   28.20    2.80
   2 -12  -5   34.10    3.20
   2 -12  -5   32.70    2.80
   2 -12  -5   32.30    2.30
   2  12  -4   22.50    3.90
  -2  12   4   13.80    1.90
  -2  12   4   14.20    2.20
  -2 -12   4   13.60    2.20
  -2 -12   4   15.40    2.10
   2 -12  -4   13.40    2.60
   2 -12  -4   12.10    1.70
   2 -12  -4   15.70    1.70
   2  12  -3   39.80    3.90
  -2  12   3   36.00    3.00
  -2  12   3   35.10    2.80
  -2 -12   3   37.80    2.90
  -2 -12   3   39.60    2.70
   2 -12  -3   36.20    2.90
   2 -12  -3   34.20    5.60
   2 -12  -3   37.60    2.20
   2  12  -2   83.60    5.20
  -2  12   2   80.80    4.10
  -2 -12   2   82.50    4.40
  -2 -12   2   83.60    4.50
   2 -12  -2   83.80    5.00
   2 -12  -2   98.80    7.30
   2  12  -1   11.90    2.10
  -2  12   1   10.60    2.50
  -2 -12   1   13.00    2.10
  -2 -12   1   12.20    1.90
   2 -12  -1   16.00    2.60
   2 -12  -1    9.10    2.20
   2  12   0  232.80   11.40
  -2  12   0  238.90    9.50
  -2 -12   0  231.70    9.60
  -2 -12   0  234.30   10.80
   2 -12   0  234.80   10.90
   2 -12   0  236.80   10.20
   2  12   1   14.50    2.60
   2  12   1   12.20    1.90
  -2  12  -1   10.10    2.50
  -2 -12  -1    9.90    1.50
  -2 -12  -1   13.90    2.10
   2 -12   1   10.70    1.70
   2 -12   1   14.80    2.40
   2  12   2   88.30    6.90
   2  12   2   80.60    4.80
  -2  12  -2   82.40    4.90
  -2 -12  -2   78.20    4.40
  -2 -12  -2   79.10    4.00
   2 -12   2   75.40    4.30
   2 -12   2   73.20    4.60
   2  12   3   50.20    7.60
   2  12   3   44.60    3.20
  -2  12  -3   52.70    3.50
  -2 -12  -3   42.90    3.30
  -2 -12  -3   43.90    3.10
   2 -12   3   45.20    3.10
   2 -12   3   49.50    3.20
   2  12   4   15.80    2.50
   2  12   4   16.90    2.30
  -2  12  -4   18.00    2.20
  -2  12  -4   16.40    1.50
  -2 -12  -4   13.90    2.10
  -2 -12  -4   17.50    2.30
   2 -12   4   16.30    2.10
   2 -12   4   10.60    1.80
   2  12   5   31.70    3.00
   2  12   5   30.40    2.70
  -2  12  -5   33.50    2.60
  -2  12  -5   30.70    2.20
  -2 -12  -5   31.90    2.60
  -2 -12  -5   32.90    2.80
   2 -12   5   32.80    2.50
   2 -12   5   34.50    2.90
   2  12   6   46.20    3.40
   2  12   6   41.00    3.40
  -2  12  -6   45.10    3.50
  -2  12  -6   44.10    3.00
  -2 -12  -6   43.10    2.90
  -2 -12  -6   45.00    3.10
  -2 -12  -6   44.20    2.40
   2 -12   6   38.60    3.90
   2 -12   6   44.00    3.20
   2  12   7   22.20    2.30
  -2  12  -7   26.00    2.20
  -2  12  -7   24.90    2.30
  -2 -12  -7   21.90    2.30
  -2 -12  -7   19.10    2.50
   2 -12   7   16.70    2.50
   2 -12   7   21.70    2.50
  -2  12  -8   37.60    3.30
  -2  12  -8   43.10    3.10
  -2 -12  -8   36.70    3.10
  -2 -12  -8   34.20    2.60
   2 -12   8   37.20    3.10
   2 -12   8   33.60    2.80
  -2  12  -9   16.80    2.60
  -2  12  -9   21.00    3.30
  -2 -12  -9   16.60    2.50
  -2 -12  -9   14.20    2.40
   2 -12   9   14.80    2.40
   2 -12   9   15.90    2.80
  -2  12 -10   20.60    2.90
  -2  12 -10   19.30    2.70
  -2 -12 -10   19.70    3.10
  -2 -12 -10   28.90    3.80
   2 -12  10   19.20    2.70
   2 -12  10   16.90    2.60
  -2  12 -11   31.80    3.40
  -2  12 -11   40.10    3.70
  -2 -12 -11   38.00    5.30
  -2 -12 -11   24.50    2.80
   2 -12  11   36.10    4.30
   2  12  12   19.90    2.80
  -2 -12 -12   16.30    2.50
   2 -12  12   17.10    2.40
   2  12  13  189.40    9.20
  -2 -12 -13  204.50    9.70
   2 -12  13  196.30   11.10
   2  12  14   75.60    5.00
  -2 -12 -14   70.10    4.80
   2 -12  14   72.00    4.50
   2  12  15   56.40    4.20
  -2 -12 -15   61.30    4.60
   2 -12  15   58.80    4.50
   2  12  16  173.60    9.00
  -2 -12 -16  184.90   10.30
   2 -12  16  186.20    8.50
   2  12  17    6.90    3.50
  -2 -12 -17    3.70    3.10
   2 -12  17   -0.70    2.80
   2  12  18   61.20    5.20
  -2 -12 -18   64.50    5.40
   2 -12  18   64.80    5.00
  -2 -12 -19   32.30    5.20
   2 -12  19   25.60    4.00
   2  12  20   31.30    6.90
  -2 -12 -20   18.30    3.80
   2 -12  20   10.00    3.60
   2  12  21    1.50    4.30
  -2 -12 -21    2.70    2.60
  -2  13  20   15.30    4.90
  -2 -13  20    6.40    2.90
   2 -13 -20    3.80    2.80
  -2  13  19   13.00    3.60
  -2 -13  19   21.40    3.90
   2 -13 -19   17.10    3.50
  -2  13  18   12.50    3.20
  -2 -13  18   15.30    3.00
   2 -13 -18   10.20    2.80
  -2  13  17   12.70    3.10
  -2 -13  17   17.40    4.00
   2 -13 -17    8.70    2.60
  -2  13  16   14.10    2.70
  -2 -13  16   17.80    3.10
   2 -13 -16   14.10    2.40
  -2  13  15   26.70    3.40
  -2 -13  15   35.90    3.60
   2 -13 -15   29.90    4.60
  -2  13  14   -0.40    2.90
  -2 -13  14    5.00    4.10
   2 -13 -14   -0.60    2.60
  -2  13  13    0.70    2.10
  -2 -13  13    1.90    2.70
   2 -13 -13    0.40    2.10
  -2  13  12   10.20    2.70
  -2 -13  12    8.40    1.90
   2 -13 -12    8.60    2.40
  -2  13  11   24.60    3.30
  -2 -13  11   26.20    2.70
   2 -13 -11   20.80    2.80
  -2 -13  10   17.00    2.70
   2 -13 -10   21.50    2.80
   2 -13 -10   12.00    2.70
   2 -13 -10   20.40    4.20
  -2  13   9   21.10    2.50
  -2 -13   9   19.10    2.50
  -2 -13   9   14.70    3.10
   2 -13  -9   24.40    3.30
   2 -13  -9   15.70    2.50
   2 -13  -9   14.10    2.60
   2  13  -8   24.40    2.80
  -2  13   8   28.00    2.60
  -2 -13   8   26.90    2.60
  -2 -13   8   32.10    3.10
   2 -13  -8   26.60    2.90
   2 -13  -8   27.60    2.70
   2 -13  -8   30.10    2.70
   2  13  -7    4.20    2.30
  -2  13   7    3.00    1.70
  -2 -13   7    6.60    1.80
  -2 -13   7    3.80    1.90
   2 -13  -7    7.10    2.40
   2 -13  -7    3.00    2.10
   2 -13  -7    3.40    1.80
   2  13  -6   44.10    4.00
  -2  13   6   42.20    4.10
  -2  13   6   39.60    3.00
  -2 -13   6   43.10    3.50
  -2 -13   6   39.00    3.30
   2 -13  -6   42.40    3.50
   2 -13  -6   39.40    3.20
   2 -13  -6   43.40    2.70
   2  13  -5   16.80    3.40
  -2  13   5   20.00    3.10
  -2  13   5   14.30    2.30
  -2 -13   5   13.80    2.40
  -2 -13   5   14.30    2.60
   2 -13  -5   15.10    2.40
   2 -13  -5   13.90    2.20
   2 -13  -5   16.50    1.60
   2  13  -4   15.60    2.50
  -2  13   4   14.20    2.50
  -2  13   4   17.80    2.80
  -2 -13   4   13.80    2.70
  -2 -13   4   15.60    2.00
   2 -13  -4   21.40    2.60
   2 -13  -4   15.90    2.30
   2 -13  -4   13.30    1.30
   2  13  -3   27.80    2.60
  -2  13   3   29.50    2.80
  -2  13   3   27.10    3.00
  -2 -13   3   30.80    2.80
  -2 -13   3   27.60    2.50
   2 -13  -3   28.50    2.80
   2 -13  -3   28.10    2.70
   2  13  -2   29.90    3.00
  -2  13   2   29.80    2.60
  -2 -13   2   29.40    3.40
  -2 -13   2   25.80    2.70
   2 -13  -2   27.70    2.80
   2 -13  -2   27.00    2.40
   2  13  -1    5.30    2.20
  -2  13   1    8.00    2.10
  -2 -13   1    7.60    2.90
  -2 -13   1    7.40    2.50
   2 -13  -1    9.40    3.40
   2 -13  -1    9.60    2.40
   2  13   0   20.70    2.60
  -2  13   0   19.30    2.50
  -2 -13   0   22.90    3.90
  -2 -13   0   28.00    4.80
   2 -13   0   25.90    4.40
   2 -13   0   25.50    3.00
   2  13   1    7.30    2.30
   2  13   1    1.70    2.20
  -2  13  -1    6.50    1.90
  -2 -13  -1    5.60    2.30
  -2 -13  -1    7.70    2.60
   2 -13   1    8.10    1.80
   2 -13   1   23.50    6.50
   2  13   2   32.40    3.00
   2  13   2   25.90    2.80
  -2  13  -2   28.20    2.90
  -2 -13  -2   30.90    2.80
  -2 -13  -2   26.60    3.10
   2 -13   2   27.80    2.70
   2 -13   2   31.80    6.50
   2  13   3   34.00    2.90
   2  13   3   30.60    3.10
  -2  13  -3   31.00    3.50
  -2 -13  -3   35.10    3.50
  -2 -13  -3   25.40    2.30
   2 -13   3   31.80    2.80
   2 -13   3   25.70    3.10
   2  13   4   17.60    2.50
   2  13   4   14.70    2.30
  -2  13  -4   20.30    3.20
  -2 -13  -4   21.80    3.50
  -2 -13  -4   12.60    2.50
   2 -13   4   15.90    4.30
   2 -13   4   18.50    2.90
   2  13   5   14.20    2.50
   2  13   5   12.10    3.10
  -2  13  -5   14.20    2.00
  -2  13  -5   15.00    2.00
  -2 -13  -5   12.20    3.40
  -2 -13  -5   12.60    2.10
   2 -13   5   17.60    3.80
   2 -13   5   11.30    2.90
   2  13   6   50.90    3.80
   2  13   6   55.30    4.90
  -2  13  -6   48.70    3.80
  -2  13  -6   56.50    3.40
  -2 -13  -6   57.70    4.60
  -2 -13  -6   51.70    3.60
   2 -13   6   50.70    3.50
   2 -13   6   51.70    4.70
   2  13   7    3.60    2.00
   2  13   7    8.30    2.90
  -2  13  -7    2.30    2.10
  -2  13  -7    4.00    1.50
  -2 -13  -7    8.10    2.40
  -2 -13  -7    5.30    1.70
  -2 -13  -7    5.10    1.10
   2 -13   7    6.00    1.90
   2 -13   7    5.00    2.10
   2  13   8   31.70    3.20
  -2  13  -8   29.50    3.10
  -2  13  -8   31.10    2.70
  -2 -13  -8   31.10    3.50
  -2 -13  -8   23.30    2.70
   2 -13   8   37.10    4.30
   2 -13   8   26.00    3.00
   2  13   9   20.30    2.80
  -2  13  -9   25.90    2.70
  -2 -13  -9   20.40    2.70
   2 -13   9   68.40   18.90
   2  13  10   13.40    2.20
  -2  13 -10   18.60    2.80
  -2 -13 -10   16.00    3.90
   2 -13  10   16.60    2.30
   2  13  11   26.20    3.10
  -2  13 -11   26.80    3.30
  -2 -13 -11   22.60    2.70
   2 -13  11   27.30    3.10
   2  13  12    5.30    2.80
  -2  13 -12    9.60    2.70
  -2 -13 -12   11.00    3.00
   2 -13  12   10.10    2.70
   2  13  13    3.40    3.40
  -2  13 -13    2.30    2.70
  -2 -13 -13    0.70    2.50
   2 -13  13    2.30    2.40
   2  13  14   -0.40    2.50
  -2 -13 -14   -2.00    2.00
   2 -13  14   -1.00    2.20
   2  13  15   27.80    3.80
  -2 -13 -15   32.10    3.80
   2 -13  15   31.50    3.10
   2  13  16   17.10    4.30
  -2 -13 -16   14.80    3.60
   2 -13  16   15.60    2.80
   2  13  17   18.90    3.60
  -2 -13 -17   12.00    2.90
   2 -13  17   68.80   14.40
  -2 -13 -18   13.20    4.20
   2 -13  18   16.60    3.60
   2  13  19   23.30    7.70
  -2 -13 -19   19.20    4.40
   2 -13  19   19.40    3.10
   2  13  20   10.00    3.50
  -2  14  18   46.20    5.00
  -2 -14  18   50.20    4.30
   2 -14 -18   44.80    4.90
  -2  14  17   -1.70    3.30
  -2 -14  17    2.30    3.10
   2 -14 -17    0.20    3.50
  -2  14  16   65.40    5.40
  -2 -14  16   81.20    5.30
   2 -14 -16   69.40    6.20
  -2  14  15   34.70    3.90
  -2 -14  15   39.20    4.10
   2 -14 -15   39.90    5.10
  -2  14  14    2.50    3.00
  -2 -14  14    5.60    2.50
   2 -14 -14    3.50    2.90
  -2  14  13   52.80    4.20
  -2 -14  13   53.80    4.00
   2 -14 -13   55.90    5.40
  -2  14  12    9.70    2.80
  -2 -14  12   12.10    2.80
   2 -14 -12   13.00    2.60
  -2  14  11   59.80   12.20
  -2 -14  11   27.20    3.70
   2 -14 -11   31.50    3.40
   2 -14 -11   24.70    3.60
  -2  14  10    7.70    2.10
  -2 -14  10   15.60    2.50
   2 -14 -10   13.40    2.50
   2 -14 -10    9.20    2.90
   2  14  -9    2.20    1.20
   2  14  -9   16.00    3.80
  -2  14   9    0.40    2.20
  -2 -14   9   39.20   10.90
   2 -14  -9   -1.00    1.80
   2 -14  -9   -0.90    2.10
  -2  14   8    5.40    1.90
  -2 -14   8    1.60    2.00
   2 -14  -8    9.00    2.00
   2 -14  -8    7.50    2.10
  -2  14   7    3.30    2.00
  -2  14   7    6.10    2.00
  -2 -14   7    8.60    2.10
   2 -14  -7    7.60    2.50
   2 -14  -7   -1.20    1.90
   2 -14  -7    5.10    2.00
  -2  14   6    3.80    2.90
  -2  14   6   -2.40    1.90
  -2 -14   6    1.30    2.20
   2 -14  -6    0.90    2.50
   2 -14  -6   -4.30    2.30
   2 -14  -6    1.20    1.30
   2  14  -5  112.00    7.20
  -2  14   5  114.30    6.50
  -2  14   5  124.30    6.10
  -2 -14   5  124.50    6.10
  -2 -14   5  106.10    6.10
   2 -14  -5  127.40    7.60
   2 -14  -5  112.20    6.30
   2 -14  -5  129.20    5.40
   2  14  -4   10.90    3.00
  -2  14   4   22.60    3.40
  -2  14   4   18.20    2.40
  -2 -14   4   22.20    2.40
  -2 -14   4   12.40    2.30
   2 -14  -4   16.00    2.70
   2 -14  -4   15.70    3.20
   2  14  -3  131.00    7.20
  -2  14   3  135.30    6.80
  -2 -14   3  137.40    6.40
  -2 -14   3  130.20    6.40
   2 -14  -3  136.80    8.00
   2 -14  -3  121.00    6.60
   2  14  -2   48.10    4.10
  -2  14   2   52.00    3.60
  -2 -14   2   56.10    3.80
  -2 -14   2   53.30    4.00
   2 -14  -2   54.60    4.40
   2 -14  -2   53.10    3.80
   2  14  -1    9.50    2.10
  -2  14   1    9.50    1.70
  -2 -14   1    9.50    2.30
  -2 -14   1   13.10    2.30
   2 -14  -1   10.20    2.60
   2 -14  -1   12.40    4.00
   2  14   0   70.20    4.70
  -2  14   0   64.90    3.90
  -2 -14   0   65.10    4.60
  -2 -14   0   70.40    4.30
   2 -14   0   72.80    5.00
   2 -14   0   74.90    5.50
   2  14   1    7.60    2.50
  -2  14  -1    9.80    1.90
  -2 -14  -1   15.10    2.50
  -2 -14  -1   14.70    2.80
   2 -14   1   12.20    2.10
   2 -14   1   11.60    3.00
   2  14   2   68.20    5.50
   2  14   2   68.70    4.70
  -2  14  -2   69.70    4.20
  -2 -14  -2   67.70    4.40
  -2 -14  -2   62.40    4.70
   2 -14   2   68.70    4.60
   2 -14   2   58.40    4.10
   2  14   3  107.20    6.90
   2  14   3  126.20    6.90
  -2  14  -3  123.20    6.20
  -2 -14  -3  126.70    6.60
  -2 -14  -3  110.90    6.40
   2 -14   3  124.40    6.20
   2 -14   3  116.80    6.10
   2  14   4   10.90    2.90
   2  14   4   16.60    3.10
  -2  14  -4   12.70    2.20
  -2 -14  -4   16.40    2.60
  -2 -14  -4   11.80    2.20
   2 -14   4   12.50    2.70
   2 -14   4   10.40    2.40
   2  14   5  105.50    6.30
  -2  14  -5  102.60    6.50
  -2 -14  -5  113.70    6.50
   2 -14   5  107.30    6.20
   2 -14   5   98.80    6.20
   2  14   6    0.40    2.00
  -2  14  -6    0.20    1.10
  -2 -14  -6    1.00    1.90
   2 -14   6    0.80    2.40
   2  14   7    9.60    3.00
  -2  14  -7    8.60    1.60
  -2 -14  -7    9.20    2.70
   2 -14   7    8.20    2.20
   2  14   8    9.90    2.30
  -2  14  -8    9.00    1.90
  -2 -14  -8   11.60    5.10
  -2 -14  -8    5.20    1.10
   2 -14   8    5.40    2.50
  -2  14  -9    2.60    2.00
  -2 -14  -9    2.60    2.00
  -2 -14  -9   -0.60    1.50
   2 -14   9    2.70    3.00
   2  14  10   10.20    3.10
  -2  14 -10   12.60    2.30
  -2 -14 -10   14.70    2.80
   2 -14  10    8.60    2.40
   2  14  11   26.70    3.70
  -2  14 -11   40.50    4.60
  -2 -14 -11   37.30    3.60
   2 -14  11   30.40    3.90
   2  14  12    9.20    2.80
  -2  14 -12   13.90    2.90
  -2 -14 -12   11.10    2.30
   2 -14  12    9.30    2.90
   2  14  13   77.50    5.60
  -2  14 -13   77.30    6.10
  -2 -14 -13   67.30    5.40
   2 -14  13   75.00    4.90
   2  14  14    0.60    2.50
  -2  14 -14    4.00    3.60
  -2 -14 -14    0.00    2.40
   2 -14  14    8.20    5.10
   2  14  15   41.10    4.20
  -2  14 -15   48.40    5.60
  -2 -14 -15   47.20    4.20
   2 -14  15   50.40    4.50
   2  14  16   77.80    5.80
  -2  14 -16   89.50    8.20
  -2 -14 -16   83.10    6.50
   2 -14  16   84.30    6.40
   2  14  17    3.30    3.30
  -2 -14 -17    2.90    2.20
   2 -14  17    2.10    3.00
   2  14  18   54.50    4.90
  -2 -14 -18   63.90    6.20
   2 -14  18   59.80    5.20
  -2  15  17   21.20    4.10
  -2 -15  17   24.90    3.70
   2 -15 -17   26.60    4.50
  -2  15  16    6.50    4.30
  -2 -15  16   -2.10    3.50
   2 -15 -16    1.90    3.50
  -2  15  15    1.00    3.20
  -2 -15  15    3.50    3.20
   2 -15 -15    4.40    3.10
  -2  15  14   11.10    3.40
  -2 -15  14    5.40    3.10
   2 -15 -14    5.60    3.00
  -2  15  13   14.60    3.10
  -2 -15  13   11.20    3.40
   2 -15 -13    4.20    3.70
  -2  15  12    0.70    2.90
  -2 -15  12    4.20    2.30
   2 -15 -12    5.20    3.60
  -2  15  11   43.20    6.20
  -2 -15  11   22.60    3.30
   2 -15 -11   23.80    3.60
  -2  15  10    8.10    2.70
  -2 -15  10    7.70    2.80
   2 -15 -10    3.90    2.10
  -2 -15   9    2.30    3.60
   2 -15  -9    2.90    2.70
  -2 -15   8   29.60    2.90
   2 -15  -8   28.00    4.10
  -2  15   7   30.60    4.60
  -2 -15   7   22.70    3.20
   2 -15  -7   29.20    4.60
  -2  15   6    6.60    3.70
  -2 -15   6   10.50    3.00
   2 -15  -6    9.30    4.00
  -2  15   5    4.70    1.90
  -2 -15   5    8.20    2.60
   2 -15  -5    3.50    3.30
  -2 -15   4    1.80    2.20
   2 -15  -4    4.40    2.60
  -2 -15   3   -0.60    1.70
   2 -15  -3    2.20    2.50
  -2 -15   2   59.20    4.50
   2 -15  -2   58.10    4.30
  -2 -15   1   16.70    3.40
   2 -15  -1   11.70    2.40
  -2 -15   0   60.70    4.20
   2 -15   0   56.60    4.30
  -2 -15  -1    8.30    2.40
   2 -15   1   14.50    3.00
  -2 -15  -2   74.50    4.50
   2 -15   2   75.30    4.90
   2  15   3   14.40    6.30
  -2 -15  -3    0.20    2.70
   2 -15   3    1.50    2.50
   2  15   4    0.50    2.50
  -2 -15  -4    0.70    1.80
   2 -15   4   -0.30    1.90
   2  15   5    5.60    2.40
  -2 -15  -5    7.70    2.30
   2 -15   5    5.40    2.30
  -2 -15  -6    1.80    2.30
   2 -15   6    7.00    3.30
  -2 -15  -7   28.50    3.50
   2 -15   7   32.10    3.50
  -2  15  -8   38.40    2.70
  -2 -15  -8   33.80    3.80
   2 -15   8   36.80    3.30
  -2  15  -9    3.50    2.80
  -2 -15  -9    5.00    2.60
   2 -15   9    1.90    2.50
  -2 -15 -10    6.10    2.30
   2 -15  10    2.50    2.30
  -2 -15 -11   19.40    3.60
   2 -15  11   19.60    3.90
   2  15  12    6.00    2.70
  -2 -15 -12    6.60    2.50
   2 -15  12    4.60    2.50
   2  15  13    4.90    3.20
  -2 -15 -13   14.50    3.70
   2 -15  13   22.20    5.70
   2  15  14    2.70    3.40
   2 -15  14    4.20    2.80
   2  15  15    0.60    2.90
  -2 -15 -15    5.70    2.50
   2 -15  15    3.20    3.10
   2  15  16   -2.80    2.80
  -2 -15 -16    4.20    2.90
   2 -15  16    2.10    2.80
   2  15  17   16.70    4.00
  -2 -15 -17   20.20    3.60
  -2  16  15    9.40    4.00
  -2 -16  15    7.30    4.50
   2 -16 -15    6.20    3.40
  -2  16  14   41.20    4.60
  -2 -16  14   48.10    4.50
   2 -16 -14   43.60    5.20
  -2  16  13   34.70    8.30
  -2 -16  13   15.20    3.30
   2 -16 -13   10.80    2.60
  -2  16  12   -0.20    2.90
  -2 -16  12    3.10    2.60
   2 -16 -12   -0.80    3.00
  -2  16  11   60.40    4.60
  -2 -16  11   56.60    4.70
   2 -16 -11   63.90    5.80
  -2  16  10   32.20    4.00
  -2 -16  10   27.00    3.10
   2 -16 -10   23.50    3.70
  -2 -16   9   52.00    4.10
   2 -16  -9   44.10    4.50
  -2 -16   8    6.70    2.80
   2 -16  -8   11.50    3.00
  -2  16   7   32.50    3.40
  -2 -16   7   30.20    3.30
   2 -16  -7   31.80    3.60
  -2  16   6   -1.20    2.20
  -2 -16   6    1.90    2.20
   2 -16  -6    1.00    2.50
  -2 -16   5   19.80    2.80
   2 -16  -5   21.00    3.20
  -2 -16   4    2.00    2.10
   2 -16  -4    4.10    3.40
  -2 -16   3   24.80    3.50
   2 -16  -3   23.10    4.20
  -2 -16   2    9.50    3.40
   2 -16  -2    8.50    2.70
  -2 -16   1   29.60    2.90
   2 -16  -1   25.80    3.70
  -2 -16   0   19.70    3.30
   2 -16   0   23.50    2.80
  -2 -16  -1   29.20    3.30
   2 -16   1   21.70    3.10
  -2 -16  -2   15.00    4.20
   2 -16   2    6.10    2.10
  -2 -16  -3   24.90    4.40
   2 -16   3   18.20    2.90
   2  16   4    1.20    2.90
  -2 -16  -4    0.70    2.20
   2 -16   4    2.40    2.30
   2  16   5   23.70    4.30
  -2 -16  -5   22.50    3.70
   2 -16   5   25.40    3.60
   2  16   6   -0.40    2.30
  -2 -16  -6    5.50    2.80
   2 -16   6    0.10    2.30
   2  16   7   35.20    5.00
  -2 -16  -7   37.90    3.70
   2 -16   7   35.80    4.00
  -2 -16  -8    7.30    2.40
   2 -16   8    9.30    2.50
  -2 -16  -9   55.70    6.60
   2 -16   9   54.10    5.10
  -2 -16 -10   36.70    6.40
   2 -16  10   23.90    3.80
   2  16  11   70.00    6.10
  -2 -16 -11   70.30    6.10
   2 -16  11   69.40    5.10
   2  16  12   -2.70    3.10
  -2 -16 -12   -0.60    2.50
   2 -16  12    3.50    3.20
   2  16  13    9.20    3.50
  -2 -16 -13   11.50    3.40
   2 -16  13   16.10    3.40
   2  16  14   38.50    4.70
  -2 -16 -14   43.00    5.70
   2 -16  14   51.00    7.10
   2  16  15   13.30    3.60
  -2 -16 -15    7.40    3.30
  -2  17  13   16.30    3.70
   2 -17 -13   12.60    2.90
  -2  17  12    3.00    3.40
  -2 -17  12   -1.80    2.70
   2 -17 -12    2.20    3.20
  -2  17  11   15.00    5.00
  -2 -17  11    7.70    3.50
   2 -17 -11    6.20    3.20
  -2  17  10   24.50    3.90
  -2 -17  10   36.20    3.90
   2 -17 -10   30.50    3.90
  -2  17   9   18.50    3.80
  -2 -17   9    5.00    3.50
   2 -17  -9    8.40    3.50
  -2 -17   8   11.90    3.20
   2 -17  -8    8.10    3.20
  -2 -17   7    6.10    3.20
   2 -17  -7    4.90    3.10
  -2 -17   6   19.20    3.30
   2 -17  -6   15.60    3.40
  -2 -17   5   26.30    4.00
   2 -17  -5   16.10    3.40
  -2 -17   4   20.40    2.80
   2 -17  -4   15.10    3.40
  -2 -17   3    4.60    2.70
   2 -17  -3    2.00    2.90
  -2 -17   2    5.30    2.60
   2 -17  -2   -0.80    2.70
  -2 -17   1    5.90    3.10
   2 -17  -1    5.40    2.70
  -2 -17   0   36.00    4.00
   2 -17   0   24.80    3.30
  -2 -17  -1    8.90    2.90
   2 -17   1    8.60    3.80
  -2 -17  -2   12.00    3.90
   2 -17   2    8.20    3.00
  -2 -17  -3    4.10    3.30
   2 -17   3    9.60    2.60
  -2 -17  -4   22.30    3.20
   2 -17   4   25.00    4.10
  -2 -17  -5   22.80    3.60
   2 -17   5   23.00    3.30
  -2 -17  -6   19.80    3.90
   2 -17   6   14.50    3.30
  -2 -17  -7    9.20    4.10
   2 -17   7    0.80    2.70
  -2 -17  -8    8.80    3.30
   2 -17   8   12.10    3.20
   2  17   9   11.80    3.90
  -2 -17  -9    8.40    2.90
   2 -17   9    7.50    3.70
   2  17  10   28.30    5.30
  -2 -17 -10   19.90    4.00
   2 -17  10   20.80    3.30
   2  17  11    4.40    3.20
  -2 -17 -11    7.10    2.80
   2 -17  11    6.50    2.80
   2  17  12    0.60    3.40
  -2 -17 -12    4.10    3.30
   2 -17  12    0.20    3.00
  -2  18  10    9.10    3.60
   2 -18 -10    9.80    3.60
  -2  18   9   -2.50    3.50
  -2 -18   9    6.70    4.00
   2 -18  -9    3.40    3.20
  -2  18   8    4.70    2.60
  -2 -18   8   10.40    4.90
   2 -18  -8    8.20    2.80
  -2 -18   7    3.60    2.70
   2 -18  -7    5.10    4.00
  -2 -18   6   49.50    4.40
   2 -18  -6   57.00    5.60
  -2 -18   5   51.40    4.80
   2 -18  -5  165.10   26.10
  -2 -18   4   78.00    5.80
   2 -18  -4  147.20   16.30
  -2 -18   3   41.60    4.70
   2 -18  -3   63.80    6.10
  -2 -18   2   48.80    5.00
   2 -18  -2   49.50    6.50
  -2 -18   1   11.60    2.80
   2 -18  -1    9.80    3.60
  -2 -18   0   10.80    2.80
   2 -18   0   17.60    4.50
  -2 -18  -1   14.40    3.70
   2 -18   1   16.50    4.10
  -2 -18  -2   44.40    4.60
   2 -18   2   42.00    4.20
  -2 -18  -3   86.30   17.80
   2 -18   3   39.70    4.30
  -2 -18  -5   41.30    4.60
   2 -18   5   41.90    4.40
  -2 -18  -6   42.50    4.50
   2 -18   6   47.00    5.60
   2  18   7    3.40    3.50
  -2 -18  -7    1.80    2.60
   2 -18   7    3.80    3.00
   2  18   8    4.00    2.90
  -2 -18  -8   15.30    6.20
   2 -18   8    6.30    4.30
   2  18   9    4.60    3.70
  -2 -18  -9    6.30    4.80
   2 -18   9    5.20    4.10
   2 -19  -5   27.30    4.50
  -2 -19   4   11.60    3.50
   2 -19  -4   13.10    2.90
  -2 -19   3   12.10    3.50
   2 -19  -3   11.70    3.00
  -2 -19   2    5.10    2.70
   2 -19  -2    5.00    2.80
  -2 -19   1    9.80    4.30
   2 -19  -1    8.00    3.80
  -2 -19   0    1.80    3.80
   2 -19   0    2.70    3.10
  -2 -19  -1    4.80    3.60
   2 -19   1    6.70    3.10
  -2 -19  -2    4.20    4.30
   2 -19   2    9.20    2.70
  -2 -19  -3   19.10    4.80
   2 -19   3   20.00    4.10
   2 -19   4   10.40    3.70
   2 -19   5   37.20    5.00
  -3   0  26   18.90    3.20
  -3   0  25    1.10    2.80
  -3   0  24   85.50    5.60
  -3   0  23   -2.10    2.80
  -3   0  22  111.80    6.90
   3   0 -21    1.50    1.80
  -3   0  21   -1.50    1.90
   3   0 -20   15.50    2.20
  -3   0  20   17.60    2.30
   3   0 -19   -1.80    1.40
  -3   0  19   -1.70    1.90
   3   0 -18  128.60    7.70
  -3   0  18  129.90    6.10
   3   0 -17   -1.90    1.90
  -3   0  17    5.00    2.40
   3   0 -16  101.40    5.70
  -3   0  16   97.20    4.80
   3   0 -15   -0.50    1.10
  -3   0  15    3.60    2.20
   3   0 -14   10.90    1.50
  -3   0  14   11.40    1.30
   3   0 -13    0.00    0.80
  -3   0  13    1.20    0.90
   3   0 -12  195.70    9.10
  -3   0  12  195.20    8.40
   3   0 -11    0.60    0.90
  -3   0  11   -0.70    0.80
   3   0 -10  334.90   13.30
  -3   0  10  319.70   12.20
   3   0  -9    0.20    0.60
  -3   0   9   -0.90    0.60
   3   0  -8  107.60    5.60
  -3   0   8  102.60    4.70
   3   0  -7   -0.20    0.50
  -3   0   7   -0.30    0.50
   3   0  -6   84.70    4.30
  -3   0   6   84.50    3.80
   3   0  -5    0.60    0.50
  -3   0   5   -0.20    0.40
   3   0  -4  222.40    8.40
  -3   0   4  215.60    8.50
   3   0  -3    0.10    0.30
   3   0  -2  106.50    3.40
   3   0  -2  110.60    4.90
  -3   0   2   90.30    3.40
   3   0  -1   -0.60    1.30
  -3   0   1    1.70    0.20
  -3   0   1    2.60    0.20
  -3   0   1    1.00    1.10
   3   0   0   23.50    1.00
   3   0   0   20.20    1.90
  -3   0   0   26.10    1.30
  -3   0   0   23.60    1.60
   3   0   1    1.00    0.30
   3   0   1   -1.30    1.20
  -3   0  -1    0.40    0.40
  -3   0  -1    2.20    1.40
   3   0   2  141.90    6.20
   3   0   2  141.80    7.10
  -3   0  -2  135.00    6.00
  -3   0  -2  141.80    6.20
   3   0   3    1.80    1.40
  -3   0  -3   -0.50    0.50
  -3   0  -3   -2.90    1.20
   3   0   4  269.30   11.60
  -3   0  -4  271.10   11.60
   3   0   5    1.50    1.10
  -3   0  -5    0.10    0.80
   3   0   6   69.00    4.20
  -3   0  -6   75.30    4.00
   3   0   7   -1.00    1.10
  -3   0  -7    1.50    1.10
   3   0   8  126.90    6.30
  -3   0  -8  136.90    6.80
   3   0   9    0.60    1.10
  -3   0  -9   -0.40    0.70
   3   0  10  315.50   13.20
  -3   0 -10  338.40   13.60
   3   0  11   -0.50    1.00
  -3   0 -11   -2.30    0.90
   3   0  12  164.80    7.50
  -3   0 -12  183.20    8.40
   3   0  13   -2.10    1.20
  -3   0 -13    0.50    1.20
   3   0  14   10.40    1.50
  -3   0 -14   23.20    4.90
   3   0  15   -0.40    1.70
  -3   0 -15   -0.40    1.40
   3   0  16   83.90    5.20
  -3   0 -16   90.30    6.00
   3   0  17   -1.90    1.60
  -3   0 -17    1.90    1.90
   3   0  18  112.00    6.90
  -3   0 -18  105.10    7.50
   3   0  19   -0.70    1.70
  -3   0 -19    0.60    2.20
   3   0  20   10.20    2.40
   3   0  21    2.30    2.50
   3   0  22  127.60    7.40
   3   0  23   -0.50    2.60
   3   0  24   97.80    6.50
   3   0  25   -2.70    2.60
   3   0  26   20.70    3.50
  -3   1  26   -1.30    2.30
  -3  -1  26   -4.00    2.90
  -3   1  25    6.10    2.70
  -3  -1  25    5.20    2.40
  -3   1  24   12.40    2.50
  -3  -1  24   11.00    3.10
  -3   1  23    4.80    2.10
  -3  -1  23    9.10    3.20
  -3   1  22    7.80    2.60
  -3  -1  22    9.20    3.70
   3   1 -21   16.00    2.50
  -3   1  21   23.00    2.90
  -3  -1  21   23.90    2.80
   3  -1 -21   19.70    3.00
   3   1 -20   17.90    2.60
  -3   1  20   18.10    2.40
  -3  -1  20   20.40    2.30
   3  -1 -20   18.60    2.80
   3   1 -19   69.90    4.90
  -3   1  19   69.50    4.30
  -3  -1  19   67.80    4.30
   3  -1 -19   58.20    4.40
   3   1 -18   35.70    3.00
  -3   1  18   35.40    3.00
  -3  -1  18   35.40    2.80
   3  -1 -18   41.90    3.00
   3   1 -17   36.20    2.70
  -3   1  17   31.40    3.00
  -3  -1  17   31.90    3.10
   3  -1 -17   33.70    2.80
   3   1 -16    3.50    1.10
  -3   1  16    4.50    1.30
  -3  -1  16    3.10    1.50
   3  -1 -16    2.30    1.00
   3   1 -15    2.60    1.30
  -3   1  15    9.90    3.00
  -3  -1  15    6.30    2.90
   3  -1 -15    5.10    1.50
   3   1 -14   69.70    4.60
  -3   1  14   68.60    3.80
  -3  -1  14   66.90    3.80
   3  -1 -14   71.40    4.50
   3   1 -13    3.30    1.00
  -3   1  13    4.00    1.30
  -3  -1  13    3.10    1.10
   3  -1 -13    3.20    0.80
   3   1 -12   50.70    3.20
  -3   1  12   48.00    2.60
  -3  -1  12   52.70    2.70
   3  -1 -12   51.20    3.10
   3   1 -11  114.50    6.30
  -3   1  11  113.40    5.70
  -3  -1  11  116.30    5.60
   3  -1 -11  121.40    6.30
   3   1 -10   13.10    2.20
  -3   1  10    7.80    1.10
  -3  -1  10    9.20    1.10
   3  -1 -10   12.10    1.10
   3   1  -9  164.30    7.80
  -3   1   9  159.80    7.20
  -3  -1   9  163.30    7.10
   3  -1  -9  168.50    7.60
   3   1  -8   93.80    4.80
  -3   1   8   93.90    4.00
  -3  -1   8   95.00    4.10
   3  -1  -8  100.10    4.90
   3   1  -7   44.90    2.70
  -3   1   7   44.90    2.30
  -3  -1   7   44.90    2.30
   3  -1  -7   46.70    2.50
   3   1  -6  331.90   13.10
  -3   1   6  331.80   12.80
  -3  -1   6  323.80   12.30
   3  -1  -6  324.10   12.70
   3   1  -5  272.60   10.50
  -3   1   5  275.90   10.70
  -3  -1   5  271.30   11.10
   3  -1  -5  269.80   10.40
   3   1  -4    5.30    0.60
  -3   1   4    9.10    0.60
  -3  -1   4    8.30    0.60
   3  -1  -4    6.80    0.50
   3   1  -3  773.00   25.30
  -3  -1   3  752.20   26.60
   3  -1  -3  773.80   24.70
   3  -1  -3  770.10   25.20
   3   1  -2  293.60   10.10
   3   1  -2  314.80   12.90
  -3  -1   2  291.40   10.20
   3  -1  -2  296.60    9.40
   3  -1  -2  289.90    9.50
   3  -1  -2  305.90   11.60
   3   1  -1 1795.20   56.80
   3   1  -1 1776.40   57.00
   3   1  -1 1788.90   61.00
  -3   1   1 1734.60   55.00
  -3   1   1 1785.40   61.00
  -3  -1   1 1785.60   57.20
  -3  -1   1 1775.00   60.00
   3  -1  -1 1790.70   55.40
   3  -1  -1 1793.50   55.50
   3  -1  -1 1815.80   60.10
   3   1   0   31.20    1.40
   3   1   0   32.90    2.10
  -3   1   0   33.10    1.30
  -3   1   0   32.10    2.00
  -3  -1   0   35.70    1.40
  -3  -1   0   32.40    1.30
  -3  -1   0   31.20    2.00
   3  -1   0   32.50    1.50
   3  -1   0   31.50    2.20
   3   1   1 1736.20   57.70
   3   1   1 1741.50   58.60
  -3   1  -1 1693.60   54.90
  -3   1  -1 1751.90   57.90
  -3  -1  -1 1712.00   55.90
  -3  -1  -1 1721.60   58.30
   3  -1   1 1739.20   55.80
   3  -1   1 1747.70   59.50
   3   1   2  283.20   11.10
  -3   1  -2  281.70   10.70
  -3   1  -2  285.20   10.90
  -3  -1  -2  278.70    9.80
  -3  -1  -2  279.30   11.10
   3  -1   2  284.90   10.20
   3  -1   2  283.50   10.90
   3   1   3  830.20   30.30
  -3   1  -3  843.90   30.10
  -3   1  -3  840.00   29.40
  -3  -1  -3  822.80   28.00
  -3  -1  -3  836.80   29.10
   3  -1   3  828.70   29.10
   3   1   4    4.90    0.70
  -3   1  -4    4.80    0.60
  -3  -1  -4    5.20    0.60
   3  -1   4    5.10    0.70
   3   1   5  259.60   11.00
  -3   1  -5  260.80   10.00
  -3  -1  -5  267.60   10.10
   3  -1   5  259.10   10.10
   3   1   6  354.60   13.50
  -3   1  -6  345.70   13.00
  -3  -1  -6  351.60   13.70
   3  -1   6  338.10   12.60
   3   1   7   48.90    2.80
  -3   1  -7   51.00    2.70
  -3  -1  -7   50.50    3.00
   3  -1   7   54.80    3.00
   3   1   8  109.60    5.20
  -3   1  -8  108.80    5.30
  -3  -1  -8  112.30    5.40
   3  -1   8  113.40    5.30
   3   1   9  131.30    7.00
  -3   1  -9  143.40    7.30
  -3  -1  -9  143.00    6.80
   3  -1   9  135.00    6.40
   3   1  10   10.80    1.30
  -3   1 -10    9.50    1.40
  -3  -1 -10    9.60    1.30
   3  -1  10    9.70    1.30
   3   1  11   93.20    5.30
  -3   1 -11   96.70    6.30
  -3  -1 -11  101.40    5.90
   3  -1  11   89.30    5.10
   3   1  12   50.70    2.90
  -3   1 -12   53.60    3.70
  -3  -1 -12   50.30    3.20
   3  -1  12   55.70    2.80
   3   1  13    2.40    1.20
  -3   1 -13    6.00    1.60
  -3  -1 -13    3.00    1.40
   3  -1  13    3.50    1.30
   3   1  14   84.70    5.30
  -3   1 -14  106.20    6.60
  -3  -1 -14   93.60    8.20
   3  -1  14   90.80    5.40
   3   1  15    3.20    1.70
  -3   1 -15    5.00    1.60
  -3  -1 -15    5.20    1.40
   3  -1  15    7.90    1.90
   3   1  16    4.50    1.70
  -3   1 -16    4.20    1.40
  -3  -1 -16    5.10    1.50
   3  -1  16    5.10    1.80
   3   1  17   29.00    3.10
  -3   1 -17   32.80    3.00
  -3  -1 -17   33.80    3.10
   3  -1  17   25.60    2.70
   3   1  18   38.30    3.40
  -3   1 -18   38.60    3.00
  -3  -1 -18   34.40    3.20
   3  -1  18   34.50    3.50
   3   1  19   79.80    5.30
  -3   1 -19   75.70    5.20
  -3  -1 -19   75.60    5.20
   3  -1  19   83.40    5.10
   3   1  20   20.20    2.60
   3  -1  20   18.80    2.60
   3   1  21   22.10    3.70
   3  -1  21   28.80    3.30
   3   1  22    5.10    2.60
   3  -1  22    2.90    2.30
   3   1  23    7.20    2.70
   3  -1  23    5.90    3.50
   3   1  24    3.30    2.40
   3  -1  24    4.30    2.60
   3   1  25    2.20    2.50
   3  -1  25   -0.20    2.80
   3   1  26    1.80    2.60
   3  -1  26    6.10    3.20
  -3   2  26    1.80    2.80
  -3  -2  26    0.20    2.00
  -3   2  25   18.20    3.70
  -3  -2  25   16.30    3.40
  -3   2  24    8.00    2.50
  -3  -2  24    8.40    2.50
  -3   2  23   41.30    3.70
  -3  -2  23   47.50    4.50
  -3   2  22    3.40    3.60
  -3  -2  22    3.10    2.20
   3   2 -21   80.80    5.30
  -3   2  21   91.50    5.60
  -3  -2  21   88.80    4.70
   3  -2 -21   83.80    5.50
   3   2 -20   15.90    2.90
  -3   2  20   19.50    2.20
  -3  -2  20   19.70    2.30
   3  -2 -20   24.10    3.50
   3   2 -19   95.40    6.60
  -3   2  19   96.30    4.90
  -3  -2  19   95.30    4.90
   3  -2 -19   98.30    6.70
   3   2 -18    5.40    1.90
  -3   2  18    7.80    2.50
  -3  -2  18    5.10    1.80
   3  -2 -18    7.20    1.90
   3   2 -17   54.40    4.10
  -3   2  17   52.60    4.10
  -3  -2  17   53.40    3.60
   3  -2 -17   54.10    4.00
   3   2 -16   36.50    2.90
  -3   2  16   36.20    2.60
  -3  -2  16   39.90    4.20
   3  -2 -16   36.80    2.80
   3   2 -15  222.30   12.20
  -3   2  15  226.80   10.90
  -3  -2  15  235.60   10.40
   3  -2 -15  234.60   11.20
   3   2 -14   58.60    3.90
  -3   2  14   57.30    3.20
  -3  -2  14   55.70    3.30
   3  -2 -14   60.40    3.40
   3   2 -13   98.10    5.10
  -3   2  13   93.80    4.30
  -3  -2  13   92.20    4.30
   3  -2 -13   98.00    4.60
   3   2 -12   51.70    3.60
  -3   2  12   47.10    2.90
  -3  -2  12   49.20    3.00
   3  -2 -12   52.00    3.30
   3   2 -11   43.40    3.10
  -3   2  11   43.80    2.70
  -3  -2  11   41.80    2.40
   3  -2 -11   47.90    2.70
   3   2 -10   17.50    1.70
  -3   2  10   18.20    1.50
  -3  -2  10   17.80    1.30
   3  -2 -10   17.70    1.40
   3   2  -9   82.20    4.80
  -3   2   9   80.30    3.70
  -3  -2   9   81.70    3.90
   3  -2  -9   80.00    4.30
   3   2  -8   39.60    2.50
  -3   2   8   38.30    2.00
  -3  -2   8   39.20    2.30
   3  -2  -8   39.90    2.20
   3   2  -7   74.40    3.90
  -3   2   7   71.40    3.40
  -3  -2   7   68.50    3.60
   3  -2  -7   70.50    3.40
   3   2  -6  185.60    8.30
  -3   2   6  183.80    7.60
  -3  -2   6  185.80    8.40
   3  -2  -6  192.50    7.80
   3   2  -5   70.80    3.60
  -3   2   5   69.60    3.50
  -3  -2   5   69.00    3.60
   3  -2  -5   68.90    3.40
   3   2  -4   47.40    2.50
  -3   2   4   50.20    2.60
  -3  -2   4   49.70    2.80
   3  -2  -4   48.90    2.50
   3  -2  -4   51.10    2.40
   3   2  -3  363.80   13.20
  -3   2   3  363.40   12.80
  -3  -2   3  356.70   13.60
   3  -2  -3  365.50   12.50
   3  -2  -3  370.30   12.50
   3   2  -2  179.70    6.70
   3   2  -2  176.90    8.40
  -3   2   2  173.60    6.50
  -3   2   2  178.40    6.50
  -3  -2   2  177.50    6.80
  -3  -2   2  178.10    6.90
   3  -2  -2  180.40    6.40
   3  -2  -2  178.90    6.50
   3  -2  -2  178.40    8.00
   3   2  -1 1391.00   45.70
   3   2  -1 1356.00   46.10
   3   2  -1 1323.10   47.80
  -3   2   1 1318.30   44.00
  -3   2   1 1344.50   48.50
  -3  -2   1 1332.00   45.20
  -3  -2   1 1287.60   45.20
  -3  -2   1 1337.90   49.80
   3  -2  -1 1342.30   44.00
   3  -2  -1 1375.10   44.80
   3  -2  -1 1340.00   46.20
   3   2   0    9.80    0.80
   3   2   0   10.10    0.90
   3   2   0    9.60    1.40
  -3   2   0    9.30    0.70
  -3   2   0    9.90    1.50
  -3  -2   0   11.50    0.80
  -3  -2   0    9.80    0.70
  -3  -2   0   10.20    1.40
   3  -2   0    9.10    0.70
   3  -2   0    8.80    1.30
   3   2   1 1622.00   54.30
   3   2   1 1581.10   53.20
  -3   2  -1 1585.00   52.90
  -3   2  -1 1590.70   54.10
  -3  -2  -1 1553.60   52.10
  -3  -2  -1 1606.60   51.70
  -3  -2  -1 1583.30   59.00
   3  -2   1 1542.20   54.50
   3  -2   1 1606.50   53.80
   3   2   2  199.20    8.60
  -3   2  -2  193.00    7.10
  -3   2  -2  192.90    9.10
  -3  -2  -2  192.80    8.00
  -3  -2  -2  202.10    7.90
  -3  -2  -2  191.80    8.60
   3  -2   2  195.20    8.10
   3  -2   2  200.40    9.30
   3   2   3  370.10   14.20
  -3   2  -3  369.40   13.00
  -3   2  -3  364.50   14.00
  -3  -2  -3  375.70   13.20
  -3  -2  -3  369.30   14.80
   3  -2   3  366.10   14.30
   3   2   4   60.70    3.40
  -3   2  -4   59.10    3.10
  -3  -2  -4   61.30    3.30
   3  -2   4   61.30    3.10
   3   2   5   80.90    4.00
  -3   2  -5   77.90    3.70
  -3  -2  -5   78.80    3.50
   3  -2   5   79.90    3.80
   3   2   6  224.10    8.90
  -3   2  -6  219.40    9.10
  -3  -2  -6  216.50    8.40
   3  -2   6  215.70    8.30
   3   2   7   54.40    3.60
  -3   2  -7   62.50    3.50
  -3  -2  -7   62.40    3.10
   3  -2   7   61.90    3.40
   3   2   8   39.10    2.50
  -3   2  -8   39.70    2.40
  -3  -2  -8   36.30    2.10
   3  -2   8   36.80    2.10
   3   2   9   99.40    5.30
  -3   2  -9   99.70    5.20
  -3  -2  -9  105.10    5.70
   3  -2   9   98.60    5.20
   3   2  10   19.70    1.90
  -3   2 -10   24.40    1.90
  -3  -2 -10   19.50    1.80
   3  -2  10   23.40    1.90
   3   2  11   52.30    3.40
  -3   2 -11   49.60    3.00
  -3  -2 -11   52.80    3.40
   3  -2  11   48.90    3.10
   3   2  12   59.60    5.30
  -3   2 -12   60.20    3.60
  -3  -2 -12   63.70    4.00
   3  -2  12   61.30    3.60
   3   2  13   83.70    4.30
  -3   2 -13   96.70    5.10
  -3  -2 -13   94.40    5.00
   3  -2  13   92.20    4.40
   3   2  14   68.10    4.10
  -3   2 -14   70.00    4.30
  -3  -2 -14   67.20    4.30
   3  -2  14   73.80    4.00
   3   2  15  182.70    9.50
  -3   2 -15  201.20   11.10
  -3  -2 -15  195.90   10.40
   3  -2  15  185.90    8.90
   3   2  16   33.80    2.90
  -3   2 -16   37.20    2.80
  -3  -2 -16   33.40    2.60
   3  -2  16   30.90    3.00
   3   2  17   44.30    3.70
  -3   2 -17   47.90    4.20
  -3  -2 -17   48.30    4.20
   3  -2  17   42.30    3.60
   3   2  18    8.70    2.50
  -3   2 -18    4.30    1.70
  -3  -2 -18    3.30    1.90
   3  -2  18    9.60    3.00
   3   2  19   84.00    5.60
  -3   2 -19   79.20    5.70
  -3  -2 -19   81.40    5.30
   3  -2  19   83.60    5.50
   3   2  20   22.40    3.10
   3  -2  20   26.10    3.30
   3   2  21  103.70    6.10
   3  -2  21  106.60    5.90
   3   2  22    2.80    2.50
   3  -2  22    4.60    2.30
   3   2  23   55.70    4.50
   3  -2  23   59.00    4.70
   3   2  24    5.90    3.10
   3  -2  24    5.20    2.50
   3   2  25   17.80    3.70
   3  -2  25   21.40    3.30
   3   2  26    3.00    2.50
   3  -2  26    3.70    3.00
  -3   3  26    6.00    3.70
  -3  -3  26    2.60    2.60
  -3   3  25    0.00    3.00
  -3  -3  25    1.60    2.90
  -3   3  24   15.40    3.80
  -3  -3  24   11.60    2.40
  -3   3  23    4.40    2.20
  -3  -3  23    5.10    2.30
  -3   3  22   21.80    4.40
  -3  -3  22   16.00    2.80
  -3  -3  21   21.10    2.90
   3  -3 -21   12.90    2.80
   3   3 -20   15.30    2.50
  -3   3  20   16.70    2.40
  -3  -3  20   21.30    2.50
   3  -3 -20   18.10    3.30
   3   3 -19  108.20    6.50
  -3   3  19  108.90    5.60
  -3  -3  19  108.70    6.20
   3  -3 -19  123.30    6.30
   3   3 -18   24.70    2.70
  -3   3  18   27.10    2.90
  -3  -3  18   28.50    2.30
   3  -3 -18   27.40    2.60
   3   3 -17   15.00    2.20
  -3   3  17   14.90    2.10
  -3  -3  17   12.80    2.00
   3  -3 -17   16.40    2.00
   3   3 -16   21.60    3.30
  -3   3  16   21.00    2.20
  -3  -3  16   23.10    3.00
   3  -3 -16   22.80    2.20
   3   3 -15    8.90    1.60
  -3   3  15    7.90    1.60
  -3  -3  15   10.40    1.70
   3  -3 -15   13.20    2.00
   3   3 -14    8.80    1.60
  -3   3  14   13.70    2.70
  -3  -3  14   14.60    2.40
   3  -3 -14   13.30    1.70
   3   3 -13   29.30    2.40
  -3   3  13   25.30    2.00
  -3  -3  13   29.50    2.10
   3  -3 -13   28.60    2.30
   3   3 -12   12.30    1.60
  -3   3  12   12.60    1.30
  -3  -3  12   12.30    1.30
   3  -3 -12    9.30    1.40
   3   3 -11   56.40    3.60
  -3   3  11   50.30    2.90
  -3  -3  11   55.50    3.00
   3  -3 -11   54.40    3.60
   3   3 -10   26.90    2.10
  -3   3  10   27.60    1.80
  -3  -3  10   28.00    2.00
   3  -3 -10   30.10    1.80
   3   3  -9  247.20   11.40
  -3   3   9  238.20   10.40
  -3  -3   9  240.20   10.40
   3  -3  -9  253.00   10.00
   3   3  -8  235.40   10.60
  -3   3   8  226.30   10.10
  -3  -3   8  236.70   10.50
   3  -3  -8  239.10    8.90
   3   3  -7  144.00    7.00
  -3   3   7  142.00    6.50
  -3  -3   7  137.30    6.20
   3  -3  -7  137.70    6.40
   3  -3  -7  145.30    5.70
   3   3  -6  266.30   11.10
  -3   3   6  260.10   11.00
  -3  -3   6  257.80   10.60
   3  -3  -6  262.80   10.80
   3  -3  -6  268.50   10.00
   3   3  -5   77.70    4.20
  -3   3   5   75.00    3.80
  -3  -3   5   71.40    3.90
   3  -3  -5   76.30    3.70
   3  -3  -5   74.10    3.20
   3   3  -4    6.50    0.90
  -3   3   4    7.00    0.80
  -3  -3   4    7.10    0.90
   3  -3  -4    6.00    0.70
   3  -3  -4    7.70    0.80
   3   3  -3    7.40    1.10
  -3   3   3    8.40    0.90
  -3   3   3    7.60    0.80
  -3  -3   3    8.30    0.90
  -3  -3   3    9.10    0.90
   3  -3  -3    7.40    0.80
   3  -3  -3    8.00    0.80
   3  -3  -3    8.30    1.60
   3   3  -2  469.20   18.70
   3   3  -2  464.60   20.60
  -3   3   2  467.50   17.90
  -3   3   2  471.60   17.00
  -3  -3   2  460.80   18.00
  -3  -3   2  467.40   18.60
   3  -3  -2  469.90   17.50
   3  -3  -2  475.90   18.10
   3  -3  -2  468.70   20.90
   3   3  -1    5.10    1.10
   3   3  -1    4.20    0.80
   3   3  -1    5.40    1.20
  -3   3   1    5.20    0.70
  -3   3   1    4.90    1.30
  -3  -3   1    5.50    0.70
  -3  -3   1    5.70    0.80
  -3  -3   1    6.90    1.10
   3  -3  -1    5.30    0.70
   3  -3  -1    4.40    0.70
   3  -3  -1    4.90    1.40
   3   3   0  227.50    9.30
   3   3   0  220.10    9.40
   3   3   0  222.10    9.10
  -3   3   0  219.40    8.30
  -3   3   0  224.50    9.80
  -3  -3   0  219.10    8.60
  -3  -3   0  225.90    9.10
  -3  -3   0  222.00    9.50
   3  -3   0  222.00    8.90
   3  -3   0  232.20    8.80
   3  -3   0  225.30   10.00
   3   3   1    7.20    1.00
   3   3   1    6.30    0.80
   3   3   1    6.80    1.10
  -3   3  -1    6.20    0.70
  -3   3  -1    4.40    1.40
  -3  -3  -1    7.00    0.80
  -3  -3  -1    5.80    0.80
  -3  -3  -1    7.70    1.40
   3  -3   1    5.60    0.80
   3  -3   1    5.10    1.40
   3   3   2  394.90   16.40
  -3   3  -2  386.00   15.30
  -3   3  -2  387.10   15.90
  -3  -3  -2  382.60   15.00
  -3  -3  -2  397.90   15.00
  -3  -3  -2  383.50   16.10
   3  -3   2  386.20   14.50
   3  -3   2  388.30   17.80
   3   3   3   10.10    1.00
  -3   3  -3    9.80    1.00
  -3   3  -3   10.00    1.50
  -3  -3  -3    9.20    1.00
  -3  -3  -3    8.40    0.80
  -3  -3  -3   10.60    1.50
   3  -3   3   10.10    0.90
   3   3   4    7.50    1.60
  -3   3  -4    6.00    0.80
  -3   3  -4    5.00    1.50
  -3  -3  -4    6.60    0.90
  -3  -3  -4    6.10    0.80
   3  -3   4    6.10    0.80
   3   3   5   61.30    3.60
  -3   3  -5   62.20    3.40
  -3  -3  -5   66.60    3.10
   3  -3   5   61.50    3.10
   3   3   6  249.40   10.50
  -3   3  -6  250.20    9.90
  -3  -3  -6  252.20    9.60
   3  -3   6  245.30    9.60
   3   3   7  135.60    6.50
  -3   3  -7  139.90    6.00
  -3  -3  -7  135.70    5.50
   3  -3   7  133.70    6.00
   3   3   8  259.30   11.00
  -3   3  -8  256.70   10.40
  -3  -3  -8  261.40   10.30
   3  -3   8  249.00   10.50
   3   3   9  283.60   10.70
  -3   3  -9  277.60   11.10
  -3  -3  -9  283.10   11.20
   3  -3   9  270.40   10.80
   3   3  10   31.00    2.10
  -3   3 -10   28.00    1.90
  -3  -3 -10   30.00    1.90
   3  -3  10   29.10    2.00
   3   3  11   71.80    4.20
  -3   3 -11   68.80    4.30
  -3  -3 -11   73.30    4.10
   3  -3  11   66.50    4.10
   3   3  12    8.10    1.40
  -3   3 -12    9.80    1.30
  -3  -3 -12    9.10    1.40
   3  -3  12   12.00    1.80
   3   3  13   23.90    2.40
  -3   3 -13   23.80    2.10
  -3  -3 -13   27.90    2.20
   3  -3  13   26.80    2.00
   3   3  14   10.10    1.90
  -3   3 -14   12.10    1.80
  -3  -3 -14   12.70    1.90
   3  -3  14   13.80    1.70
   3   3  15    8.70    1.80
  -3   3 -15   11.70    1.80
  -3  -3 -15   10.60    1.70
   3  -3  15   12.60    1.70
   3   3  16   18.00    2.40
  -3   3 -16   19.50    2.40
  -3  -3 -16   17.90    2.10
   3  -3  16   13.70    1.90
   3   3  17   19.40    3.00
  -3   3 -17   16.30    2.20
  -3  -3 -17   15.40    2.40
   3  -3  17   19.40    2.20
   3   3  18   18.00    2.60
  -3   3 -18   19.80    2.90
  -3  -3 -18   19.50    2.70
   3  -3  18   27.40    3.40
   3   3  19  126.40    7.30
  -3   3 -19  128.40   10.40
  -3  -3 -19  122.30    7.50
   3  -3  19  127.00    7.10
   3   3  20   11.20    2.60
   3  -3  20   11.10    2.90
   3   3  21   16.00    3.10
   3  -3  21   16.50    2.60
   3   3  22   11.40    2.70
   3  -3  22    9.30    2.60
   3   3  23    6.30    2.60
   3  -3  23    6.30    2.70
   3   3  24   14.70    2.80
   3  -3  24   11.70    3.60
   3   3  25    3.50    3.40
   3  -3  25    7.00    3.70
   3   3  26   11.90    3.90
   3  -3  26    3.60    3.60
  -3   4  26   28.10    6.10
  -3  -4  26   11.40    2.80
  -3   4  25   18.40    3.30
  -3  -4  25   15.50    3.10
  -3   4  24   63.30    5.60
  -3  -4  24   55.70    5.20
  -3   4  23    3.30    2.80
  -3  -4  23    4.20    2.10
  -3   4  22   94.20    6.40
  -3  -4  22   82.70    5.30
  -3   4  21   14.00    2.80
  -3  -4  21   18.80    2.80
   3  -4 -21    7.80    2.90
   3   4 -20    2.50    2.70
  -3   4  20    6.50    2.10
  -3  -4  20    3.30    1.80
   3  -4 -20    8.30    2.20
   3   4 -19   42.90    3.50
  -3   4  19   50.40    3.30
  -3  -4  19   46.20    3.20
   3  -4 -19   45.00    3.20
   3   4 -18   13.10    2.90
  -3   4  18   11.70    1.90
  -3  -4  18   16.50    1.90
   3  -4 -18    9.50    1.80
   3   4 -17   37.10    3.20
  -3   4  17   37.10    2.50
  -3  -4  17   37.10    2.90
   3  -4 -17   33.80    2.60
   3   4 -16   79.50    5.00
  -3   4  16   81.80    4.50
  -3  -4  16   75.90    4.40
   3  -4 -16   83.20    5.20
   3   4 -15   20.80    2.20
  -3   4  15   22.20    2.20
  -3  -4  15   23.50    3.50
   3  -4 -15   20.20    2.00
   3   4 -14   28.60    2.70
  -3   4  14   30.40    3.50
  -3  -4  14   28.50    2.40
   3  -4 -14   29.10    2.40
   3   4 -13    2.30    1.20
  -3   4  13    2.80    1.10
  -3  -4  13    1.60    1.10
   3  -4 -13    3.90    1.20
   3   4 -12   61.80    4.10
  -3   4  12   64.20    3.30
  -3  -4  12   64.20    3.80
   3  -4 -12   64.10    3.90
   3   4 -11    4.60    1.30
  -3   4  11    3.70    0.90
  -3  -4  11    5.70    1.20
   3  -4 -11    4.80    1.00
   3   4 -10  334.30   14.80
  -3   4  10  330.60   14.00
  -3  -4  10  329.00   13.60
   3  -4 -10  352.70   14.60
   3   4  -9   98.00    5.20
  -3   4   9   92.20    4.00
  -3  -4   9   90.70    4.40
   3  -4  -9   96.70    4.80
   3  -4  -9   94.50    4.70
   3   4  -8  585.20   22.70
  -3   4   8  564.00   21.90
  -3  -4   8  557.00   22.30
   3  -4  -8  573.30   22.30
   3  -4  -8  591.80   22.10
   3   4  -7   55.30    3.50
  -3   4   7   58.50    3.30
  -3  -4   7   53.40    3.10
   3  -4  -7   56.10    3.40
   3  -4  -7   59.90    3.20
   3   4  -6  399.80   17.00
  -3   4   6  389.20   16.00
  -3  -4   6  389.10   15.60
   3  -4  -6  393.50   16.60
   3  -4  -6  401.60   15.30
   3   4  -5  137.60    6.90
  -3   4   5  133.10    5.60
  -3  -4   5  132.00    6.20
   3  -4  -5  138.30    5.80
   3  -4  -5  135.20    5.40
   3   4  -4  643.00   24.80
  -3   4   4  640.90   24.50
  -3   4   4  648.20   23.90
  -3  -4   4  637.50   23.50
  -3  -4   4  657.30   24.20
   3  -4  -4  666.60   25.10
   3  -4  -4  642.70   23.70
   3   4  -3   17.50    1.70
  -3   4   3   17.90    1.60
  -3   4   3   18.30    1.40
  -3  -4   3   16.10    1.20
  -3  -4   3   17.80    1.60
   3  -4  -3   18.70    1.50
   3  -4  -3   16.40    1.40
   3  -4  -3   16.00    1.90
   3   4  -2   61.00    3.70
   3   4  -2   60.40    4.20
  -3   4   2   62.60    3.10
  -3   4   2   60.30    3.10
  -3  -4   2   63.20    3.30
  -3  -4   2   63.30    3.60
   3  -4  -2   59.20    3.10
   3  -4  -2   60.10    3.10
   3  -4  -2   59.50    4.20
   3   4  -1  101.60    4.80
   3   4  -1   98.30    4.90
   3   4  -1   96.70    4.90
  -3   4   1   97.90    4.50
  -3   4   1   97.00    5.10
  -3  -4   1   96.50    4.30
  -3  -4   1   96.50    4.50
   3  -4  -1   94.40    4.60
   3  -4  -1   98.70    4.70
   3  -4  -1   94.60    5.00
   3   4   0    2.00    2.30
   3   4   0   -0.40    0.70
   3   4   0   -0.30    1.00
  -3   4   0   -0.30    0.60
  -3   4   0   -2.40    1.10
  -3  -4   0   -0.90    0.70
  -3  -4   0   -0.60    0.70
  -3  -4   0   -2.10    0.90
   3  -4   0   -0.30    0.60
   3  -4   0   -1.40    0.70
   3  -4   0   -2.20    1.10
   3   4   1  126.00    6.20
   3   4   1  102.10    5.20
  -3   4  -1   98.10    4.30
  -3   4  -1  103.10    4.90
  -3  -4  -1  101.90    4.80
  -3  -4  -1  101.20    4.60
  -3  -4  -1  100.70    5.20
   3  -4   1  103.70    5.20
   3  -4   1  104.00    5.60
   3   4   2   75.70    4.00
   3   4   2   78.40    4.10
  -3   4  -2   76.20    3.80
  -3   4  -2   74.80    5.50
  -3  -4  -2   74.60    4.10
  -3  -4  -2   75.40    3.90
  -3  -4  -2   75.20    5.10
   3  -4   2   76.70    4.20
   3   4   3   15.60    1.90
  -3   4  -3   15.10    1.50
  -3   4  -3   16.60    2.10
  -3  -4  -3   14.00    1.40
  -3  -4  -3   14.40    1.00
  -3  -4  -3   14.80    1.70
   3  -4   3   14.20    1.30
   3   4   4  585.80   22.70
  -3   4  -4  577.10   21.20
  -3   4  -4  564.50   25.00
  -3  -4  -4  566.20   20.60
  -3  -4  -4  588.00   21.00
   3  -4   4  575.70   22.20
   3   4   5  119.00    6.00
  -3   4  -5  118.90    5.50
  -3  -4  -5  112.70    5.10
  -3  -4  -5  123.40    5.20
   3  -4   5  114.70    5.20
   3   4   6  364.80   15.60
  -3   4  -6  362.80   13.80
  -3  -4  -6  348.60   14.30
  -3  -4  -6  368.60   13.80
   3  -4   6  363.80   12.90
   3   4   7   67.50    3.30
  -3   4  -7   71.80    3.70
  -3  -4  -7   70.90    3.40
   3  -4   7   65.40    3.40
  -3   4  -8  573.10   23.20
  -3  -4  -8  579.20   21.60
   3  -4   8  551.70   20.50
  -3   4  -9  104.20    4.70
  -3  -4  -9  107.00    4.50
   3  -4   9  105.50    5.00
   3   4  10  399.10   16.00
  -3   4 -10  406.50   15.70
  -3  -4 -10  396.10   15.40
   3  -4  10  393.50   14.50
   3   4  11    5.70    1.20
  -3   4 -11    4.10    1.10
  -3  -4 -11    4.80    1.30
   3  -4  11    5.60    1.30
   3   4  12   75.70    4.00
  -3   4 -12   79.80    4.50
  -3  -4 -12   79.60    4.70
   3  -4  12   73.60    4.00
   3   4  13    0.10    1.10
  -3   4 -13    0.60    1.10
  -3  -4 -13    2.10    1.20
   3  -4  13    0.80    1.20
   3   4  14   33.30    3.10
  -3   4 -14   37.80    2.70
  -3  -4 -14   31.50    2.60
   3  -4  14   33.10    2.80
   3   4  15   19.20    2.20
  -3   4 -15   14.90    2.10
  -3  -4 -15   20.30    2.10
   3  -4  15   17.70    2.40
   3   4  16   95.30    5.80
  -3   4 -16   92.50    5.50
  -3  -4 -16  105.60    6.00
   3  -4  16   90.90    5.30
   3   4  17   34.60    3.50
  -3   4 -17   39.30    3.20
  -3  -4 -17   34.90    2.80
   3  -4  17   30.40    2.80
   3   4  18   14.30    2.40
  -3   4 -18   16.00    2.60
   3  -4  18   19.10    3.20
   3   4  19   38.10    3.60
   3  -4  19   45.00    3.40
   3   4  20   10.80    2.80
   3  -4  20    8.50    2.40
   3   4  21    7.20    2.50
   3  -4  21   14.60    2.90
   3   4  22  111.60    7.70
   3  -4  22  122.00    8.10
   3   4  23   -0.40    2.60
   3  -4  23    2.60    2.60
   3   4  24   71.80    5.90
   3  -4  24   74.40    5.90
   3   4  25   20.40    3.80
   3  -4  25   19.30    3.90
  -3   5  25   10.40    2.90
  -3  -5  25   15.80    3.50
  -3   5  24    6.50    3.00
  -3  -5  24    1.80    2.80
  -3   5  23    0.70    2.20
  -3  -5  23   -1.10    2.90
  -3   5  22    9.20    2.80
  -3  -5  22    7.90    2.60
  -3   5  21   25.50    3.70
  -3  -5  21   24.20    2.80
   3   5 -20    1.50    2.90
  -3   5  20    6.90    2.80
  -3  -5  20    8.00    2.50
   3  -5 -20    7.40    2.40
   3   5 -19    3.40    2.20
  -3   5  19    6.00    2.20
  -3  -5  19    8.70    2.40
   3  -5 -19    6.30    2.90
   3   5 -18    3.20    2.50
  -3   5  18    1.50    1.80
  -3  -5  18    1.80    1.80
   3  -5 -18    4.00    1.60
   3   5 -17   46.00    4.00
  -3   5  17   48.10    3.60
  -3  -5  17   49.70    3.30
   3  -5 -17   40.90    3.80
   3   5 -16  103.70    6.10
  -3   5  16   99.50    4.70
  -3  -5  16   94.50    4.90
   3  -5 -16   98.30    5.60
   3   5 -15   22.80    2.50
  -3   5  15   28.20    2.30
  -3  -5  15   20.40    2.10
   3  -5 -15   23.60    2.00
   3   5 -14    8.90    2.00
  -3   5  14    6.50    1.70
  -3  -5  14    6.20    1.40
   3  -5 -14    6.60    1.30
   3  -5 -14    8.80    1.70
   3   5 -13   34.80    3.10
  -3   5  13   41.00    3.70
  -3  -5  13   35.30    2.70
   3  -5 -13   38.30    2.90
   3  -5 -13   37.10    2.60
   3   5 -12   14.10    2.00
  -3   5  12   12.10    1.60
  -3  -5  12   13.00    1.70
   3  -5 -12   14.20    1.60
   3  -5 -12   10.70    1.60
   3   5 -11  239.40   11.20
  -3   5  11  229.40    9.70
  -3  -5  11  226.20   10.30
   3  -5 -11  231.90   10.10
   3  -5 -11  242.50    9.50
   3   5 -10   38.80    2.90
  -3   5  10   35.90    2.60
  -3  -5  10   35.00    2.50
   3  -5 -10   33.10    2.70
   3  -5 -10   37.90    2.10
   3   5  -9  159.70    7.90
  -3   5   9  151.80    6.90
  -3  -5   9  152.60    7.70
   3  -5  -9  153.70    7.10
   3  -5  -9  164.00    7.40
   3   5  -8    6.30    1.40
  -3   5   8    4.00    1.20
  -3  -5   8    6.30    1.50
   3  -5  -8    5.90    1.10
   3  -5  -8    6.60    1.10
   3   5  -7   80.50    4.60
  -3   5   7   81.20    4.10
  -3  -5   7   86.40    4.90
   3  -5  -7   83.10    4.70
   3  -5  -7   91.20    4.40
   3   5  -6   30.70    2.20
  -3   5   6   27.90    1.80
  -3  -5   6   24.90    1.90
   3  -5  -6   27.70    2.10
   3  -5  -6   24.00    1.70
   3   5  -5  208.40    9.70
  -3   5   5  207.60    9.20
  -3   5   5  199.70    9.00
  -3  -5   5  190.50    9.00
  -3  -5   5  214.80   12.70
   3  -5  -5  210.30    9.40
   3  -5  -5  205.60    8.60
   3   5  -4  153.00    7.40
  -3   5   4  148.90    6.40
  -3   5   4  141.90    6.20
  -3  -5   4  143.00    7.00
  -3  -5   4  183.80   10.10
   3  -5  -4  145.80    6.30
   3  -5  -4  145.10    6.60
   3  -5  -4  156.70    8.30
   3   5  -3  292.00   13.00
   3   5  -3  285.10   13.60
  -3   5   3  296.10   11.60
  -3   5   3  280.20   12.00
  -3  -5   3  286.40   11.50
  -3  -5   3  294.00   12.60
   3  -5  -3  295.80   12.60
   3  -5  -3  296.00   11.80
   3  -5  -3  288.10   13.10
   3   5  -2   37.60    2.50
   3   5  -2   39.70    2.70
  -3   5   2   39.30    2.40
  -3   5   2   36.10    2.10
  -3  -5   2   38.10    2.20
  -3  -5   2   39.00    2.30
   3  -5  -2   37.70    2.30
   3  -5  -2   37.30    2.50
   3  -5  -2   36.20    2.60
   3   5  -1   48.10    3.30
   3   5  -1   48.30    3.30
   3   5  -1   46.90    3.30
  -3   5   1   44.80    2.70
  -3  -5   1   48.50    2.80
  -3  -5   1   44.10    2.90
   3  -5  -1   48.20    4.10
   3  -5  -1   47.90    2.70
   3  -5  -1   43.70    3.10
   3   5   0   61.00    3.30
   3   5   0   58.70    3.50
   3   5   0   59.20    3.20
  -3   5   0   56.50    2.80
  -3   5   0   60.00    3.40
  -3  -5   0   61.70    3.40
  -3  -5   0   61.50    3.10
  -3  -5   0   59.00    3.20
   3  -5   0   68.40    4.40
   3  -5   0   64.80    3.40
   3  -5   0   59.10    3.40
   3   5   1   55.50    3.20
   3   5   1   54.00    3.10
  -3   5  -1   55.00    3.20
  -3   5  -1   55.30    3.10
  -3  -5  -1   56.00    2.80
  -3  -5  -1   57.70    3.20
  -3  -5  -1   57.80    3.70
   3  -5   1   55.00    3.60
   3  -5   1   58.90    3.50
   3  -5   1   57.10    3.60
   3   5   2   38.00    2.50
   3   5   2   36.60    2.60
  -3   5  -2   38.40    2.10
  -3   5  -2   35.60    2.50
  -3  -5  -2   37.90    2.30
  -3  -5  -2   37.70    2.20
  -3  -5  -2   37.30    2.70
   3  -5   2   39.90    2.40
   3   5   3  263.60   11.50
   3   5   3  250.10   11.20
  -3   5  -3  260.10   10.90
  -3   5  -3  246.50   11.70
  -3  -5  -3  246.30   10.10
  -3  -5  -3  259.10   10.60
  -3  -5  -3  246.00   11.60
   3  -5   3  252.30   11.10
   3   5   4  143.50    7.10
  -3   5  -4  137.40    5.80
  -3   5  -4  138.70    7.90
  -3  -5  -4  143.20    6.20
  -3  -5  -4  143.70    6.10
   3  -5   4  133.90    5.70
   3   5   5  198.80    8.10
  -3   5  -5  203.40    8.20
  -3   5  -5  198.90   11.00
  -3  -5  -5  198.60    7.90
  -3  -5  -5  205.50    8.00
   3  -5   5  199.00    7.90
   3   5   6   27.40    2.00
  -3   5  -6   28.50    1.90
  -3  -5  -6   26.60    1.80
  -3  -5  -6   29.10    1.80
   3  -5   6   29.10    2.00
   3   5   7   69.10    3.80
  -3   5  -7   86.30    8.50
  -3  -5  -7   69.90    3.70
  -3  -5  -7   69.40    3.60
   3  -5   7   67.60    3.70
   3   5   8    7.40    1.20
  -3   5  -8    8.30    1.10
  -3  -5  -8    8.40    1.00
  -3  -5  -8    7.50    1.10
   3  -5   8    8.50    1.30
   3   5   9  143.20    6.80
  -3   5  -9  153.30    6.60
  -3  -5  -9  138.50    6.20
  -3  -5  -9  149.20    6.60
   3  -5   9  146.50    5.80
   3   5  10   27.30    2.20
  -3   5 -10   29.20    2.50
  -3  -5 -10   30.50    2.20
   3  -5  10   25.40    2.00
   3   5  11  229.80    8.90
  -3   5 -11  236.00    9.70
  -3  -5 -11  235.90    9.60
   3  -5  11  220.30    8.50
   3   5  12   12.40    1.60
  -3   5 -12   19.00    2.60
  -3  -5 -12   37.50    5.60
   3  -5  12   14.00    1.60
   3   5  13   40.00    3.40
  -3   5 -13   43.90    3.00
  -3  -5 -13   47.60    3.60
   3  -5  13   45.10    3.50
   3   5  14    8.80    1.80
  -3   5 -14    7.60    1.80
  -3  -5 -14    8.00    1.70
   3  -5  14    5.70    1.60
   3   5  15   20.40    2.20
  -3   5 -15   18.40    2.30
  -3  -5 -15   17.60    2.10
   3  -5  15   18.40    2.10
   3   5  16   88.70    5.40
  -3   5 -16   94.40    5.50
  -3  -5 -16   84.80    5.70
   3  -5  16   85.30    5.20
   3   5  17   53.80    4.40
  -3   5 -17   54.00    4.70
  -3  -5 -17   57.00    4.20
   3  -5  17   59.00    4.10
   3   5  18    2.50    2.40
  -3   5 -18   -1.70    1.80
  -3  -5 -18   -1.50    1.80
   3  -5  18    5.60    2.00
   3   5  19    5.60    2.50
   3  -5  19    6.10    2.20
   3   5  20    8.20    2.90
   3  -5  20    6.20    2.80
   3   5  21   27.20    3.10
   3  -5  21   30.20    4.30
   3   5  22    9.60    2.90
   3  -5  22   18.00    4.60
   3   5  23   -2.00    2.80
   3  -5  23   -0.70    3.30
   3   5  24   -2.80    2.60
   3  -5  24    0.00    2.80
   3   5  25   10.20    3.20
   3  -5  25   10.10    3.00
  -3   6  25   10.00    5.10
  -3  -6  25    1.00    3.00
   3  -6 -25    1.30    2.80
  -3   6  24   -2.50    3.00
  -3  -6  24    0.40    2.40
   3  -6 -24    2.70    3.30
  -3   6  23   10.90    3.50
  -3  -6  23   10.70    2.80
   3  -6 -23    8.60    2.60
  -3   6  22   20.40    3.40
  -3  -6  22   23.90    3.40
   3  -6 -22   28.40    3.70
  -3   6  21   31.60    5.20
  -3  -6  21   19.90    3.10
   3  -6 -21   20.10    3.10
  -3   6  20   67.70    5.00
  -3  -6  20   67.90    4.80
   3  -6 -20   83.10    6.20
   3  -6 -20   57.30    4.70
   3   6 -19   24.10    3.20
  -3   6  19   33.70    3.20
  -3  -6  19   31.80    2.80
   3  -6 -19   36.70    3.60
   3  -6 -19   28.10    2.90
   3   6 -18   44.50    4.00
  -3   6  18   47.40    3.70
  -3  -6  18   46.40    3.30
   3  -6 -18   50.30    4.00
   3  -6 -18   44.60    3.10
   3   6 -17   53.90    4.20
  -3   6  17   49.90    3.20
  -3  -6  17   48.90    3.20
   3  -6 -17   51.00    3.80
   3  -6 -17   42.20    3.10
   3   6 -16    6.40    2.10
  -3   6  16    7.50    2.10
  -3  -6  16   11.10    1.70
   3  -6 -16   10.10    2.70
   3  -6 -16   10.60    1.90
   3   6 -15  282.10   14.50
  -3   6  15  277.30   12.20
  -3  -6  15  270.30   12.60
   3  -6 -15  286.10   14.20
   3  -6 -15  288.30   13.50
   3   6 -14   45.40    4.00
  -3   6  14   46.70    2.80
  -3  -6  14   47.90    3.10
   3  -6 -14   50.70    5.90
   3  -6 -14   43.60    3.30
   3   6 -13  187.00    8.90
  -3   6  13  190.90    8.90
  -3  -6  13  181.60    8.60
   3  -6 -13  179.40    9.20
   3  -6 -13  184.70    8.40
   3   6 -12   80.80    5.20
  -3   6  12   82.50    4.90
  -3  -6  12   82.40    4.10
   3  -6 -12   79.70    4.70
   3  -6 -12   81.50    4.20
   3   6 -11  108.50    6.50
  -3   6  11  102.70    4.70
  -3  -6  11  102.20    5.70
   3  -6 -11  107.00    5.70
   3  -6 -11  109.70    5.80
   3   6 -10   15.40    1.80
  -3   6  10   15.40    1.50
  -3  -6  10   17.20    1.80
   3  -6 -10   13.50    1.70
   3  -6 -10   15.40    1.40
   3   6  -9   15.10    1.60
  -3   6   9   11.30    1.20
  -3  -6   9   11.40    1.70
   3  -6  -9   11.20    1.40
   3  -6  -9   10.50    1.20
   3   6  -8  155.80    7.80
  -3   6   8  145.40    6.20
  -3  -6   8  138.10    6.90
   3  -6  -8  143.30    7.10
   3  -6  -8  147.90    5.90
   3   6  -7   10.00    1.50
  -3   6   7    9.00    1.20
  -3  -6   7    9.20    1.50
   3  -6  -7    9.40    1.30
   3  -6  -7    9.50    1.10
   3   6  -6  220.90   10.40
  -3   6   6  207.30    9.40
  -3  -6   6  214.70    9.60
   3  -6  -6  220.00    9.90
   3  -6  -6  223.40    9.10
   3   6  -5  214.30   11.90
  -3   6   5  203.70    8.40
  -3   6   5  192.60    8.60
  -3  -6   5  190.10    8.70
  -3  -6   5  200.20    9.60
   3  -6  -5  197.30    9.30
   3  -6  -5  199.30    8.70
   3   6  -4   94.30    5.20
  -3   6   4   91.50    4.50
  -3   6   4   84.30    3.90
  -3  -6   4   89.10    4.80
  -3  -6   4   92.00    4.60
   3  -6  -4   94.00    4.40
   3  -6  -4   90.70    4.80
   3  -6  -4   93.60    6.00
   3   6  -3  284.10   12.20
   3   6  -3  276.20   12.80
  -3   6   3  279.40   11.70
  -3   6   3  271.10   10.60
  -3  -6   3  275.70   11.20
  -3  -6   3  285.00   12.20
   3  -6  -3  281.70   11.50
   3  -6  -3  283.40   11.90
   3  -6  -3  283.60   14.20
   3   6  -2   11.40    1.60
   3   6  -2   11.30    1.50
  -3   6   2    8.50    1.40
  -3   6   2    9.10    1.40
  -3  -6   2    6.70    1.10
  -3  -6   2    7.40    1.10
   3  -6  -2   14.00    1.50
   3  -6  -2    9.20    1.20
   3  -6  -2   12.90    1.70
   3   6  -1  460.90   18.70
   3   6  -1  456.60   19.20
   3   6  -1  441.40   17.50
  -3   6   1  477.30   18.80
  -3  -6   1  459.50   18.30
  -3  -6   1  465.60   17.80
   3  -6  -1  454.40   17.60
   3  -6  -1  477.50   18.20
   3  -6  -1  453.70   19.40
   3   6   0  107.00    5.40
   3   6   0  101.90    5.40
  -3   6   0  135.40    8.70
  -3   6   0  107.60    5.30
  -3  -6   0  108.80    5.10
  -3  -6   0  111.80    5.20
   3  -6   0  104.80    5.40
   3  -6   0  109.60    5.40
   3  -6   0  102.80    5.20
   3   6   1  458.00   18.40
   3   6   1  442.70   17.30
  -3   6  -1  433.90   15.80
  -3   6  -1  432.10   18.00
  -3  -6  -1  436.50   15.90
  -3  -6  -1  453.70   16.80
  -3  -6  -1  433.90   16.80
   3  -6   1  447.60   16.60
   3  -6   1  460.00   17.70
   3  -6   1  442.30   17.20
   3   6   2   11.40    1.70
   3   6   2    9.10    1.60
  -3   6  -2    9.10    1.20
  -3   6  -2   12.80    1.90
  -3  -6  -2   14.10    1.50
  -3  -6  -2   17.10    1.50
  -3  -6  -2   12.30    1.70
   3  -6   2    9.30    1.50
   3  -6   2    9.00    1.20
   3   6   3  267.70   12.00
   3   6   3  255.90   10.80
  -3   6  -3  261.70   10.00
  -3   6  -3  255.60   12.90
  -3  -6  -3  258.80   10.20
  -3  -6  -3  269.60   10.90
  -3  -6  -3  254.90   12.00
   3  -6   3  261.90   11.50
   3   6   4   78.90    4.40
   3   6   4   77.30    4.20
  -3   6  -4   76.70    4.00
  -3   6  -4   76.90    5.20
  -3  -6  -4   77.40    4.00
  -3  -6  -4   80.80    6.00
   3  -6   4   76.70    3.80
   3   6   5  209.90    8.50
  -3   6  -5  211.20    8.40
  -3   6  -5  207.20    9.90
  -3  -6  -5  201.80    8.40
  -3  -6  -5  213.30    8.50
   3  -6   5  209.40    9.30
   3   6   6  196.60    8.90
  -3   6  -6  199.60    8.20
  -3  -6  -6  204.30    8.30
  -3  -6  -6  203.50    8.20
   3  -6   6  194.80    7.40
   3   6   7    6.50    1.60
  -3   6  -7    9.00    1.30
  -3  -6  -7    8.30    1.30
  -3  -6  -7    8.70    1.10
   3  -6   7    5.70    1.30
   3   6   8  138.20    6.70
  -3   6  -8  135.40    5.90
  -3  -6  -8  138.50    6.10
  -3  -6  -8  143.60    6.10
   3  -6   8  137.70    6.40
  -3   6  -9   15.20    1.60
  -3  -6  -9   12.10    1.50
  -3  -6  -9   11.80    1.40
   3  -6   9   13.90    1.60
  -3   6 -10   17.20    1.50
  -3  -6 -10   14.00    1.50
  -3  -6 -10   14.80    1.90
   3  -6  10   14.60    1.60
  -3   6 -11  134.40    5.80
  -3  -6 -11  118.30    6.10
  -3  -6 -11  140.90    8.50
   3  -6  11  120.00    6.10
   3   6  12   93.50    4.50
  -3   6 -12   97.10    4.90
  -3  -6 -12   89.30    4.90
  -3  -6 -12   94.30    5.20
   3  -6  12   90.50    4.80
   3   6  13  186.30    7.80
  -3   6 -13  204.30    9.20
  -3  -6 -13  185.20    8.60
  -3  -6 -13  189.70    8.30
   3  -6  13  188.70    8.40
   3   6  14   59.90    3.90
  -3   6 -14   55.40    3.50
  -3  -6 -14   56.20    3.60
   3  -6  14   54.40    3.60
   3   6  15  231.70   11.50
  -3   6 -15  230.90   11.70
  -3  -6 -15  235.90   11.00
   3  -6  15  214.60   10.70
   3   6  16   14.40    2.50
  -3   6 -16    8.90    2.20
  -3  -6 -16    9.10    1.80
   3  -6  16   10.10    2.30
   3   6  17   48.40    3.40
  -3   6 -17   43.90    4.30
  -3  -6 -17   49.70    4.20
   3  -6  17   49.80    3.90
   3   6  18   52.90    4.80
   3  -6  18   56.40    3.90
   3   6  19   28.00    3.90
   3  -6  19   36.00    2.90
   3   6  20   86.90    6.70
   3  -6  20   87.70    6.00
   3   6  21   18.50    3.30
   3  -6  21   23.30    3.50
   3   6  22   25.30    3.30
   3  -6  22   28.00    3.20
   3   6  23   12.90    3.00
   3  -6  23   10.20    2.90
   3   6  24    1.50    3.20
   3  -6  24    4.90    3.00
   3   6  25    6.40    4.10
   3  -6  25    0.50    3.10
  -3   7  24    8.50    2.80
  -3  -7  24   10.20    2.80
   3  -7 -24   54.90    9.50
  -3   7  23    5.70    3.40
  -3  -7  23    1.50    2.20
   3  -7 -23    3.60    3.30
  -3   7  22   14.40    3.40
  -3  -7  22   15.00    2.70
   3  -7 -22   11.50    3.00
  -3   7  21    3.60    2.30
  -3  -7  21    2.00    2.20
   3  -7 -21    8.10    3.40
  -3   7  20    3.50    3.00
  -3  -7  20    9.40    4.70
   3  -7 -20   -0.30    2.00
  -3   7  19    6.70    2.80
  -3  -7  19    2.80    2.10
   3  -7 -19    1.00    2.10
   3  -7 -19   -0.50    2.30
   3   7 -18   16.80    3.90
  -3   7  18   14.10    2.10
  -3  -7  18   14.50    2.40
   3  -7 -18   16.90    2.30
   3  -7 -18    8.60    2.00
   3   7 -17   80.60    4.90
  -3   7  17   69.50    4.30
  -3  -7  17   85.40    8.80
   3  -7 -17   77.70    4.80
   3  -7 -17   78.30    4.40
   3   7 -16   17.30    3.10
  -3   7  16   18.80    2.80
  -3  -7  16   19.80    2.40
   3  -7 -16   17.30    2.40
   3  -7 -16   15.00    2.30
   3   7 -15  201.30    9.50
  -3   7  15  192.70    7.60
  -3  -7  15  196.50    8.20
   3  -7 -15  193.30    9.60
   3  -7 -15  192.30    9.00
   3   7 -14   48.80    3.60
  -3   7  14   48.80    3.80
  -3  -7  14   47.70    3.10
   3  -7 -14   47.00    3.20
   3  -7 -14   46.20    3.10
   3   7 -13   49.30    3.90
  -3   7  13   50.40    3.20
  -3  -7  13   48.60    3.20
   3  -7 -13   50.10    4.30
   3  -7 -13   47.80    3.10
   3   7 -12    7.30    2.10
  -3   7  12   11.10    2.40
  -3  -7  12    2.80    1.20
   3  -7 -12    2.60    1.10
   3  -7 -12    3.10    1.10
   3   7 -11  123.60    7.30
  -3   7  11  123.20    7.00
  -3  -7  11  114.40    6.20
   3  -7 -11  122.60    7.20
   3  -7 -11  125.50    7.10
   3   7 -10   22.40    2.20
  -3   7  10   17.80    1.80
  -3  -7  10   20.50    1.90
   3  -7 -10   18.00    1.70
   3  -7 -10   19.40    1.80
   3   7  -9  143.30    7.50
  -3   7   9  146.00    6.40
  -3  -7   9  144.10    6.70
   3  -7  -9  152.10    7.50
   3  -7  -9  149.50    6.60
   3   7  -8  123.80    6.50
  -3   7   8  121.50    5.40
  -3  -7   8  114.90    6.10
   3  -7  -8  126.10    5.90
   3  -7  -8  118.70    5.50
   3   7  -7   25.50    2.30
  -3   7   7   23.60    1.80
  -3  -7   7   22.70    2.10
  -3  -7   7   29.10    3.20
   3  -7  -7   24.70    2.20
   3  -7  -7   25.00    2.00
   3   7  -6   14.80    2.10
  -3   7   6   13.40    1.30
  -3   7   6   15.20    1.50
  -3  -7   6   15.10    1.70
  -3  -7   6   19.00    3.80
   3  -7  -6   14.50    1.60
   3  -7  -6   13.50    1.50
   3   7  -5   27.40    2.30
  -3   7   5   29.10    2.20
  -3   7   5   28.80    2.20
  -3  -7   5   30.70    2.20
  -3  -7   5   27.40    2.10
   3  -7  -5   27.30    2.30
   3  -7  -5   27.90    2.00
   3  -7  -5   26.20    2.80
   3   7  -4   32.20    2.50
   3   7  -4   36.40    3.90
  -3   7   4   32.20    2.60
  -3   7   4   31.30    2.30
  -3  -7   4   29.70    2.10
  -3  -7   4   29.80    2.20
   3  -7  -4   35.70    2.80
   3  -7  -4   33.60    2.10
   3  -7  -4   33.90    2.80
   3   7  -3   48.60    3.50
   3   7  -3   48.50    3.40
  -3   7   3   50.90    3.40
  -3   7   3   48.60    2.60
  -3  -7   3   44.70    3.20
  -3  -7   3   46.40    3.10
   3  -7  -3   54.00    3.50
   3  -7  -3   49.20    3.10
   3  -7  -3   51.40    3.90
   3   7  -2  115.40    6.70
   3   7  -2  117.90    6.20
  -3   7   2  117.20    5.90
  -3   7   2  110.10    4.80
  -3  -7   2  109.00    5.80
  -3  -7   2  114.20    6.10
   3  -7  -2  113.40    5.20
   3  -7  -2  114.70    5.90
   3  -7  -2  111.60    6.80
   3   7  -1   20.50    1.80
   3   7  -1   21.50    1.90
   3   7  -1   20.10    1.60
  -3   7   1   18.20    1.50
  -3  -7   1   20.30    1.90
  -3  -7   1   20.50    1.90
   3  -7  -1   14.40    1.70
   3  -7  -1   17.80    1.60
   3  -7  -1   18.30    2.00
   3   7   0    1.30    1.30
   3   7   0   -0.30    0.90
  -3   7   0   -0.40    1.00
  -3   7   0   -0.50    1.20
  -3  -7   0    0.40    0.90
  -3  -7   0   -0.30    1.10
   3  -7   0    1.60    1.10
   3  -7   0    1.00    2.70
   3  -7   0    0.90    1.10
   3   7   1   16.20    1.80
   3   7   1   13.00    1.70
  -3   7  -1   17.60    1.60
  -3   7  -1   15.70    2.00
  -3  -7  -1   14.60    1.50
  -3  -7  -1   15.00    1.30
  -3  -7  -1   15.40    1.40
   3  -7   1   13.00    1.70
   3  -7   1   15.80    1.80
   3   7   2   96.50    5.50
   3   7   2   92.70    5.00
  -3   7  -2   95.20    4.80
  -3   7  -2   95.20    6.00
  -3  -7  -2   88.40    4.40
  -3  -7  -2   95.40    6.30
  -3  -7  -2   91.90    5.10
   3  -7   2   91.30    4.80
   3  -7   2   99.10    5.70
   3   7   3   39.20    3.00
   3   7   3   37.80    2.70
  -3   7  -3   36.20    2.60
  -3   7  -3   36.80    3.30
  -3  -7  -3   37.10    2.60
  -3  -7  -3   41.80    2.40
  -3  -7  -3   39.40    2.90
   3  -7   3   47.00    5.60
   3  -7   3   37.20    2.50
   3   7   4   24.80    2.30
   3   7   4   22.80    2.20
  -3   7  -4   28.10    2.30
  -3   7  -4   27.30    2.90
  -3  -7  -4   30.30    2.30
  -3  -7  -4   26.60    1.90
  -3  -7  -4   27.10    2.40
   3  -7   4   26.40    2.00
   3   7   5   34.90    2.50
  -3   7  -5   34.40    2.90
  -3   7  -5   28.90    2.80
  -3  -7  -5   32.80    2.50
  -3  -7  -5   35.50    2.00
   3  -7   5   33.80    2.50
   3   7   6   17.50    2.50
  -3   7  -6   16.40    2.20
  -3   7  -6   14.20    2.10
  -3  -7  -6   16.20    1.60
  -3  -7  -6   17.10    1.60
   3  -7   6   15.00    1.70
   3   7   7   28.30    2.30
  -3   7  -7   27.70    1.80
  -3  -7  -7   22.30    1.60
  -3  -7  -7   23.40    1.90
   3  -7   7   22.40    2.10
   3   7   8  121.60    5.90
  -3   7  -8  116.40    5.70
  -3  -7  -8  116.50    5.20
  -3  -7  -8  117.00    5.10
   3  -7   8  106.80    5.30
   3   7   9  162.60    6.90
  -3   7  -9  168.30    7.60
  -3  -7  -9  161.00    8.00
  -3  -7  -9  173.50    7.80
   3  -7   9  173.00    7.90
   3   7  10   20.20    1.80
  -3   7 -10   21.40    1.80
  -3  -7 -10   19.30    1.80
  -3  -7 -10   25.90    5.20
   3  -7  10   22.70    1.90
   3   7  11  145.40    7.50
  -3   7 -11  150.90    7.40
  -3  -7 -11  147.20    7.40
  -3  -7 -11  154.70    7.40
   3  -7  11  152.70    7.20
   3   7  12    3.60    2.10
  -3   7 -12    3.00    1.20
  -3  -7 -12    1.70    1.40
  -3  -7 -12    2.90    1.30
   3  -7  12    3.60    1.40
   3   7  13   45.20    3.00
  -3   7 -13   46.90    3.30
  -3  -7 -13   45.60    3.00
  -3  -7 -13   44.80    3.30
   3  -7  13   39.60    2.90
   3   7  14   36.60    3.30
  -3   7 -14   41.90    3.50
  -3  -7 -14   41.10    3.10
  -3  -7 -14   42.80    3.50
   3  -7  14   42.40    2.90
   3   7  15  218.50    9.30
  -3   7 -15  226.90   10.00
  -3  -7 -15  211.90    9.80
  -3  -7 -15  206.80    9.60
   3  -7  15  212.80    9.80
   3   7  16   17.80    2.60
  -3   7 -16   21.00    2.80
  -3  -7 -16   17.30    2.50
  -3  -7 -16   22.00    3.30
   3  -7  16   21.60    2.50
   3   7  17   82.10    4.90
  -3  -7 -17   77.00    5.10
  -3  -7 -17   60.90    4.30
   3  -7  17   73.30    4.90
   3   7  18   11.70    2.30
  -3  -7 -18   20.20    5.50
   3  -7  18   24.40    5.60
   3   7  19    2.80    2.90
  -3  -7 -19    0.30    2.70
   3  -7  19    4.80    2.30
   3   7  20    1.70    3.10
  -3  -7 -20    0.40    2.60
   3  -7  20    0.50    2.40
   3   7  21    3.50    3.20
  -3  -7 -21    5.80    3.10
   3  -7  21    3.10    3.40
   3   7  22    2.80    2.70
  -3  -7 -22   12.10    4.00
   3  -7  22    8.70    3.40
   3   7  23    0.40    2.70
   3  -7  23    6.90    3.60
   3   7  24    7.20    3.20
  -3  -7 -24   12.20    4.40
   3  -7  24   11.90    3.60
  -3   8  24   38.30    6.50
  -3  -8  24   23.30    4.30
   3  -8 -24   17.00    3.60
  -3   8  23    1.90    3.20
  -3  -8  23    6.50    3.70
   3  -8 -23   24.30    7.70
  -3   8  22   43.10    4.60
  -3  -8  22   31.50    3.60
   3  -8 -22   29.30    3.80
  -3   8  21   13.60    3.10
  -3  -8  21    9.70    2.40
   3  -8 -21    8.00    2.90
  -3   8  20   33.40    3.50
  -3  -8  20   34.00    3.30
   3  -8 -20   40.80    4.60
  -3   8  19   29.60    4.70
  -3  -8  19   18.10    2.80
   3  -8 -19   27.50    3.10
  -3   8  18   10.20    2.40
  -3  -8  18    9.70    2.80
   3  -8 -18   10.70    2.30
   3  -8 -18    9.30    2.00
   3   8 -17   71.70    5.10
  -3   8  17   74.70    4.30
  -3  -8  17   79.90    4.70
   3  -8 -17   77.70    5.50
   3  -8 -17   75.60    4.20
   3   8 -16   29.40    3.40
  -3   8  16   28.60    2.80
  -3  -8  16   27.30    2.40
   3  -8 -16   32.80    3.10
   3  -8 -16   30.20    2.80
   3   8 -15   57.80    4.20
  -3   8  15   55.00    3.80
  -3  -8  15   54.70    3.50
   3  -8 -15   57.40    4.20
   3  -8 -15   52.30    3.40
   3   8 -14   20.00    2.70
  -3   8  14   21.10    2.20
  -3  -8  14   28.40    2.60
   3  -8 -14   22.20    2.50
   3  -8 -14   21.90    2.60
   3   8 -13    9.10    2.20
  -3   8  13    5.50    1.50
  -3  -8  13    3.50    1.70
   3  -8 -13    7.80    1.50
   3  -8 -13    5.60    1.70
   3   8 -12  137.90    8.30
  -3   8  12  144.40    7.80
  -3  -8  12  143.40    7.60
   3  -8 -12  139.90    7.40
   3  -8 -12  143.40    7.50
   3   8 -11    4.60    1.50
  -3   8  11    4.60    2.00
  -3  -8  11    4.80    1.70
   3  -8 -11    1.90    1.40
   3  -8 -11    6.00    1.40
   3   8 -10  310.00   15.50
  -3   8  10  301.00   12.00
  -3  -8  10  283.40   13.00
   3  -8 -10  303.80   14.40
   3  -8 -10  304.90   13.10
   3   8  -9    9.20    1.90
  -3   8   9    4.60    1.20
  -3  -8   9    7.10    1.40
   3  -8  -9    5.10    1.30
   3  -8  -9    5.40    1.20
   3   8  -8  346.50   15.20
  -3   8   8  345.50   14.40
  -3  -8   8  327.00   14.00
  -3  -8   8  338.80   13.00
   3  -8  -8  350.30   16.30
   3  -8  -8  359.30   14.30
   3   8  -7   18.80    1.90
  -3   8   7   20.70    1.70
  -3  -8   7   20.10    1.90
  -3  -8   7   19.60    1.80
   3  -8  -7   16.40    1.70
   3  -8  -7   17.00    1.70
   3   8  -6  291.90   14.30
  -3   8   6  288.80   11.30
  -3   8   6  284.40   12.10
  -3  -8   6  282.50   12.90
  -3  -8   6  291.50   13.50
   3  -8  -6  285.70   13.40
   3  -8  -6  286.00   12.40
   3  -8  -6  290.40   15.90
   3   8  -5  106.80    6.00
  -3   8   5  110.30    5.40
  -3   8   5  103.70    4.60
  -3  -8   5  106.10    5.80
  -3  -8   5  113.20    6.00
   3  -8  -5  113.30    6.20
   3  -8  -5  114.90    5.60
   3  -8  -5  110.10    6.70
   3   8  -4  561.30   23.30
   3   8  -4  537.80   22.80
  -3   8   4  563.80   21.40
  -3   8   4  527.30   19.70
  -3  -8   4  541.00   21.80
  -3  -8   4  558.20   22.30
   3  -8  -4  566.40   21.70
   3  -8  -4  580.70   21.90
   3  -8  -4  546.40   24.50
   3   8  -3  183.00    9.50
   3   8  -3  186.90    8.40
  -3   8   3  183.70    8.60
  -3   8   3  175.60    7.40
  -3  -8   3  181.90    8.70
  -3  -8   3  183.10    8.80
   3  -8  -3  186.30    8.90
   3  -8  -3  194.20    8.90
   3  -8  -3  187.90    9.30
   3   8  -2  247.60   10.80
   3   8  -2  243.90    9.50
  -3   8   2  243.50    9.30
  -3   8   2  229.00    9.90
  -3  -8   2  239.20   11.00
  -3  -8   2  242.40    9.80
   3  -8  -2  240.10   11.80
   3  -8  -2  247.10   10.00
   3  -8  -2  239.10   11.40
   3   8  -1  209.50   10.60
   3   8  -1  199.60   10.10
  -3   8   1  193.30    9.00
  -3  -8   1  200.70    9.30
  -3  -8   1  202.40    9.60
   3  -8  -1  198.50    9.70
   3  -8  -1  207.70    9.50
   3  -8  -1  194.30    9.60
   3   8   0    4.80    1.50
   3   8   0    5.20    1.40
  -3   8   0    6.40    1.40
  -3  -8   0    4.10    1.20
  -3  -8   0    9.70    2.20
   3  -8   0   10.00    1.80
   3  -8   0    5.20    1.60
   3  -8   0    6.40    1.40
   3   8   1  245.70   10.70
   3   8   1  252.80   11.80
  -3   8  -1  242.50    9.50
  -3   8  -1  239.70   10.60
  -3  -8  -1  245.90   11.40
  -3  -8  -1  247.60   10.60
   3  -8   1  250.00   11.10
   3  -8   1  257.80   10.90
   3   8   2  240.60   11.50
   3   8   2  227.70    9.90
  -3   8  -2  233.70    9.80
  -3   8  -2  228.20   10.50
  -3  -8  -2  232.30    9.50
  -3  -8  -2  241.10    9.80
  -3  -8  -2  230.90    9.00
   3  -8   2  225.50    9.50
   3  -8   2  234.70   10.10
   3   8   3  169.50    7.70
   3   8   3  162.40    7.60
  -3   8  -3  174.60    7.30
  -3   8  -3  177.70    8.90
  -3  -8  -3  165.10    7.00
  -3  -8  -3  171.20    7.50
  -3  -8  -3  163.60    7.70
   3  -8   3  166.80    8.40
   3  -8   3  176.70    7.40
   3   8   4  598.80   24.60
   3   8   4  572.90   21.80
  -3   8  -4  573.20   21.70
  -3   8  -4  568.30   23.20
  -3  -8  -4  566.10   21.40
  -3  -8  -4  586.40   22.20
  -3  -8  -4  569.90   23.80
   3  -8   4  570.40   21.70
   3  -8   4  601.10   23.30
   3   8   5   90.20    5.40
   3   8   5   87.30    5.20
  -3   8  -5   90.60    5.80
  -3   8  -5   84.20    6.10
  -3  -8  -5   89.50    4.80
  -3  -8  -5   92.20    4.90
   3  -8   5   84.00    4.20
   3   8   6  312.30   11.80
  -3   8  -6  322.10   12.90
  -3   8  -6  308.60   14.80
  -3  -8  -6  311.40   12.90
  -3  -8  -6  313.30   12.50
   3  -8   6  306.30   12.20
   3   8   7   16.00    2.00
  -3   8  -7   16.60    1.70
  -3   8  -7   17.20    2.20
  -3  -8  -7   17.70    2.00
  -3  -8  -7   18.60    1.90
   3  -8   7   18.40    1.90
   3   8   8  323.10   14.10
  -3   8  -8  339.60   14.20
  -3  -8  -8  317.40   13.30
  -3  -8  -8  326.80   13.00
   3  -8   8  322.60   12.90
  -3   8  -9    4.00    1.40
  -3  -8  -9    3.20    1.30
  -3  -8  -9    6.00    1.50
   3  -8   9    5.80    1.50
  -3   8 -10  275.70   12.10
  -3  -8 -10  251.30   11.60
  -3  -8 -10  264.20   11.50
   3  -8  10  258.50   10.70
  -3   8 -11    5.20    2.00
  -3  -8 -11    5.40    1.50
  -3  -8 -11    9.60    1.80
   3  -8  11    2.20    1.30
  -3   8 -12  115.60    6.50
  -3  -8 -12  110.10    6.20
  -3  -8 -12  112.60    6.40
   3  -8  12  115.20    6.10
   3   8  13    5.20    2.10
  -3   8 -13   10.60    2.30
  -3  -8 -13    8.80    1.80
  -3  -8 -13   10.60    2.00
   3  -8  13    7.70    1.70
   3   8  14   26.60    2.90
  -3   8 -14   33.80    3.80
  -3  -8 -14   32.70    2.80
  -3  -8 -14   30.30    2.80
   3  -8  14   28.40    2.50
   3   8  15   47.20    3.60
  -3   8 -15   50.00    3.80
  -3  -8 -15   49.90    4.10
  -3  -8 -15   46.40    3.50
   3  -8  15   49.20    3.10
   3   8  16   22.60    3.20
  -3   8 -16   24.80    3.40
  -3  -8 -16   28.60    2.80
  -3  -8 -16   18.90    2.60
   3  -8  16   23.00    3.00
   3   8  17   85.00    5.10
  -3  -8 -17   97.10    6.20
   3  -8  17   93.30    7.90
   3   8  18    8.20    3.00
  -3  -8 -18    8.40    2.90
   3  -8  18    9.80    3.00
   3   8  19   14.70    3.40
  -3  -8 -19   18.90    3.60
   3  -8  19   14.30    2.70
   3   8  20   26.40    3.60
  -3  -8 -20   27.40    3.90
   3  -8  20   26.80    3.80
   3   8  21    8.50    2.70
  -3  -8 -21    9.00    3.10
   3  -8  21   10.60    3.10
   3   8  22   26.10    3.80
   3  -8  22   19.00    4.20
   3   8  23    2.60    2.60
  -3  -8 -23    2.20    3.00
   3  -8  23   10.00    4.70
   3   8  24   20.60    4.10
  -3  -8 -24   20.40    4.10
   3  -8  24   27.10    5.10
  -3   9  23    8.40    3.20
  -3  -9  23    9.00    3.10
   3  -9 -23    8.80    3.40
  -3   9  22    7.30    3.50
  -3  -9  22    6.10    2.90
   3  -9 -22    2.60    3.40
  -3   9  21    6.70    3.50
  -3  -9  21    6.30    2.40
   3  -9 -21    5.60    2.80
  -3   9  20   -0.90    2.10
  -3  -9  20   -2.10    2.80
   3  -9 -20   -2.90    2.40
  -3   9  19   24.50    5.00
  -3  -9  19   20.30    3.20
   3  -9 -19   24.30    7.20
  -3   9  18   28.20    4.80
  -3  -9  18   13.30    2.50
   3  -9 -18   15.10    2.80
  -3   9  17   30.30    2.90
  -3  -9  17   32.40    2.80
   3  -9 -17   34.20    3.60
   3  -9 -17   24.70    3.20
   3   9 -16    4.80    2.60
  -3   9  16    9.90    2.50
  -3  -9  16    8.30    1.90
   3  -9 -16   10.40    2.40
   3  -9 -16    9.40    2.10
   3   9 -15   30.90    3.40
  -3   9  15   31.20    2.40
  -3  -9  15   28.30    2.50
   3  -9 -15   32.80    3.00
   3  -9 -15   24.50    2.50
   3   9 -14    2.60    2.10
  -3   9  14    8.50    2.10
  -3  -9  14    2.20    1.40
   3  -9 -14    6.50    1.90
   3  -9 -14    6.30    1.70
   3   9 -13   67.80    4.70
  -3   9  13   61.50    3.50
  -3  -9  13   65.60    4.20
   3  -9 -13   67.50    4.30
   3  -9 -13   62.90    4.30
   3   9 -12    2.80    1.60
  -3   9  12    5.60    1.50
  -3  -9  12    4.80    1.50
   3  -9 -12    5.20    1.60
   3  -9 -12    4.20    1.40
   3   9 -11   80.80    5.30
  -3  -9  11   73.60    4.00
   3  -9 -11   74.90    4.70
   3  -9 -11   79.10    5.00
   3   9 -10   19.10    2.40
  -3  -9  10   24.90    3.00
   3  -9 -10   20.40    2.10
   3  -9 -10   19.70    2.10
   3   9  -9   81.50    5.00
  -3   9   9   81.50    4.40
  -3  -9   9   81.10    4.70
  -3  -9   9   72.50    3.90
   3  -9  -9   80.20    5.00
   3  -9  -9   83.20    4.40
   3   9  -8    1.70    1.30
  -3   9   8   -0.20    1.10
  -3  -9   8    0.70    1.20
  -3  -9   8    0.20    1.30
   3  -9  -8    0.20    1.20
   3  -9  -8    0.90    1.50
   3   9  -7   57.00    3.90
  -3   9   7   58.60    3.00
  -3   9   7   53.40    3.30
  -3  -9   7   52.90    3.60
  -3  -9   7   53.60    3.60
   3  -9  -7   56.90    3.80
   3  -9  -7   50.90    3.40
   3   9  -6  132.10    7.30
  -3   9   6  133.20    5.90
  -3   9   6  128.80    5.50
  -3  -9   6  129.50    6.10
  -3  -9   6  128.10    6.80
   3  -9  -6  127.30    6.30
   3  -9  -6  146.60    6.60
   3  -9  -6  134.60    7.20
   3   9  -5   24.50    2.20
   3   9  -5   28.10    2.50
  -3   9   5   25.50    2.10
  -3   9   5   24.50    2.10
  -3  -9   5   29.80    2.50
  -3  -9   5   28.90    2.30
   3  -9  -5   29.60    2.60
   3  -9  -5   28.70    2.30
   3  -9  -5   28.80    3.10
   3   9  -4  640.80   28.20
   3   9  -4  639.20   24.70
  -3   9   4  643.80   24.20
  -3   9   4  629.80   24.00
  -3  -9   4  626.10   25.10
  -3  -9   4  643.70   25.90
   3  -9  -4  642.30   27.20
   3  -9  -4  660.10   26.00
   3  -9  -4  639.90   27.00
   3   9  -3   45.70    3.30
   3   9  -3   37.40    2.30
  -3   9   3   37.00    2.70
  -3   9   3   33.00    2.40
  -3  -9   3   40.30    3.50
  -3  -9   3   39.50    3.20
   3  -9  -3   45.20    3.00
   3  -9  -3   44.40    3.00
   3  -9  -3   41.60    4.70
   3   9  -2  617.90   26.60
  -3   9   2  622.50   21.50
  -3   9   2  597.60   22.90
  -3  -9   2  621.40   24.40
  -3  -9   2  631.70   24.70
   3  -9  -2  616.80   24.00
   3  -9  -2  624.80   23.40
   3  -9  -2  641.30   24.90
   3   9  -1  105.40    5.90
   3   9  -1  101.80    5.20
  -3   9   1   99.00    4.50
  -3  -9   1   99.20    5.10
  -3  -9   1  100.20    5.10
   3  -9  -1  100.50    5.90
   3  -9  -1  104.90    4.40
   3  -9  -1  108.10    6.40
   3   9   0   81.20    4.60
   3   9   0   78.60    4.80
  -3   9   0   82.00    4.00
  -3  -9   0   78.20    4.20
  -3  -9   0   80.80    4.30
   3  -9   0   83.90    4.80
   3  -9   0   86.30    4.10
   3  -9   0   79.20    3.80
   3   9   1   98.00    5.30
   3   9   1   96.20    5.10
  -3   9  -1  101.30    4.80
  -3   9  -1   99.20    4.90
  -3  -9  -1   94.00    4.80
  -3  -9  -1   98.50    5.10
   3  -9   1   96.80    4.90
   3  -9   1  102.90    5.30
   3   9   2  634.50   24.40
   3   9   2  594.10   22.40
  -3   9  -2  594.10   22.10
  -3   9  -2  586.70   22.90
  -3  -9  -2  591.30   23.00
  -3  -9  -2  611.90   23.60
   3  -9   2  593.70   23.30
   3  -9   2  620.70   23.90
   3   9   3   32.80    2.70
   3   9   3   29.50    2.60
  -3   9  -3   37.20    2.80
  -3   9  -3   35.40    2.90
  -3  -9  -3   37.50    2.60
  -3  -9  -3   41.00    2.80
  -3  -9  -3   32.40    2.00
   3  -9   3   30.50    2.60
   3  -9   3   34.90    2.40
   3   9   4  634.20   24.80
   3   9   4  630.40   25.70
  -3   9  -4  620.00   22.90
  -3   9  -4  601.80   24.50
  -3  -9  -4  609.50   23.20
  -3  -9  -4  602.30   23.20
  -3  -9  -4  602.90   23.90
   3  -9   4  621.80   25.70
   3  -9   4  634.40   24.50
   3   9   5   24.60    2.40
   3   9   5   26.20    2.40
  -3   9  -5   29.80    2.90
  -3   9  -5   24.50    2.70
  -3  -9  -5   25.00    2.00
  -3  -9  -5   29.60    2.50
  -3  -9  -5   25.80    2.40
   3  -9   5   24.40    2.20
   3  -9   5   27.30    2.30
   3   9   6  129.10    5.80
  -3   9  -6  129.30    6.40
  -3   9  -6  127.30    7.70
  -3  -9  -6  129.90    5.80
  -3  -9  -6  127.70    6.40
   3  -9   6  126.70    5.50
   3   9   7   57.80    3.50
  -3   9  -7   56.00    3.30
  -3   9  -7   58.60    4.70
  -3  -9  -7   57.20    3.70
  -3  -9  -7   55.00    3.10
   3  -9   7   60.20    3.30
   3   9   8    1.90    1.70
  -3   9  -8    1.00    1.00
  -3   9  -8   -0.80    1.90
  -3  -9  -8    2.40    1.20
  -3  -9  -8    2.20    1.50
   3  -9   8    0.30    1.60
   3   9   9   84.50    4.30
  -3   9  -9   83.60    4.20
  -3  -9  -9   85.20    4.30
  -3  -9  -9   78.10    4.00
   3  -9   9   78.70    4.20
   3   9  10   28.70    2.70
  -3   9 -10   28.00    2.40
  -3  -9 -10   22.80    2.20
  -3  -9 -10   26.30    2.30
   3  -9  10   25.90    2.30
   3   9  11   80.10    4.70
  -3   9 -11   79.90    4.80
  -3  -9 -11   78.20    4.30
  -3  -9 -11   78.20    4.40
   3  -9  11   85.60    4.60
   3   9  12    3.80    1.70
  -3   9 -12    6.50    1.60
  -3  -9 -12    5.70    1.90
  -3  -9 -12    3.40    1.70
   3  -9  12    3.60    1.60
   3   9  13   80.60    4.60
  -3   9 -13   82.10    5.60
  -3  -9 -13   79.40    5.20
  -3  -9 -13   76.50    4.60
   3  -9  13   76.20    4.60
   3   9  14    3.10    2.60
  -3   9 -14    6.10    2.50
  -3  -9 -14    6.90    2.20
  -3  -9 -14    2.80    1.80
   3  -9  14    1.50    1.70
   3   9  15   23.60    3.60
  -3   9 -15   27.90    3.20
  -3  -9 -15   26.10    2.70
  -3  -9 -15   22.10    2.50
   3  -9  15  110.10   18.50
   3   9  16    7.10    2.80
  -3  -9 -16   12.80    4.50
   3  -9  16    7.20    2.10
   3   9  17   40.30    3.90
  -3  -9 -17   44.60    4.00
   3  -9  17   40.40    4.30
   3   9  18   19.20    3.50
  -3  -9 -18   19.30    3.40
   3  -9  18   20.50    2.90
   3   9  19   24.70    3.40
  -3  -9 -19   21.80    3.00
   3  -9  19   19.60    4.10
   3   9  20   -2.00    2.80
  -3  -9 -20    3.30    2.70
   3  -9  20   -3.60    2.90
   3   9  21    8.20    4.30
  -3  -9 -21   14.40    4.20
   3  -9  21   15.40    5.10
   3   9  22    0.00    2.60
  -3  -9 -22    0.70    3.20
   3  -9  22    2.90    4.70
   3   9  23    5.70    3.10
  -3  -9 -23   17.50    4.50
   3  -9  23   13.20    3.60
  -3  10  22   -4.50    2.50
  -3 -10  22   -1.50    2.50
   3 -10 -22   -1.70    2.30
  -3  10  21    8.70    3.50
  -3 -10  21    7.10    2.80
   3 -10 -21    3.10    3.30
  -3  10  20    1.00    2.20
  -3 -10  20    3.50    3.10
   3 -10 -20    1.30    2.30
  -3  10  19   30.80    3.50
  -3 -10  19   29.90    3.20
   3 -10 -19   24.90    3.30
  -3  10  18   38.90    3.90
  -3 -10  18   35.20    4.40
   3 -10 -18   56.10    7.80
  -3  10  17   90.90    5.90
  -3 -10  17   70.40    5.00
   3 -10 -17   79.30    6.20
  -3  10  16   -0.50    2.30
  -3 -10  16    3.50    1.90
   3 -10 -16    1.30    2.70
   3 -10 -16   -0.60    2.30
   3  10 -15  124.40    8.00
  -3  10  15  139.70    6.60
  -3 -10  15  144.80    7.10
   3 -10 -15  147.80    8.00
   3 -10 -15  128.60    7.10
   3  10 -14   11.70    2.50
  -3  10  14   11.80    2.10
  -3 -10  14   14.80    2.10
   3 -10 -14   11.90    2.40
   3 -10 -14    9.40    2.20
   3  10 -13   65.70    5.40
  -3  10  13   75.80    3.90
  -3 -10  13   65.30    4.20
   3 -10 -13   68.80    4.50
   3 -10 -13   72.30    4.20
   3  10 -12   22.90    3.40
  -3  10  12   16.70    2.20
  -3 -10  12   16.30    2.20
   3 -10 -12   17.70    2.40
   3 -10 -12   12.80    2.30
   3  10 -11   20.10    2.70
  -3  10  11   20.40    2.40
  -3 -10  11   25.80    2.70
  -3 -10  11   19.90    2.40
   3 -10 -11   23.10    2.60
   3 -10 -11   21.40    2.40
   3  10 -10   10.40    3.00
  -3  10  10   12.00    2.00
  -3 -10  10    7.70    1.70
  -3 -10  10   14.70    3.20
   3 -10 -10    9.90    1.80
   3 -10 -10    9.50    1.80
   3  10  -9   29.60    2.90
  -3  10   9   26.10    2.50
  -3 -10   9   26.20    2.40
  -3 -10   9   26.60    2.50
   3 -10  -9   25.30    2.50
   3 -10  -9   25.60    2.90
   3  10  -8   55.80    4.30
  -3  10   8   56.20    3.50
  -3 -10   8   58.30    3.60
  -3 -10   8   56.60    4.20
   3 -10  -8   58.70    3.60
   3 -10  -8   56.30    3.90
   3  10  -7   -0.20    1.30
  -3  10   7    1.80    1.40
  -3  10   7    2.50    1.70
  -3 -10   7    3.10    1.40
  -3 -10   7    1.10    1.30
   3 -10  -7    3.50    1.70
   3 -10  -7    3.60    1.50
   3 -10  -7    5.00    2.70
   3  10  -6  143.10    8.20
  -3  10   6  149.80    6.70
  -3  10   6  143.40    6.20
  -3 -10   6  142.50    7.20
  -3 -10   6  140.80    7.30
   3 -10  -6  144.20    7.00
   3 -10  -6  148.80    6.90
   3 -10  -6  147.80    8.70
   3  10  -5  130.30    7.70
   3  10  -5  134.10    6.60
  -3  10   5  149.90    9.70
  -3  10   5  128.20    6.60
  -3 -10   5  130.90    6.40
  -3 -10   5  133.60    7.00
   3 -10  -5  133.40    7.90
   3 -10  -5  128.40    6.30
   3 -10  -5  131.30    7.50
   3  10  -4   94.80    5.60
   3  10  -4  101.20    4.40
  -3  10   4  101.60    7.10
  -3  10   4   88.20    4.20
  -3 -10   4   90.10    5.40
  -3 -10   4  106.40    5.70
   3 -10  -4   92.30    4.60
   3 -10  -4   94.00    5.50
   3 -10  -4   92.70    5.40
   3  10  -3  283.00   13.90
  -3  10   3  287.40   11.90
  -3  10   3  283.40   12.30
  -3 -10   3  286.60   13.00
  -3 -10   3  290.70   13.10
   3 -10  -3  291.70   14.00
   3 -10  -3  294.60   13.00
   3 -10  -3  291.20   12.90
   3  10  -2   52.00    3.90
  -3  10   2   52.90    3.30
  -3 -10   2   51.40    3.50
  -3 -10   2   50.80    3.50
   3 -10  -2   51.90    3.90
   3 -10  -2   50.80    3.40
   3 -10  -2   52.40    3.60
   3  10  -1  316.90   15.00
  -3  10   1  296.10   12.90
  -3 -10   1  306.00   13.20
  -3 -10   1  308.30   13.30
   3 -10  -1  298.10   14.00
   3 -10  -1  317.90   13.90
   3 -10  -1  305.70   11.60
   3  10   0   15.10    1.90
   3  10   0   16.90    2.20
  -3  10   0   18.40    2.00
  -3 -10   0   18.90    2.10
  -3 -10   0   18.30    1.80
   3 -10   0   21.10    2.40
   3 -10   0   15.20    2.00
   3  10   1  335.90   14.90
   3  10   1  337.90   15.40
  -3  10  -1  326.00   13.30
  -3 -10  -1  336.70   14.60
  -3 -10  -1  343.30   13.80
   3 -10   1  343.60   13.90
   3 -10   1  348.90   13.40
   3  10   2   59.40    3.80
   3  10   2   59.50    3.80
  -3  10  -2   62.40    3.90
  -3  10  -2   63.50    3.60
  -3 -10  -2   70.10    4.90
  -3 -10  -2   62.70    3.70
   3 -10   2   62.10    3.50
   3 -10   2   67.30    3.70
   3  10   3  337.80   14.40
   3  10   3  320.00   12.40
  -3  10  -3  325.20   13.70
  -3  10  -3  329.20   13.90
  -3 -10  -3  328.90   15.00
  -3 -10  -3  331.70   13.60
   3 -10   3  319.70   13.80
   3 -10   3  351.70   16.10
   3  10   4   87.30    5.40
   3  10   4   79.10    4.50
  -3  10  -4   94.50    5.80
  -3  10  -4   81.20    5.00
  -3 -10  -4   83.20    4.20
  -3 -10  -4   83.50    4.20
  -3 -10  -4   81.70    4.10
   3 -10   4   85.40    5.10
   3 -10   4   90.10    4.50
   3  10   5  149.00    7.10
   3  10   5  148.30    7.70
  -3  10  -5  150.40    6.80
  -3  10  -5  150.90    8.40
  -3 -10  -5  145.80    6.80
  -3 -10  -5  147.40    6.80
  -3 -10  -5  143.20    7.30
   3 -10   5  150.30    6.90
   3 -10   5  156.80    7.40
   3  10   6  130.10    6.60
   3  10   6  136.50    7.20
  -3  10  -6  133.70    6.50
  -3  10  -6  133.70    7.80
  -3 -10  -6  125.70    6.00
  -3 -10  -6  131.80    6.30
  -3 -10  -6  126.80    7.40
   3 -10   6  130.10    6.60
   3 -10   6  128.80    6.50
   3  10   7    3.70    2.00
  -3  10  -7    1.10    1.60
  -3  10  -7    3.10    1.80
  -3 -10  -7   -1.50    1.40
  -3 -10  -7    2.40    1.70
   3 -10   7    1.40    1.60
   3  10   8   51.50    3.70
  -3  10  -8   50.60    3.60
  -3  10  -8   43.30    3.80
  -3 -10  -8   42.70    3.10
  -3 -10  -8   44.70    3.10
   3 -10   8   49.40    3.30
   3  10   9   21.90    2.30
  -3  10  -9   22.00    2.30
  -3  10  -9   19.40    3.40
  -3 -10  -9   21.40    2.00
  -3 -10  -9   19.00    2.20
   3 -10   9   20.60    2.10
   3  10  10   14.40    2.30
  -3  10 -10   15.00    2.40
  -3  10 -10   12.30    2.20
  -3 -10 -10   12.40    1.70
  -3 -10 -10   11.90    2.10
   3 -10  10    9.80    2.30
  -3  10 -11   21.40    2.30
  -3 -10 -11   23.50    2.70
  -3 -10 -11   17.60    2.40
   3 -10  11   18.10    2.20
  -3  10 -12   17.70    2.20
  -3 -10 -12   18.20    3.40
  -3 -10 -12   17.20    2.00
   3 -10  12   19.20    2.30
   3  10  13   78.60    4.70
  -3  10 -13   72.70    4.60
  -3 -10 -13   69.10    4.30
  -3 -10 -13   68.60    4.40
   3 -10  13   73.60    5.00
   3  10  14   14.50    2.70
  -3 -10 -14   14.40    2.40
   3  10  15  168.30    8.90
  -3 -10 -15  178.10   11.50
   3 -10  15  173.30    8.60
   3  10  16    1.70    3.20
  -3 -10 -16    4.10    2.80
   3 -10  16    4.50    2.50
   3  10  17   95.80    6.50
  -3 -10 -17   91.30    6.20
   3 -10  17   90.20    5.50
   3  10  18   39.70    4.10
  -3 -10 -18   45.70    4.60
   3 -10  18   43.80    3.70
   3  10  19   33.20    3.80
  -3 -10 -19   35.10    4.20
   3 -10  19   31.60    4.30
   3  10  20    0.70    4.30
  -3 -10 -20   -1.30    3.60
   3 -10  20    6.80    3.60
   3  10  21    3.00    2.50
  -3 -10 -21    5.80    2.70
   3 -10  21    3.90    2.80
   3  10  22   -2.50    2.30
  -3 -10 -22    3.30    3.40
   3 -10  22    8.00    4.00
  -3  11  21   10.70    2.90
  -3 -11  21   13.40    3.40
   3 -11 -21    8.30    3.00
  -3  11  20    4.10    3.40
  -3 -11  20   -3.40    3.00
   3 -11 -20   -1.20    3.00
  -3  11  19    0.40    2.70
  -3 -11  19    4.40    2.60
   3 -11 -19    1.90    2.90
  -3  11  18   21.40    2.90
  -3 -11  18   17.40    3.00
   3 -11 -18   18.20    3.00
  -3  11  17   18.60    3.00
  -3 -11  17   18.50    3.00
   3 -11 -17   28.00    7.30
  -3  11  16    3.20    2.10
  -3 -11  16    3.20    2.30
   3 -11 -16    0.80    2.00
  -3  11  15   58.60    4.10
  -3 -11  15   52.70    3.70
   3 -11 -15   63.40    4.70
   3 -11 -15   48.10    3.70
  -3  11  14   49.70    3.20
  -3 -11  14   51.00    3.90
   3 -11 -14   51.90    3.80
   3 -11 -14   45.30    3.20
   3  11 -13   16.20    2.80
  -3  11  13   21.50    2.80
  -3 -11  13   25.80    3.20
  -3 -11  13   21.30    2.70
   3 -11 -13   23.30    2.60
   3 -11 -13   16.60    2.50
   3  11 -12   82.60    5.80
  -3  11  12   89.30    4.60
  -3 -11  12   96.70    5.50
  -3 -11  12   80.30    5.20
   3 -11 -12   86.90    5.80
   3 -11 -12   83.30    4.60
   3  11 -11   15.10    2.60
  -3  11  11   11.30    1.90
  -3 -11  11   16.00    2.50
  -3 -11  11   14.60    2.30
   3 -11 -11   18.90    2.40
   3 -11 -11   19.10    2.90
   3  11 -10   45.60    3.90
  -3  11  10   54.00    3.60
  -3 -11  10   49.50    3.60
  -3 -11  10   48.00    3.40
   3 -11 -10   50.80    4.60
   3 -11 -10   47.40    3.40
   3  11  -9   29.70    3.20
  -3  11   9   31.70    2.60
  -3 -11   9   33.70    3.10
  -3 -11   9   27.60    2.60
   3 -11  -9   29.50    2.80
   3 -11  -9   28.60    2.80
   3 -11  -9   28.10    3.80
   3  11  -8   16.30    2.60
  -3  11   8   16.20    2.00
  -3 -11   8   17.40    2.10
  -3 -11   8   16.40    2.40
   3 -11  -8   20.00    2.40
   3 -11  -8   17.90    2.10
   3 -11  -8   18.10    2.70
   3  11  -7    0.70    1.90
  -3  11   7    4.80    1.80
  -3  11   7    1.30    1.60
  -3 -11   7    1.50    1.90
  -3 -11   7    2.10    1.70
   3 -11  -7    2.10    2.40
   3 -11  -7    0.70    1.50
   3 -11  -7    1.60    2.00
   3  11  -6  202.20   11.70
   3  11  -6  207.90    9.50
  -3  11   6  196.20    8.10
  -3  11   6  191.70    8.40
  -3 -11   6  189.40    9.00
  -3 -11   6  192.10    8.80
   3 -11  -6  187.30    9.40
   3 -11  -6  199.80    9.10
   3 -11  -6  198.50    9.90
   3  11  -5   87.00    5.80
   3  11  -5   93.00    4.10
  -3  11   5   92.00    4.50
  -3  11   5   87.20    4.40
  -3 -11   5   85.80    4.90
  -3 -11   5   98.80    5.30
   3 -11  -5   89.90    4.80
   3 -11  -5   92.80    5.10
   3 -11  -5   89.40    5.00
   3  11  -4  208.80   10.80
  -3  11   4  213.30    8.80
  -3  11   4  208.50    9.30
  -3 -11   4  212.40    9.20
  -3 -11   4  219.00    9.00
   3 -11  -4  212.60   10.10
   3 -11  -4  213.30    9.50
   3 -11  -4  218.10   10.40
   3  11  -3    8.10    2.40
  -3  11   3    9.90    1.90
  -3  11   3   10.60    1.50
  -3 -11   3    6.50    1.90
  -3 -11   3    6.30    1.80
   3 -11  -3    6.40    1.60
   3 -11  -3    8.10    2.00
   3 -11  -3    8.10    1.50
   3  11  -2  111.80    6.50
  -3  11   2  117.30    5.20
  -3 -11   2  109.20    5.80
  -3 -11   2  114.10    5.60
   3 -11  -2  108.50    5.80
   3 -11  -2  111.70    5.90
   3 -11  -2  112.90    4.90
   3  11  -1   88.50    5.30
  -3  11   1   91.80    4.40
  -3 -11   1   92.70    5.10
  -3 -11   1   92.50    4.90
   3 -11  -1   94.80    5.70
   3 -11  -1   93.00    4.70
   3  11   0   -1.10    1.50
   3  11   0   -0.60    1.70
  -3  11   0    0.30    1.50
  -3 -11   0   -2.30    1.60
  -3 -11   0   -0.40    1.60
   3 -11   0   -2.30    1.90
   3 -11   0    0.70    1.80
   3  11   1   91.60    5.40
   3  11   1   86.60    5.30
  -3  11  -1   90.30    4.60
  -3 -11  -1   88.90    4.70
  -3 -11  -1   84.50    4.40
   3 -11   1   89.00    5.20
   3 -11   1   88.70    4.40
   3  11   2  101.80    5.90
   3  11   2  102.80    5.20
  -3  11  -2  104.90    5.20
  -3 -11  -2  108.80    7.20
  -3 -11  -2  102.40    5.20
   3 -11   2  104.60    5.00
   3 -11   2  107.50    5.80
   3  11   3   11.60    1.90
   3  11   3    9.50    1.90
  -3  11  -3   11.50    1.90
  -3  11  -3   12.10    1.60
  -3 -11  -3   23.50    4.40
  -3 -11  -3   11.70    1.60
   3 -11   3   11.00    1.60
   3 -11   3    9.40    2.20
   3  11   4  186.50    9.50
   3  11   4  182.10    9.20
  -3  11  -4  190.10    9.20
  -3  11  -4  187.60    8.70
  -3 -11  -4  191.90    9.50
  -3 -11  -4  192.30    9.10
   3 -11   4  187.60    9.00
   3 -11   4  197.60    8.70
   3  11   5   76.80    4.80
   3  11   5   78.50    4.70
  -3  11  -5   79.70    4.70
  -3  11  -5   78.40    4.70
  -3 -11  -5   74.30    4.00
  -3 -11  -5   73.50    4.40
   3 -11   5   78.10    4.80
   3 -11   5   78.30    4.20
   3  11   6  204.50    9.90
   3  11   6  214.00    8.70
  -3  11  -6  219.30    9.70
  -3  11  -6  207.50   10.00
  -3 -11  -6  213.00    9.90
  -3 -11  -6  206.00    9.70
  -3 -11  -6  207.40    9.60
   3 -11   6  208.90    9.10
   3 -11   6  207.90    9.10
   3  11   7    4.90    1.90
  -3  11  -7    2.60    1.30
  -3  11  -7    4.30    2.20
  -3 -11  -7    2.60    1.40
  -3 -11  -7   -1.10    1.60
  -3 -11  -7    2.00    1.40
   3 -11   7   11.20    3.10
   3 -11   7    2.30    1.80
  -3  11  -8   16.90    2.30
  -3  11  -8   19.10    2.40
  -3 -11  -8   16.30    2.20
  -3 -11  -8   18.50    2.10
   3 -11   8   17.10    2.30
  -3  11  -9   40.00    3.50
  -3  11  -9   41.30    4.10
  -3 -11  -9   37.10    3.50
  -3 -11  -9   37.70    3.00
   3 -11   9   37.10    3.20
  -3  11 -10   37.60    3.10
  -3  11 -10   39.00    4.40
  -3 -11 -10   44.40    3.80
  -3 -11 -10   37.60    2.90
   3 -11  10   48.50    5.50
  -3  11 -11   10.20    3.00
  -3  11 -11   16.00    3.10
  -3 -11 -11   11.60    2.00
  -3 -11 -11   13.30    1.80
   3 -11  11   15.00    3.00
   3  11  12   90.10    5.40
  -3  11 -12   86.90    5.20
  -3 -11 -12   93.50    5.10
  -3 -11 -12   91.60    9.00
   3 -11  12  103.70    5.80
   3  11  13   20.30    2.80
  -3 -11 -13   19.50    2.50
   3 -11  13   26.60    2.90
   3  11  14   48.20    4.00
  -3 -11 -14   46.50    4.20
   3 -11  14   50.40    3.90
   3  11  15   56.20    4.70
  -3 -11 -15   61.30    4.20
   3 -11  15   58.20    4.10
   3  11  16   13.30    4.70
  -3 -11 -16    2.70    2.70
   3 -11  16    4.00    2.60
   3  11  17   23.20    3.90
  -3 -11 -17   17.70    3.60
   3 -11  17   16.60    3.30
   3  11  18   21.10    3.60
  -3 -11 -18   19.30    3.50
   3 -11  18   31.60    5.00
   3  11  19    3.40    3.90
  -3 -11 -19    0.60    2.90
   3 -11  19    8.70    4.10
   3  11  20   -1.10    2.50
  -3 -11 -20   -0.70    2.40
   3 -11  20    3.70    2.70
   3  11  21    4.80    3.10
  -3 -11 -21   14.50    4.20
   3 -11  21    4.70    3.00
  -3  12  20   12.90    3.00
  -3 -12  20   13.60    3.20
   3 -12 -20   12.40    2.90
  -3  12  19   32.10    3.90
  -3 -12  19   43.20    5.50
   3 -12 -19   34.40    3.80
  -3  12  18   -0.10    3.10
  -3 -12  18    7.30    2.60
   3 -12 -18    4.20    3.30
  -3  12  17   67.90    4.90
  -3 -12  17   58.30    4.10
   3 -12 -17   57.20    4.40
  -3  12  16    1.80    2.50
  -3 -12  16    9.10    3.70
   3 -12 -16    7.50    3.40
  -3  12  15   56.70    4.60
  -3 -12  15   67.30    8.70
   3 -12 -15   70.50    5.50
  -3  12  14   10.30    2.70
  -3 -12  14   11.90    2.80
   3 -12 -14   11.10    2.80
  -3  12  13   30.50    3.00
  -3 -12  13   29.70    3.20
   3 -12 -13   32.10    3.30
   3 -12 -13   20.40    2.70
  -3  12  12   46.90    3.60
  -3 -12  12   43.10    3.30
  -3 -12  12   27.10    3.40
   3 -12 -12   39.90    3.50
   3 -12 -12   34.90    3.40
   3  12 -11   -1.40    1.90
  -3  12  11    0.80    1.60
  -3 -12  11    2.20    2.00
  -3 -12  11    4.90    2.30
   3 -12 -11   -1.30    1.90
   3 -12 -11    1.20    2.00
   3  12 -10   83.60    5.60
  -3 -12  10   92.30    5.20
  -3 -12  10   79.20    5.10
   3 -12 -10   90.00    6.20
   3 -12 -10   82.60    5.30
   3 -12 -10   89.00    6.60
   3  12  -9   16.20    2.60
  -3 -12   9   14.90    2.20
  -3 -12   9   14.10    2.10
   3 -12  -9   16.80    2.80
   3 -12  -9   16.20    2.80
   3 -12  -9   18.20    2.90
   3  12  -8   40.80    3.50
  -3  12   8   40.50    2.80
  -3 -12   8   42.20    3.30
  -3 -12   8   41.30    3.30
   3 -12  -8   44.90    3.60
   3 -12  -8   43.90    3.30
   3 -12  -8   42.30    3.60
   3  12  -7   10.00    2.30
   3  12  -7   14.60    1.60
  -3  12   7   13.10    2.30
  -3  12   7   13.40    2.10
  -3 -12   7   11.00    2.30
  -3 -12   7   11.90    2.50
   3 -12  -7   12.60    2.00
   3 -12  -7    7.20    2.00
   3 -12  -7   37.80    6.60
   3  12  -6   90.80    6.10
   3  12  -6   96.20    3.80
  -3  12   6   96.30    7.10
  -3  12   6   87.60    4.70
  -3 -12   6   88.50    5.20
  -3 -12   6   91.00    5.00
   3 -12  -6   91.70    6.20
   3 -12  -6   84.90    5.10
   3 -12  -6   88.50    5.40
   3  12  -5    6.80    2.50
  -3  12   5    7.60    2.90
  -3  12   5    5.90    1.60
  -3 -12   5    8.30    2.00
  -3 -12   5    9.80    2.30
   3 -12  -5    4.50    1.50
   3 -12  -5   10.40    3.30
   3 -12  -5    5.50    1.80
   3  12  -4   82.00    5.40
  -3  12   4   84.70    5.00
  -3  12   4   78.50    4.90
  -3 -12   4   84.80    4.90
  -3 -12   4   81.20    5.30
   3 -12  -4   91.40    5.60
   3 -12  -4   86.90    5.10
   3 -12  -4   85.10    4.80
   3  12  -3   10.90    2.20
  -3  12   3   12.70    2.50
  -3 -12   3    8.50    2.00
  -3 -12   3    8.20    2.10
   3 -12  -3   15.40    2.40
   3 -12  -3   11.60    2.10
   3 -12  -3    9.40    1.60
   3  12  -2   33.20    3.10
  -3  12   2   33.10    3.20
  -3 -12   2   33.80    2.70
  -3 -12   2   31.20    2.50
   3 -12  -2   35.70    3.50
   3 -12  -2   33.20    3.00
   3  12  -1   24.80    2.90
  -3  12   1   37.90    3.20
  -3 -12   1   35.00    3.00
  -3 -12   1   34.50    3.20
   3 -12  -1   34.90    3.10
   3 -12  -1   37.30    3.20
   3  12   0   76.30    4.80
   3  12   0   80.90    5.00
  -3  12   0   79.90    4.10
  -3 -12   0   75.90    4.30
  -3 -12   0   80.00    4.30
   3 -12   0   77.70    4.70
   3 -12   0   85.60    4.70
   3  12   1   43.90    3.50
   3  12   1   46.50    3.40
  -3  12  -1   38.90    3.00
  -3 -12  -1   39.90    3.00
  -3 -12  -1   41.50    2.90
   3 -12   1   46.40    3.60
   3 -12   1   40.30    3.20
   3  12   2   38.80    4.60
   3  12   2   34.70    2.80
  -3  12  -2   30.20    2.60
  -3 -12  -2   34.60    2.50
  -3 -12  -2   33.90    2.50
   3 -12   2   33.30    3.40
   3 -12   2   31.70    2.50
   3  12   3   16.90    5.00
   3  12   3   10.60    1.90
  -3  12  -3   12.30    1.90
  -3 -12  -3   12.40    1.90
  -3 -12  -3    9.80    1.80
   3 -12   3   11.20    2.00
   3 -12   3    7.80    2.30
   3  12   4  124.70    9.50
   3  12   4  104.40    5.70
  -3  12  -4  102.20    5.50
  -3  12  -4  103.90    5.10
  -3 -12  -4  103.60    5.40
  -3 -12  -4  100.60    5.10
   3 -12   4  101.50    5.30
   3 -12   4  100.60    5.50
   3  12   5   11.90    2.40
   3  12   5    4.90    2.00
  -3  12  -5    8.40    2.30
  -3  12  -5    8.00    1.80
  -3 -12  -5   14.80    3.40
  -3 -12  -5   19.20    7.00
   3 -12   5   20.10    4.30
   3 -12   5    8.60    2.50
   3  12   6   97.90    5.60
   3  12   6   91.40    4.80
  -3  12  -6   96.20    5.30
  -3  12  -6  101.00    5.60
  -3 -12  -6   95.50    6.40
  -3 -12  -6   91.60    5.00
  -3 -12  -6   94.20    4.30
   3 -12   6   92.20    4.80
   3 -12   6  106.40    8.90
   3  12   7    9.90    2.40
  -3  12  -7   24.90    4.70
  -3  12  -7   15.70    2.40
  -3 -12  -7    9.40    1.90
  -3 -12  -7   12.50    2.00
  -3 -12  -7   13.40    2.00
   3 -12   7   13.10    2.30
   3 -12   7   10.40    2.60
   3  12   8   33.60    2.90
  -3  12  -8   36.90    2.70
  -3  12  -8   42.00    3.80
  -3 -12  -8   39.00    2.60
  -3 -12  -8   36.60    3.20
  -3 -12  -8   34.40    3.00
   3 -12   8   35.40    3.00
   3 -12   8   29.30    2.90
   3  12   9   19.20    2.60
  -3  12  -9   18.50    2.00
  -3  12  -9   19.00    2.70
  -3 -12  -9   20.90    2.40
  -3 -12  -9   22.60    2.70
   3 -12   9   16.70    3.40
   3 -12   9   17.30    2.50
   3  12  10   72.90    5.00
  -3  12 -10   69.50    5.30
  -3  12 -10   75.60    6.00
  -3 -12 -10   73.00    4.80
  -3 -12 -10   56.00    4.00
   3 -12  10   67.00    4.20
   3 -12  10   66.40    4.40
   3  12  11    0.50    2.10
  -3  12 -11    1.40    2.30
  -3 -12 -11   -1.60    2.10
   3 -12  11    0.00    1.80
   3  12  12   36.20    3.80
  -3  12 -12   47.80    5.00
  -3 -12 -12   39.20    3.70
   3 -12  12   37.20    3.40
   3  12  13   32.80    3.80
  -3  12 -13   42.40    4.90
  -3 -12 -13   34.70    3.40
   3 -12  13   33.90    3.20
   3  12  14   16.00    3.10
  -3 -12 -14   13.70    2.50
   3 -12  14   11.90    2.50
   3  12  15   48.50    4.10
  -3 -12 -15   51.60    4.00
   3 -12  15   55.60    4.50
   3  12  16    7.70    3.40
  -3 -12 -16    4.80    2.40
   3 -12  16    2.10    3.20
   3  12  17   66.50    7.90
  -3 -12 -17   65.60    6.20
   3 -12  17   64.40    6.20
   3  12  18   10.00    5.30
  -3 -12 -18    5.60    3.60
   3 -12  18    8.60    2.70
   3  12  19   23.60    4.20
  -3 -12 -19   29.40    4.30
   3 -12  19   22.70    4.00
   3  12  20   16.60    3.50
  -3 -12 -20   13.20    3.60
   3 -12  20    8.20    3.70
  -3  13  19   19.60    3.00
  -3 -13  19   16.50    3.70
   3 -13 -19   17.90    3.10
  -3  13  18   15.50    3.00
  -3 -13  18   19.00    3.30
   3 -13 -18   16.20    2.80
  -3  13  17    3.60    3.10
  -3 -13  17    0.20    3.30
   3 -13 -17    5.90    3.50
  -3  13  16   12.20    2.80
  -3 -13  16   14.80    2.70
   3 -13 -16   10.50    2.50
  -3  13  15    1.40    2.20
  -3 -13  15    6.20    4.10
   3 -13 -15   -0.10    2.50
  -3  13  14   58.00    3.90
  -3 -13  14   61.90    4.40
   3 -13 -14   58.90    4.70
  -3  13  13   20.60    4.10
  -3 -13  13   15.80    2.70
   3 -13 -13   11.50    2.10
  -3  13  12   83.50    5.00
  -3 -13  12   89.30    6.80
   3 -13 -12   86.90    5.90
   3 -13 -12   76.30    6.90
  -3 -13  11    4.40    2.90
   3 -13 -11    8.30    3.40
   3 -13 -11   20.30    6.00
   3 -13 -11    2.10    2.90
  -3 -13  10    8.40    2.40
   3 -13 -10   10.40    3.00
   3 -13 -10    7.90    2.50
   3 -13 -10    7.70    2.60
   3  13  -9   20.30    2.40
  -3 -13   9   19.10    2.70
  -3 -13   9   17.70    3.20
   3 -13  -9   20.50    2.90
   3 -13  -9   10.70    2.40
   3 -13  -9   14.40    3.10
   3  13  -8   33.40    4.80
   3  13  -8   40.60    2.70
  -3  13   8   37.80    3.10
  -3 -13   8   37.20    3.10
  -3 -13   8   38.20    3.90
   3 -13  -8   38.50    3.40
   3 -13  -8   32.10    3.10
   3 -13  -8   30.60    3.20
   3  13  -7   45.60    3.90
  -3  13   7   40.00    3.10
  -3  13   7   38.30    2.90
  -3 -13   7   46.70    3.60
  -3 -13   7   39.90    3.50
   3 -13  -7   44.10    4.00
   3 -13  -7   35.40    3.10
   3 -13  -7   38.60    3.40
   3  13  -6    7.00    3.50
  -3  13   6    9.80    2.90
  -3  13   6    6.30    2.10
  -3 -13   6    5.30    1.70
  -3 -13   6    3.90    2.10
   3 -13  -6    9.40    2.40
   3 -13  -6    9.30    2.00
   3 -13  -6    8.40    1.90
   3  13  -5   17.90    2.80
  -3  13   5   20.60    2.40
  -3  13   5   19.20    2.10
  -3 -13   5   18.00    2.10
  -3 -13   5   17.30    2.40
   3 -13  -5   19.40    2.50
   3 -13  -5   16.50    2.40
   3 -13  -5   19.30    2.20
   3  13  -4    6.50    2.40
  -3  13   4   15.20    2.30
  -3  13   4   12.50    2.20
  -3 -13   4   12.30    2.30
  -3 -13   4   12.80    2.80
   3 -13  -4   16.90    2.50
   3 -13  -4   12.00    3.00
   3 -13  -4   14.10    1.80
   3  13  -3    3.40    1.80
  -3  13   3    6.10    1.90
  -3 -13   3    7.90    2.00
  -3 -13   3   25.60    4.60
   3 -13  -3    5.70    2.20
   3 -13  -3    9.90    2.60
   3 -13  -3    5.60    1.20
   3  13  -2   13.30    2.30
  -3  13   2   13.60    2.20
  -3 -13   2   14.50    2.20
  -3 -13   2   15.00    2.30
   3 -13  -2   11.80    2.30
   3 -13  -2   16.10    2.60
   3  13  -1   12.80    2.60
  -3  13   1   13.80    2.20
  -3 -13   1   16.30    2.10
  -3 -13   1   22.40    3.40
   3 -13  -1   18.30    2.50
   3 -13  -1   15.30    2.10
   3  13   0   29.60    3.00
  -3  13   0   35.90    2.60
  -3 -13   0   30.80    2.60
  -3 -13   0   40.20    3.40
   3 -13   0   28.60    2.90
   3 -13   0   33.30    2.60
   3  13   1   11.80    2.40
   3  13   1   14.10    2.40
  -3  13  -1   13.20    2.30
  -3 -13  -1   13.30    2.00
  -3 -13  -1   14.40    2.10
   3 -13   1   16.50    2.20
   3 -13   1   14.40    2.30
   3  13   2   18.10    3.00
   3  13   2   16.30    2.50
  -3  13  -2   15.60    2.30
  -3 -13  -2   13.40    2.20
  -3 -13  -2   12.10    2.10
   3 -13   2   19.00    2.60
   3 -13   2   16.30    2.40
   3  13   3    3.40    2.60
   3  13   3    4.30    2.10
  -3  13  -3    6.30    2.00
  -3 -13  -3    5.20    2.20
  -3 -13  -3    3.90    2.30
   3 -13   3    4.30    2.30
   3 -13   3    4.80    2.40
   3  13   4    8.90    2.90
   3  13   4   10.50    2.60
  -3  13  -4   12.60    1.80
  -3 -13  -4   11.20    2.90
  -3 -13  -4   12.30    2.40
   3 -13   4   11.80    2.40
   3 -13   4   12.00    2.40
   3  13   5   22.50    3.30
   3  13   5   22.90    2.70
  -3  13  -5   22.30    2.60
  -3  13  -5   26.00    2.00
  -3 -13  -5   31.00    2.90
  -3 -13  -5   29.70    3.10
   3 -13   5   23.20    2.80
   3 -13   5   22.20    2.50
   3  13   6    7.30    2.30
   3  13   6    6.70    2.40
  -3  13  -6    6.00    2.10
  -3  13  -6    6.60    1.60
  -3 -13  -6    5.90    2.30
  -3 -13  -6    7.90    2.30
   3 -13   6    7.50    2.50
   3 -13   6   14.50    4.10
   3  13   7   39.70    3.50
  -3  13  -7   34.70    3.50
  -3  13  -7   41.20    3.20
  -3 -13  -7   39.70    3.40
  -3 -13  -7   30.40    4.00
  -3 -13  -7   37.00    2.20
   3 -13   7   37.00    3.00
   3 -13   7   33.70    3.10
   3  13   8   36.50    3.40
  -3  13  -8   31.10    3.20
  -3  13  -8   40.40    4.00
  -3 -13  -8   36.10    2.80
  -3 -13  -8   40.80    4.20
  -3 -13  -8   38.10    2.80
   3 -13   8   37.70    3.20
   3 -13   8   31.90    3.20
   3  13   9   19.80    3.00
  -3  13  -9   19.10    2.50
  -3 -13  -9   15.80    2.10
  -3 -13  -9   15.60    2.20
   3 -13   9   15.00    2.30
  -3  13 -10    4.30    2.30
  -3 -13 -10    7.20    2.40
   3 -13  10    3.60    2.80
  -3  13 -11    5.80    2.60
  -3 -13 -11    5.20    2.30
   3 -13  11    3.90    2.70
  -3  13 -12   97.10    6.60
  -3 -13 -12   87.10    5.40
   3 -13  12   90.40    5.30
   3  13  13   10.00    3.40
  -3  13 -13   18.00    4.80
  -3 -13 -13   15.40    3.20
   3 -13  13   11.70    3.00
   3  13  14   75.00    6.80
  -3  13 -14   65.00    6.60
  -3 -13 -14   64.50    5.10
   3 -13  14   66.60    4.60
   3  13  15   -1.60    2.90
  -3  13 -15    1.90    4.10
  -3 -13 -15    5.20    3.90
   3 -13  15    3.80    3.10
   3  13  16   13.20    5.20
  -3  13 -16   17.30    5.10
  -3 -13 -16   18.70    6.50
   3 -13  16   12.90    3.20
   3  13  17    0.30    3.30
  -3 -13 -17   -1.80    3.10
   3 -13  17    7.30    2.90
   3  13  18   19.80    5.30
  -3 -13 -18   15.00    4.10
   3 -13  18   13.70    3.10
   3  13  19   18.10    4.40
  -3 -13 -19   23.60    3.60
   3 -13  19   34.40    5.30
  -3  14  18    2.20    2.70
  -3 -14  18    5.80    3.40
   3 -14 -18   -2.10    3.10
  -3  14  17   35.70    3.80
  -3 -14  17   39.60    4.20
   3 -14 -17   28.80    4.40
  -3  14  16    6.20    2.40
  -3 -14  16   13.80    3.60
   3 -14 -16    9.90    3.40
  -3  14  15   27.60    3.50
  -3 -14  15   39.40    3.70
   3 -14 -15   31.80    4.00
  -3  14  14    3.30    2.80
  -3 -14  14    4.50    2.80
   3 -14 -14    9.60    3.00
  -3  14  13   13.10    2.50
  -3 -14  13    6.80    2.20
   3 -14 -13   11.70    2.50
  -3  14  12   61.40    4.50
  -3 -14  12   63.20    4.40
   3 -14 -12   83.70    8.60
  -3  14  11   33.50    3.30
  -3 -14  11   33.50    3.20
   3 -14 -11   34.90    3.80
  -3  14  10   43.20    3.70
  -3 -14  10   46.60    3.90
   3 -14 -10   38.50    4.10
   3 -14 -10   36.70    4.30
   3  14  -9   21.80    3.10
  -3  14   9   19.50    2.50
  -3 -14   9   10.80    2.90
   3 -14  -9   14.10    2.60
   3 -14  -9   14.30    3.50
  -3  14   8   27.70    3.10
  -3 -14   8   38.90    3.80
   3 -14  -8   67.90   11.30
   3 -14  -8   35.60    3.50
  -3  14   7    0.90    2.20
  -3  14   7   11.00    2.70
  -3 -14   7    1.10    2.30
   3 -14  -7   45.60   13.10
   3 -14  -7   -0.80    2.40
   3 -14  -7    4.00    2.00
  -3  14   6  103.70    6.00
  -3  14   6  119.90    5.60
  -3 -14   6  118.90    6.20
   3 -14  -6  142.60   12.70
   3 -14  -6  104.30    6.20
   3 -14  -6  127.50    5.90
  -3  14   5   27.10    2.90
  -3  14   5   20.50    2.30
  -3 -14   5   25.30    2.90
  -3 -14   5   15.90    2.70
   3 -14  -5   30.90    4.30
   3 -14  -5   19.00    3.00
   3 -14  -5   21.60    2.40
   3  14  -4   63.20    5.60
  -3  14   4   71.60    4.30
  -3 -14   4   69.00    4.30
  -3 -14   4   65.80    4.10
   3 -14  -4   77.00    5.20
   3 -14  -4   66.30    4.60
   3  14  -3   26.40    3.20
  -3  14   3   31.20    2.90
  -3 -14   3   31.80    3.00
  -3 -14   3   23.80    3.20
   3 -14  -3   41.50    5.40
   3 -14  -3   25.20    2.80
   3  14  -2   44.00    4.20
  -3  14   2   47.40    3.30
  -3 -14   2   49.40    3.60
  -3 -14   2   41.00    3.70
   3 -14  -2   49.90    3.90
   3 -14  -2   40.70    3.90
   3  14  -1   39.60    4.00
  -3  14   1   40.50    3.20
  -3 -14   1   47.20    3.50
  -3 -14   1   41.40    3.30
   3 -14  -1   46.80    3.80
   3 -14  -1   37.80    3.30
   3  14   0    3.60    2.80
  -3  14   0    4.10    2.00
  -3 -14   0    5.80    2.20
  -3 -14   0    5.40    2.70
   3 -14   0    2.80    2.50
   3 -14   0    5.90    2.50
   3  14   1   32.90    3.90
  -3  14  -1   38.50    3.10
  -3 -14  -1   46.60    3.00
  -3 -14  -1   29.70    3.40
   3 -14   1   44.40    3.60
   3 -14   1   41.50    3.60
   3  14   2   50.10    4.30
   3  14   2   64.20    5.60
  -3  14  -2   61.30    4.50
  -3 -14  -2   68.90    4.00
  -3 -14  -2   54.00    4.20
   3 -14   2   56.90    4.60
   3 -14   2   69.30    5.30
   3  14   3   29.60    3.00
   3  14   3   44.50    6.00
  -3  14  -3   38.60    3.10
  -3 -14  -3   32.60    3.40
  -3 -14  -3   30.60    3.00
   3 -14   3   36.40    3.10
   3 -14   3   34.80    3.90
   3  14   4  120.30   23.30
  -3  14  -4   59.10    5.30
  -3 -14  -4   62.70    4.10
   3 -14   4   61.10    4.60
   3 -14   4   52.00    4.30
   3  14   5   61.40   14.10
  -3  14  -5   20.90    2.80
  -3 -14  -5   29.90    3.40
   3 -14   5   28.60    3.80
   3 -14   5   17.20    3.50
   3  14   6   96.20    6.10
  -3  14  -6   98.40    5.80
  -3 -14  -6  101.20    6.50
   3 -14   6  103.70    6.30
   3  14   7    2.30    2.30
  -3  14  -7    5.00    2.70
  -3 -14  -7    0.80    1.60
   3 -14   7    7.30    2.80
   3  14   8   39.40    4.00
  -3  14  -8   34.20    3.10
  -3 -14  -8   36.40    3.70
  -3 -14  -8   32.10    1.90
   3 -14   8   26.90    3.50
  -3  14  -9   16.70    2.70
  -3 -14  -9   12.80    2.00
  -3 -14  -9   14.30    2.40
   3 -14   9   11.40    2.90
  -3  14 -10   55.20    4.80
  -3 -14 -10   54.50    4.90
  -3 -14 -10   56.40    3.80
   3 -14  10   57.70    4.20
   3  14  11   28.50    4.40
  -3  14 -11   31.00    3.90
  -3 -14 -11   29.40    2.90
  -3 -14 -11   29.20    3.00
   3 -14  11   30.60    4.00
   3  14  12   72.50    5.70
  -3  14 -12   83.00    6.00
  -3 -14 -12   73.80    5.70
   3 -14  12   75.00    4.60
   3  14  13    5.70    2.50
  -3  14 -13   12.00    3.60
  -3 -14 -13    7.90    2.40
   3 -14  13    4.60    3.00
   3  14  14   12.30    4.20
  -3  14 -14   11.10    4.20
  -3 -14 -14    6.40    3.30
   3 -14  14    8.70    2.50
   3  14  15   37.70    4.80
  -3  14 -15   45.70    5.40
  -3 -14 -15   43.00    4.80
   3 -14  15   42.90    4.50
   3  14  16   11.60    4.60
  -3  14 -16   27.40    8.80
  -3 -14 -16    6.00    3.20
   3 -14  16    8.70    3.50
   3  14  17   38.10    5.50
  -3 -14 -17   44.00    5.30
   3 -14  17   45.60    4.00
   3  14  18   -5.30    3.20
  -3 -14 -18    1.00    2.40
   3 -14  18    3.20    3.20
  -3  15  16   -3.30    3.00
  -3 -15  16   -1.60    2.50
   3 -15 -16    2.40    3.70
  -3  15  15   14.20    4.00
  -3 -15  15   17.20    3.70
   3 -15 -15   18.80    4.00
  -3  15  14   16.40    3.30
  -3 -15  14   17.30    3.00
   3 -15 -14   14.90    3.20
  -3  15  13    2.30    2.40
  -3 -15  13    8.50    4.20
   3 -15 -13    7.20    2.70
  -3  15  12   42.10    4.10
  -3 -15  12   41.20    4.10
   3 -15 -12   40.40    4.00
  -3  15  11   25.20    3.80
  -3 -15  11   16.60    2.70
   3 -15 -11   20.80    3.40
  -3  15  10    6.20    2.60
  -3 -15  10    3.20    2.30
   3 -15 -10    1.70    2.20
  -3  15   9   10.00    3.70
  -3 -15   9    1.90    3.40
   3 -15  -9    0.10    2.50
  -3  15   8   18.40    2.90
  -3 -15   8   23.60    4.90
   3 -15  -8   13.30    2.90
  -3  15   7   15.50    2.90
  -3 -15   7   14.20    3.10
   3 -15  -7   14.70    2.60
  -3  15   6   11.60    2.30
  -3 -15   6   16.20    2.60
   3 -15  -6   11.00    2.30
  -3 -15   5    7.50    2.00
   3 -15  -5    2.20    2.40
  -3 -15   4   71.40   12.90
   3 -15  -4   34.00    3.50
  -3 -15   3   52.90   12.80
   3 -15  -3   31.60    3.30
  -3 -15   2    4.50    2.40
   3 -15  -2    4.30    2.40
  -3 -15   1  100.80    5.50
   3 -15  -1  103.90    6.90
  -3 -15   0    4.90    3.00
   3 -15   0    3.20    3.40
  -3 -15  -1  102.80    6.50
   3 -15   1   99.80    6.80
   3  15   2    4.20    2.40
  -3 -15  -2    6.70    2.10
   3 -15   2    4.50    2.20
   3  15   3   42.10    4.40
  -3 -15  -3   39.70    4.30
   3 -15   3   31.60    3.30
   3  15   4   28.10    3.30
  -3 -15  -4   30.30    3.70
   3 -15   4   25.50    3.20
   3  15   5    6.80    3.10
  -3 -15  -5    2.70    1.80
   3 -15   5    0.60    2.30
   3  15   6    7.60    2.20
  -3 -15  -6    7.10    2.60
   3 -15   6    6.70    3.00
   3  15   7   13.50    3.40
  -3  15  -7   16.60    2.30
  -3 -15  -7   12.40    2.70
   3 -15   7   12.30    2.30
   3  15   8   16.00    3.30
  -3  15  -8   26.20    4.20
  -3 -15  -8   17.20    3.20
   3 -15   8   12.60    3.20
   3  15   9    1.90    2.20
  -3  15  -9    1.10    2.20
  -3 -15  -9    3.40    4.10
   3 -15   9   -0.90    2.30
  -3  15 -10    7.60    3.10
  -3 -15 -10   -2.70    3.90
   3 -15  10    2.00    2.80
  -3 -15 -11   15.70    3.00
   3 -15  11   12.30    2.60
   3  15  12   38.90    4.60
  -3 -15 -12   49.40    4.60
   3 -15  12   39.20    4.10
   3  15  13    6.40    3.10
  -3 -15 -13   13.50    4.30
   3 -15  13    8.60    2.70
   3  15  14   17.30    4.20
  -3 -15 -14   23.20    3.70
   3 -15  14   17.90    3.10
   3  15  15   12.70    3.70
  -3 -15 -15   13.60    3.80
   3 -15  15   16.30    3.60
   3  15  16    1.40    4.40
  -3 -15 -16    0.50    4.60
   3 -15  16    3.20    3.20
  -3  16  14   12.20    4.40
  -3 -16  14   12.70    3.90
   3 -16 -14   10.40    3.20
  -3  16  13   23.00    3.90
  -3 -16  13   25.40    3.50
   3 -16 -13   20.40    3.40
  -3  16  12   20.60    3.60
  -3 -16  12   21.10    3.80
   3 -16 -12   27.70    4.80
  -3  16  11   12.20    4.10
  -3 -16  11    5.50    2.90
   3 -16 -11    4.00    3.40
  -3  16  10   24.00    3.50
  -3 -16  10   26.80    3.50
   3 -16 -10   28.10    3.80
  -3  16   9    8.70    2.90
  -3 -16   9   11.70    3.10
   3 -16  -9    6.70    2.70
  -3  16   8    5.50    2.30
  -3 -16   8    6.40    2.20
   3 -16  -8    8.20    3.10
  -3  16   7   12.10    2.50
  -3 -16   7   19.40    3.30
   3 -16  -7   18.90    3.40
  -3 -16   6   18.60    3.10
   3 -16  -6   15.90    2.80
  -3 -16   5   41.90    3.70
   3 -16  -5   46.20    4.40
  -3 -16   4   14.90    3.80
   3 -16  -4    9.50    2.80
  -3 -16   3   51.10    4.60
   3 -16  -3   49.00    4.10
  -3 -16   2   -0.70    2.00
   3 -16  -2   -0.90    2.20
  -3 -16   1   22.30    3.00
   3 -16  -1   18.60    2.90
  -3 -16   0   17.20    2.90
   3 -16   0   15.90    2.50
  -3 -16  -1   24.20    3.20
   3 -16   1   28.90    3.60
  -3 -16  -2   -0.50    2.00
   3 -16   2    6.70    3.60
   3  16   3   41.40    4.10
  -3 -16  -3   41.80    3.70
   3 -16   3   44.80    4.40
  -3 -16  -4    8.70    2.60
   3 -16   4   23.00    6.50
  -3 -16  -5   38.50    3.80
   3 -16   5   46.30    6.80
  -3 -16  -6   22.90    3.20
   3 -16   6   17.90    3.30
  -3 -16  -7   24.10    4.00
   3 -16   7   24.40    3.70
  -3 -16  -8   10.10    3.10
   3 -16   8    1.90    3.10
  -3 -16  -9    6.80    2.40
   3 -16   9    6.30    3.70
   3  16  10   26.90    4.50
  -3 -16 -10   27.30    4.70
   3 -16  10   24.20    3.80
   3  16  11  198.70   23.10
  -3 -16 -11   95.10   21.80
   3  16  12   22.70    4.20
  -3 -16 -12   21.00    3.70
   3 -16  12   19.40    4.10
   3  16  13   20.70    3.50
  -3 -16 -13   26.10    3.70
   3 -16  13   25.00    4.70
   3  16  14    4.20    2.90
  -3 -16 -14   22.10    5.30
   3 -16  14   18.20    4.50
  -3  17  12   14.00    3.00
  -3 -17  12   13.30    3.80
   3 -17 -12   17.40    3.10
  -3  17  11    0.50    2.90
  -3 -17  11   -1.10    2.80
   3 -17 -11    0.80    2.60
  -3  17  10    1.20    2.50
  -3 -17  10   21.40    8.00
   3 -17 -10    1.50    2.40
  -3  17   9   -1.90    2.90
  -3 -17   9    0.10    2.30
   3 -17  -9   -0.60    3.20
  -3  17   8    4.50    3.70
  -3 -17   8    1.50    2.70
   3 -17  -8    3.80    3.20
  -3 -17   7   33.40    3.40
   3 -17  -7   33.20    4.40
  -3 -17   6    7.80    2.90
   3 -17  -6   12.30    3.50
  -3 -17   5   25.70    3.10
   3 -17  -5   27.10    3.70
  -3 -17   4    1.80    3.20
   3 -17  -4    5.20    3.00
  -3 -17   3    0.50    2.30
   3 -17  -3   -2.00    3.10
  -3 -17   2   -0.70    2.90
   3 -17  -2    5.50    3.10
  -3 -17   1   86.10    5.50
   3 -17  -1   83.30    6.30
  -3 -17   0   15.00    3.40
   3 -17   0   16.00    3.00
  -3 -17  -1   89.70    6.20
   3 -17   1   87.40    6.70
  -3 -17  -2    4.80    2.50
   3 -17   2    2.00    2.90
  -3 -17  -3   -0.80    2.30
   3 -17   3   -0.10    2.80
   3  17   4    4.00    2.60
  -3 -17  -4    3.40    3.00
   3 -17   4    2.10    3.20
   3  17   5   38.40    7.60
  -3 -17  -5   46.60    6.90
   3 -17   5   39.20    4.00
   3  17   6   12.70    4.00
  -3 -17  -6   10.90    2.60
   3 -17   6   14.00    3.80
   3  17   7   34.20    4.10
  -3 -17  -7   40.20    4.20
   3 -17   7   38.70    4.20
  -3 -17  -8   -1.20    2.30
   3 -17   8    1.60    2.30
  -3 -17  -9    5.40    3.70
   3 -17   9    2.50    2.40
   3  17  10   -1.30    2.30
  -3 -17 -10    0.60    2.60
   3 -17  10    0.90    3.20
   3  17  11    8.80    4.50
  -3 -17 -11    2.30    3.00
   3 -17  11    6.30    2.90
   3  17  12   11.30    3.30
  -3 -17 -12   21.90    4.10
   3 -17  12   13.20    3.30
  -3  18   9    7.10    3.10
  -3 -18   9    3.50    4.50
   3 -18  -9    5.20    3.30
  -3 -18   8   20.70    4.80
   3 -18  -8   14.90    3.80
  -3 -18   7    5.70    2.80
   3 -18  -7    7.00    3.50
  -3 -18   6   25.10    3.70
   3 -18  -6   24.50    3.90
  -3 -18   5    5.70    2.90
   3 -18  -5    5.50    2.70
  -3 -18   4   24.60    3.90
   3 -18  -4   22.00    3.70
   3 -18  -3   12.30    3.50
   3 -18  -2    5.20    3.50
  -3 -18   1   17.50    3.90
   3 -18  -1   42.70   10.50
  -3 -18   0   22.50    5.50
   3 -18   0   71.30   14.40
  -3 -18  -1   18.00    3.00
   3 -18   1   15.00    3.60
  -3 -18  -2    3.00    2.50
   3 -18   2   62.80   16.20
  -3 -18  -3    8.10    3.50
   3 -18   3   10.50    3.10
  -3 -18  -4   27.30    4.30
   3 -18   4   11.70    3.00
   3  18   5    2.30    2.40
  -3 -18  -5   10.10    3.20
   3 -18   5    6.30    3.50
  -3 -18  -6   22.50    3.80
   3 -18   6   18.90    3.80
  -3 -18  -7    4.50    3.40
   3 -18   7    3.90    2.30
   3  18   8   12.20    3.50
  -3 -18  -8   10.70    4.20
   3 -18   8   20.40    3.70
   3  18   9    6.50    3.40
   3 -18   9    2.30    3.20
   3 -19  -4    7.30    2.80
   3 -19  -3    6.50    3.40
   3 -19  -2   15.90    3.70
  -3 -19   1   41.60    4.50
   3 -19  -1   38.80    5.00
  -3 -19   0   11.00    3.40
   3 -19   0    4.60    3.60
  -3 -19  -1   43.50    4.70
   3 -19   1   38.30    5.00
  -3 -19  -2   19.30    3.70
   3 -19   2   18.10    3.30
   3 -19   3    8.30    3.60
   3 -19   4    1.10    2.40
  -4   0  26   15.10    2.80
  -4   0  25    6.80    2.90
  -4   0  24   29.00    3.50
  -4   0  23    4.40    2.70
  -4   0  22   25.50    3.30
   4   0 -21   -0.60    2.50
  -4   0  21    6.40    2.70
   4   0 -20  147.40    7.30
  -4   0  20  157.60    7.60
   4   0 -19   -2.80    1.60
  -4   0  19    1.60    1.50
   4   0 -18  167.30    9.40
  -4   0  18  162.90    8.40
   4   0 -17   -1.20    1.10
  -4   0  17   -0.80    1.30
   4   0 -16  166.80    8.20
  -4   0  16  164.50    7.10
   4   0 -15    0.20    1.30
  -4   0  15    0.70    1.10
   4   0 -14  289.40   13.10
  -4   0  14  289.10   12.00
   4   0 -13   -0.60    1.00
  -4   0  13    0.70    0.80
   4   0 -12   17.10    1.50
  -4   0  12   17.10    1.50
   4   0 -11   -0.10    0.80
  -4   0  11    0.40    0.70
   4   0 -10  510.00   21.60
  -4   0  10  515.90   19.10
   4   0  -9   -1.00    0.70
  -4   0   9   -0.30    0.90
   4   0  -8  678.80   25.70
  -4   0   8  647.20   22.80
   4   0  -7    0.50    0.50
  -4   0   7    0.50    0.50
   4   0  -6   51.60    2.80
  -4   0   6   49.00    2.50
   4   0  -5    1.90    0.60
  -4   0   5    2.00    0.40
   4   0  -4  290.40    9.80
  -4   0   4  287.50   10.20
   4   0  -3   -0.70    0.20
   4   0  -3   -3.30    1.50
   4   0  -2  434.10   17.00
   4   0  -1   -2.00    1.40
  -4   0   1    1.80    0.20
  -4   0   1   -0.10    1.40
   4   0   0  838.60   27.40
   4   0   0  837.00   29.60
  -4   0   0  824.50   28.80
  -4   0   0  842.00   30.10
   4   0   1    0.30    0.30
   4   0   1   -1.60    1.40
  -4   0  -1    0.00    0.40
  -4   0  -1    2.10    1.20
   4   0   2  379.30   15.40
   4   0   2  359.60   15.30
  -4   0  -2  364.40   15.00
  -4   0  -2  373.90   14.40
   4   0   3   -0.10    0.50
  -4   0  -3   -0.40    0.40
  -4   0  -3   -1.60    1.30
   4   0   4  312.70   12.10
  -4   0  -4  314.80   12.30
  -4   0  -4  326.10   12.70
   4   0   5   -0.70    0.70
  -4   0  -5   -0.20    0.70
   4   0   6   49.70    3.10
  -4   0  -6   46.90    2.90
   4   0   7    0.00    0.80
  -4   0  -7    0.40    0.80
   4   0   8  701.40   26.80
  -4   0  -8  730.20   26.90
   4   0   9   -0.50    1.00
  -4   0  -9    0.30    0.90
   4   0  10  583.60   23.90
  -4   0 -10  615.20   25.50
   4   0  11   -1.40    1.20
  -4   0 -11   -0.30    1.10
   4   0  12   13.10    1.70
  -4   0 -12   18.60    1.80
   4   0  13    1.60    1.30
  -4   0 -13   -2.00    1.20
   4   0  14  264.60   10.70
  -4   0 -14  273.10   12.90
   4   0  15   -0.60    1.40
  -4   0 -15    1.30    1.80
   4   0  16  174.90    8.60
  -4   0 -16  179.80    8.20
   4   0  17   -3.20    1.70
  -4   0 -17    4.20    3.90
   4   0  18  206.70   11.30
  -4   0 -18  205.60   11.80
   4   0  19   -2.90    1.80
  -4   0 -19    2.60    3.10
   4   0  20  204.80   11.20
   4   0  21   -3.80    2.60
   4   0  22   35.00    4.80
   4   0  23   -3.40    2.80
   4   0  24   24.50    5.60
   4   0  25    3.90    4.40
   4   0  26   10.90    3.70
  -4   1  26    6.60    2.80
  -4  -1  26    9.10    3.10
  -4   1  25    3.10    2.90
  -4  -1  25    6.70    2.50
  -4   1  24   11.20    2.70
  -4  -1  24   15.10    2.60
  -4   1  23   24.40    3.30
  -4  -1  23   21.20    3.40
  -4   1  22   12.30    2.60
  -4  -1  22   10.80    2.00
   4   1 -21    2.60    2.50
  -4   1  21   19.30    3.40
  -4  -1  21    9.20    2.80
   4  -1 -21    2.30    2.10
   4   1 -20    8.70    2.20
  -4   1  20    9.40    2.10
  -4  -1  20   11.30    2.20
   4  -1 -20    5.20    1.60
   4   1 -19    7.10    2.00
  -4   1  19   12.40    2.10
  -4  -1  19   12.00    1.90
   4  -1 -19   13.20    1.80
   4   1 -18   17.90    3.30
  -4   1  18    6.90    1.80
  -4  -1  18    7.10    1.70
   4  -1 -18    9.80    2.00
   4   1 -17   23.70    2.50
  -4   1  17   25.10    2.50
  -4  -1  17   24.50    2.60
   4  -1 -17   22.60    2.70
   4   1 -16   68.90    5.00
  -4   1  16   64.40    4.20
  -4  -1  16   68.70    4.20
   4  -1 -16   70.50    5.40
   4   1 -15  122.60    7.30
  -4   1  15  121.10    5.70
  -4  -1  15  116.40    5.80
   4  -1 -15  121.20    6.80
   4   1 -14    4.50    1.40
  -4   1  14    4.50    1.40
  -4  -1  14    6.90    1.10
   4  -1 -14    2.90    1.20
   4   1 -13   99.90    5.80
  -4   1  13  107.80    5.40
  -4  -1  13  104.50    5.40
   4  -1 -13  117.80    6.30
   4   1 -12   29.50    2.40
  -4   1  12   31.20    2.10
  -4  -1  12   34.40    2.30
   4  -1 -12   33.90    2.40
   4   1 -11  121.80    5.60
  -4   1  11  113.10    4.90
  -4  -1  11  116.40    4.90
   4  -1 -11  126.50    6.00
   4   1 -10  223.30   10.00
  -4   1  10  210.30    8.50
  -4  -1  10  212.10    8.70
   4  -1 -10  236.50   10.00
   4   1  -9    6.90    1.00
  -4   1   9    6.70    1.10
  -4  -1   9    6.70    1.00
   4  -1  -9    6.90    1.10
   4   1  -8   64.90    3.60
  -4   1   8   61.90    3.10
  -4  -1   8   63.10    3.00
   4  -1  -8   62.60    3.30
   4   1  -7    0.40    1.20
  -4   1   7   -0.20    0.50
  -4  -1   7   -0.10    0.60
   4  -1  -7    0.50    0.50
   4   1  -6   90.40    4.20
  -4   1   6   93.20    4.40
  -4  -1   6   91.70    4.00
   4  -1  -6   93.40    4.30
   4   1  -5    0.20    0.60
  -4   1   5    2.60    0.40
  -4  -1   5    0.90    0.50
   4  -1  -5    3.50    0.60
   4   1  -4   85.50    3.10
  -4   1   4   81.70    3.40
  -4  -1   4   87.20    4.00
   4  -1  -4   83.50    3.10
   4  -1  -4   82.50    3.40
   4   1  -3   14.50    0.70
   4   1  -3   15.60    3.70
  -4  -1   3   17.50    0.90
  -4  -1   3   14.10    0.80
   4  -1  -3   14.20    0.60
   4  -1  -3   15.10    0.70
   4  -1  -3   13.70    1.50
   4   1  -2  387.90   12.70
   4   1  -2  394.30   16.00
  -4  -1   2  377.50   12.70
   4  -1  -2  399.10   14.80
   4   1  -1  113.40    4.20
   4   1  -1  109.90    4.70
  -4   1   1  110.60    3.60
  -4   1   1  110.70    5.00
  -4  -1   1  100.10    4.00
  -4  -1   1  111.80    4.10
  -4  -1   1  108.80    5.50
   4  -1  -1  105.60    3.70
   4  -1  -1  111.10    3.80
   4  -1  -1  111.90    5.50
   4   1   0   89.60    3.60
   4   1   0   90.90    4.60
  -4   1   0   88.50    3.20
  -4   1   0   90.20    4.20
  -4  -1   0   93.20    3.40
  -4  -1   0   91.50    3.50
  -4  -1   0   92.10    4.30
   4  -1   0   89.50    3.40
   4  -1   0   91.80    4.50
   4   1   1   98.40    4.40
   4   1   1  101.80    5.10
  -4   1  -1  100.70    3.90
  -4   1  -1   99.80    4.90
  -4  -1  -1   98.10    3.70
  -4  -1  -1  102.30    3.90
  -4  -1  -1  100.10    4.60
   4  -1   1   96.10    4.20
   4  -1   1  102.00    5.40
   4   1   2  366.60   14.40
   4   1   2  364.50   14.40
  -4   1  -2  373.70   13.80
  -4   1  -2  376.50   14.70
  -4  -1  -2  370.80   12.90
  -4  -1  -2  379.50   14.30
   4  -1   2  357.00   13.20
   4  -1   2  374.50   14.10
   4   1   3   16.40    1.30
  -4   1  -3   17.90    1.00
  -4   1  -3   14.90    1.90
  -4  -1  -3   17.30    1.10
  -4  -1  -3   14.40    2.10
   4  -1   3   15.80    1.00
   4   1   4   94.50    4.80
  -4   1  -4   96.60    4.10
  -4   1  -4   95.90    4.60
  -4  -1  -4   96.60    4.30
  -4  -1  -4   95.00    4.20
   4  -1   4   95.50    4.40
   4   1   5   -0.40    0.60
  -4   1  -5    0.00    0.50
  -4   1  -5    2.60    1.40
  -4  -1  -5    0.30    0.70
   4  -1   5    0.10    0.60
   4   1   6   83.90    4.30
  -4   1  -6   83.20    4.20
  -4  -1  -6   83.90    3.80
   4  -1   6   86.50    4.00
   4   1   7   -0.10    0.70
  -4   1  -7    0.10    0.60
  -4  -1  -7   -1.00    0.80
   4  -1   7   -0.50    0.80
   4   1   8   56.20    3.10
  -4   1  -8   58.00    3.10
  -4  -1  -8   57.00    3.00
   4  -1   8   57.50    2.90
   4   1   9    7.70    1.30
  -4   1  -9    8.60    1.20
  -4  -1  -9   10.90    1.30
   4  -1   9    8.50    1.20
   4   1  10  236.90   10.80
  -4   1 -10  246.90   10.50
  -4  -1 -10  249.00   11.20
   4  -1  10  250.90   11.30
   4   1  11  112.30    5.40
  -4   1 -11  125.90    5.80
  -4  -1 -11  118.50    6.00
   4  -1  11  109.90    5.70
   4   1  12   36.20    2.60
  -4   1 -12   38.70    2.70
  -4  -1 -12   45.40    2.70
   4  -1  12   36.10    2.60
   4   1  13   81.10    4.90
  -4   1 -13   91.20    5.70
  -4  -1 -13   89.70    5.50
   4  -1  13   82.00    5.20
   4   1  14    2.40    1.50
  -4   1 -14    6.60    2.60
  -4  -1 -14    5.40    1.30
   4  -1  14    8.80    1.70
   4   1  15  106.60    5.90
  -4   1 -15  105.60    6.60
  -4  -1 -15  110.80    6.70
   4  -1  15  100.20    5.50
   4   1  16   87.80    5.80
  -4   1 -16   85.00    6.00
  -4  -1 -16   84.70    5.90
   4  -1  16   86.80    5.70
   4   1  17   30.90    3.10
  -4   1 -17   34.80    3.60
  -4  -1 -17   32.70    3.40
   4  -1  17   31.00    3.10
   4   1  18    9.50    2.20
  -4   1 -18   10.30    2.50
  -4  -1 -18    9.90    2.10
   4  -1  18    8.60    2.10
   4   1  19   14.00    2.40
   4  -1  19   17.80    4.70
   4   1  20   32.90    6.20
   4  -1  20   26.70    4.80
   4   1  21    1.60    2.20
   4  -1  21    0.70    2.30
   4   1  22   16.10    3.80
   4  -1  22   14.80    3.70
   4   1  23   16.60    3.00
   4  -1  23   16.90    2.90
   4   1  24    6.30    2.90
   4  -1  24   13.50    4.70
   4   1  25   12.30    4.40
   4  -1  25    5.70    3.70
   4   1  26   16.70    5.40
   4  -1  26    5.30    2.90
  -4   2  26   -0.40    2.40
  -4  -2  26    2.90    2.50
  -4   2  25   13.20    2.60
  -4  -2  25   17.20    3.30
  -4   2  24   -1.80    2.80
  -4  -2  24    8.40    3.90
  -4   2  23   35.10    4.00
  -4  -2  23   33.50    4.40
  -4   2  22    5.60    2.20
  -4  -2  22    1.60    1.90
   4   2 -21   69.80    5.60
  -4   2  21   77.10    5.50
  -4  -2  21   73.40    5.30
   4  -2 -21   68.30    5.60
   4   2 -20   37.80    4.00
  -4   2  20   37.20    3.30
  -4  -2  20   39.40    3.00
   4  -2 -20   35.50    3.20
   4   2 -19   41.20    4.30
  -4   2  19   44.40    3.20
  -4  -2  19   44.80    3.30
   4  -2 -19   40.40    3.80
   4   2 -18   18.90    3.30
  -4   2  18   18.50    2.00
  -4  -2  18   16.90    2.00
   4  -2 -18   18.70    2.00
   4   2 -17   -0.80    1.90
  -4   2  17   -0.60    1.40
  -4  -2  17    1.70    2.00
   4  -2 -17    3.30    3.10
   4   2 -16    1.80    1.70
  -4   2  16    1.70    1.40
  -4  -2  16    1.10    1.50
   4  -2 -16    4.00    1.30
   4   2 -15  146.40    8.10
  -4   2  15  154.50    9.30
  -4  -2  15  140.50    6.70
   4  -2 -15  153.20    7.80
   4   2 -14   23.90    2.30
  -4   2  14   25.40    2.10
  -4  -2  14   22.80    2.00
   4  -2 -14   21.80    2.10
   4   2 -13  450.50   20.30
  -4   2  13  415.40   17.80
  -4  -2  13  423.70   17.00
   4  -2 -13  404.90   18.80
   4   2 -12    1.60    1.10
  -4   2  12    1.60    1.00
  -4  -2  12    2.80    0.90
   4  -2 -12    1.90    0.90
   4   2 -11  306.00   13.60
  -4   2  11  289.30   11.90
  -4  -2  11  287.90   11.70
   4  -2 -11  302.10   11.90
   4   2 -10    3.00    0.80
  -4   2  10    2.10    0.80
  -4  -2  10    1.40    0.90
   4  -2 -10    1.30    0.70
   4   2  -9   34.80    2.50
  -4   2   9   35.10    2.20
  -4  -2   9   35.60    2.10
   4  -2  -9   32.60    2.30
   4   2  -8   40.60    2.50
  -4   2   8   39.30    2.50
  -4  -2   8   40.30    2.40
   4  -2  -8   40.30    2.30
   4   2  -7   42.50    2.70
  -4   2   7   43.50    2.50
  -4  -2   7   41.90    2.60
   4  -2  -7   44.80    2.50
   4   2  -6  201.20    8.00
  -4   2   6  189.00    8.00
  -4  -2   6  193.90    8.40
   4  -2  -6  192.50    7.10
   4   2  -5   27.70    1.70
  -4   2   5   27.20    1.60
  -4  -2   5   26.30    1.60
[truncated: 803,249 more chars]
