# Supplementary material for: Bis(catecholato-κ2 O,O′)bis­(dimethyl sulfoxide-κO)titanium(IV)
Source: Acta Crystallogr E Crystallogr Commun. 2022 Mar 15;78(Pt 4):385–91. doi: 10.1107/S2056989022002638 (PMC8983984; doi:10.1107/S2056989022002638)
Supplement: Supplementary file 2 [file e-78-00385-Isup2.hkl]

data_I                                                                          
_shelx_title ' NH-184 in P2(1)/c'                                               
_shelx_refln_list_code          4                                               
_shelx_F_calc_maximum      316.61                                               
_exptl_crystal_F_000      1744.00                                               
_reflns_d_resolution_high  0.7504                                               
                                                                                
loop_                                                                           
 _space_group_symop_operation_xyz                                               
 'x, y, z'                                                                      
 '-x, y+1/2, -z+1/2'                                                            
 '-x, -y, -z'                                                                   
 'x, -y-1/2, z-1/2'                                                             
                                                                                
_cell_length_a    12.4531                                                       
_cell_length_b    14.7287                                                       
_cell_length_c    20.3676                                                       
_cell_angle_alpha  90.000                                                       
_cell_angle_beta   90.045                                                       
_cell_angle_gamma  90.000                                                       
                                                                                
_shelx_F_squared_multiplier     1.000                                           
                                                                                
loop_                                                                           
 _refln_index_h                                                                 
 _refln_index_k                                                                 
 _refln_index_l                                                                 
 _refln_F_squared_calc                                                          
 _refln_F_squared_meas                                                          
 _refln_F_squared_sigma                                                         
 _refln_observed_status                                                         
   1   0   0        140.19         51.73        14.37 o                         
   2   0   0      59072.28      68081.66      1558.79 o                         
   3   0   0        653.82        687.79        27.56 o                         
   4   0   0      25784.80      24912.29       431.15 o                         
   5   0   0       1688.27       1695.04        41.99 o                         
   6   0   0       1801.96       1739.22        34.92 o                         
   7   0   0         75.40         99.52        16.07 o                         
   8   0   0      18937.63      18962.99       367.33 o                         
   9   0   0        335.65        356.05        34.02 o                         
  10   0   0        465.51        474.37        62.80 o                         
  11   0   0         17.57        -42.37        65.78 o                         
  12   0   0       6889.12       7342.62       269.58 o                         
  13   0   0         95.72        238.35       166.56 o                         
   1   1   0        112.36        128.63        11.56 o                         
   2   1   0        120.87        198.95         5.89 o                         
   3   1   0        932.66        942.43        15.20 o                         
   4   1   0       2878.41       2615.80        36.14 o                         
   5   1   0        703.36        694.22        14.40 o                         
   6   1   0      12264.24      12231.16       146.35 o                         
   7   1   0         59.92         77.33         7.08 o                         
   8   1   0       1247.19       1344.59        23.13 o                         
   9   1   0          1.85         35.31        13.34 o                         
  10   1   0         30.66         45.54        15.22 o                         
  11   1   0         92.40         37.21        45.18 o                         
  12   1   0        422.91        495.29        67.17 o                         
  13   1   0        730.60        919.97       108.28 o                         
   0   2   0        931.76       1080.05        29.16 o                         
   1   2   0         38.88         93.95         9.08 o                         
   2   2   0        382.18        313.76        10.70 o                         
   3   2   0        293.69        283.45         8.11 o                         
   4   2   0       1169.60       1171.01        19.65 o                         
   5   2   0        690.18        703.52        14.64 o                         
   6   2   0        422.85        536.51        12.91 o                         
   7   2   0          7.30         61.43         9.32 o                         
   8   2   0        498.03        493.56        13.85 o                         
   9   2   0        221.29        246.76         9.11 o                         
  10   2   0        689.68        698.43        19.75 o                         
  11   2   0         12.85         22.35        29.20 o                         
  12   2   0        284.90        258.15        52.92 o                         
  13   2   0        149.44        178.49        77.95 o                         
   1   3   0       1133.68       1131.48        16.07 o                         
   2   3   0         90.40        130.64         6.58 o                         
   3   3   0       6531.40       6485.50        79.80 o                         
   4   3   0      24277.60      25353.27       269.04 o                         
   5   3   0         55.06         52.08         7.04 o                         
   6   3   0       2275.72       2232.43        33.30 o                         
   7   3   0          6.01          1.40         7.34 o                         
   8   3   0         21.76         28.00         8.95 o                         
   9   3   0       2288.63       2438.12        35.97 o                         
  10   3   0        669.79        768.98        15.90 o                         
  11   3   0        420.76        483.97        22.18 o                         
  12   3   0        752.44        793.94        33.62 o                         
  13   3   0          4.12        304.38       157.93 o                         
   0   4   0     100243.80     107713.14      1758.49 o                         
   1   4   0       4692.95       4635.14        60.75 o                         
   2   4   0      38631.52      37784.73       402.06 o                         
   3   4   0          6.48         -8.23         8.23 o                         
   4   4   0      21838.34      20845.81       233.10 o                         
   5   4   0          1.92         -3.36         7.75 o                         
   6   4   0       6514.18       6800.77        84.45 o                         
   7   4   0        900.29        950.68        19.59 o                         
   8   4   0       3489.55       3824.38        52.29 o                         
   9   4   0        161.34        188.84        11.55 o                         
  10   4   0        123.59        129.91        11.06 o                         
  11   4   0       1008.26       1076.82        20.95 o                         
  12   4   0       5408.78       5434.40       104.17 o                         
  13   4   0         18.26         30.71        27.61 o                         
   1   5   0       4595.78       4598.53        62.37 o                         
   2   5   0       1743.19       1975.42        33.99 o                         
   3   5   0       1749.72       1742.86        28.80 o                         
   4   5   0      29758.83      29153.80       321.43 o                         
   5   5   0          4.48         -8.89         8.89 o                         
   6   5   0      17778.53      18338.25       208.22 o                         
   7   5   0        591.11        582.60        27.50 o                         
   8   5   0       3433.60       3391.95        50.03 o                         
   9   5   0        470.18        572.39        31.51 o                         
  10   5   0        158.21        170.87        16.08 o                         
  11   5   0        174.52        222.73        17.97 o                         
  12   5   0        708.19        769.60        36.94 o                         
  13   5   0          0.62         20.10        67.48 o                         
   0   6   0        564.17        486.65        19.72 o                         
   1   6   0        552.69        566.97        14.59 o                         
   2   6   0      38351.60      37622.11       445.13 o                         
   3   6   0       2961.00       3125.29        56.58 o                         
   4   6   0       2381.98       2234.74        35.79 o                         
   5   6   0        451.69        525.74        15.26 o                         
   6   6   0         15.38        -10.01        10.01 o                         
   7   6   0        316.83        313.30        13.43 o                         
   8   6   0       4983.10       4996.53        71.40 o                         
   9   6   0         74.72        128.32        13.55 o                         
  10   6   0       2208.50       2180.47        38.15 o                         
  11   6   0         16.16         51.98        16.35 o                         
  12   6   0         91.14        131.23        16.36 o                         
  13   6   0          1.50        171.96       119.17 o                         
   1   7   0        719.52        862.06        19.86 o                         
   2   7   0       2618.08       2949.97        49.38 o                         
   3   7   0         13.20          9.66        10.58 o                         
   4   7   0        128.75        119.17        12.24 o                         
   5   7   0          0.11         12.35        10.18 o                         
   6   7   0        451.43        442.34        15.82 o                         
   7   7   0         31.05         94.44        17.74 o                         
   8   7   0         56.37         70.48        13.95 o                         
   9   7   0        340.24        435.05        20.41 o                         
  10   7   0       2034.99       2296.93        42.14 o                         
  11   7   0         73.54        207.70        32.15 o                         
  12   7   0        382.81        362.20        42.25 o                         
  13   7   0         45.55        132.09        54.56 o                         
   0   8   0       6748.36       6842.28       144.04 o                         
   1   8   0        234.38        231.36        16.19 o                         
   2   8   0       4106.10       3704.07        60.88 o                         
   3   8   0        120.50        186.68        18.46 o                         
   4   8   0      10533.38      10279.16       144.07 o                         
   5   8   0       1144.87       1299.72        28.98 o                         
   6   8   0        126.00        146.30        14.36 o                         
   7   8   0       3094.26       3197.50        53.82 o                         
   8   8   0       3166.76       3402.51        61.83 o                         
   9   8   0       1125.76       1201.90        29.69 o                         
  10   8   0       1319.20       1424.92        40.46 o                         
  11   8   0       1017.63       1010.60        32.14 o                         
  12   8   0        426.08        370.41        35.22 o                         
  13   8   0         10.73         -2.87        51.69 o                         
   1   9   0       1207.93       1165.64        28.41 o                         
   2   9   0       2088.25       2168.38        42.95 o                         
   3   9   0       2327.15       2340.01        43.56 o                         
   4   9   0       5027.93       5041.86        82.83 o                         
   5   9   0          1.13         23.13        14.29 o                         
   6   9   0        547.09        554.12        21.52 o                         
   7   9   0       1013.45       1015.21        27.14 o                         
   8   9   0        934.59       1034.29        30.95 o                         
   9   9   0        405.70        417.87        24.02 o                         
  10   9   0        380.18        425.59        34.76 o                         
  11   9   0        586.59        554.91        53.18 o                         
  12   9   0       5599.34       5436.33       365.55 o                         
  13   9   0        199.34        178.05        57.44 o                         
   0  10   0       3549.08       3744.06       100.66 o                         
   1  10   0        717.77        780.09        29.41 o                         
   2  10   0      18132.96      18358.79       268.30 o                         
   3  10   0        478.15        509.43        22.08 o                         
   4  10   0       1228.98       1137.97        31.67 o                         
   5  10   0          0.07          2.72        15.70 o                         
   6  10   0       1837.69       1901.15        41.28 o                         
   7  10   0       1916.11       1833.91        40.81 o                         
   8  10   0       1163.38       1223.44        33.94 o                         
   9  10   0        363.04        336.93        23.83 o                         
  10  10   0       1961.83       1839.35        48.41 o                         
  11  10   0        327.74        314.04        57.83 o                         
  12  10   0       2239.98       2426.00       146.59 o                         
  13  10   0        217.05        821.33       209.64 o                         
   1  11   0          0.77         -6.98        18.66 o                         
   2  11   0      10072.16       9857.92       156.04 o                         
   3  11   0          0.38        -17.80        17.80 o                         
   4  11   0       2897.08       2884.43        59.40 o                         
   5  11   0        359.26        400.23        25.47 o                         
   6  11   0       1570.09       1547.43        36.23 o                         
   7  11   0         58.71        108.79        33.54 o                         
   8  11   0         59.71        105.15        52.13 o                         
   9  11   0        219.22        182.19        36.60 o                         
  10  11   0       2667.94       2669.33        72.20 o                         
  11  11   0        260.17        335.36        84.72 o                         
  12  11   0        185.94        163.69        74.67 o                         
   0  12   0         14.51         62.18        24.76 o                         
   1  12   0         25.23         -9.88        20.15 o                         
   2  12   0       7096.56       6778.02       121.62 o                         
   3  12   0       2344.78       2286.60        49.20 o                         
   4  12   0        197.65        213.56        29.83 o                         
   5  12   0         23.40         50.15        20.40 o                         
   6  12   0       7602.55       7660.42       130.39 o                         
   7  12   0       2823.18       2716.07        61.86 o                         
   8  12   0        578.57        668.85        46.46 o                         
   9  12   0        221.31        262.74        61.43 o                         
  10  12   0        337.42        305.64        30.76 o                         
  11  12   0        489.77        432.91        57.73 o                         
  12  12   0       1987.37       1836.45       132.20 o                         
   1  13   0        103.64        134.26        25.47 o                         
   2  13   0        716.23        657.24        37.73 o                         
   3  13   0        999.64        954.74        43.69 o                         
   4  13   0        612.03        616.06        29.57 o                         
   5  13   0        643.57        601.03        30.90 o                         
   6  13   0       1186.05       1210.10        41.04 o                         
   7  13   0        122.41        134.82        43.24 o                         
   8  13   0       6163.64       5954.30       233.55 o                         
   9  13   0         11.25         92.56        32.63 o                         
  10  13   0        397.20        645.79       499.73 o                         
  11  13   0        326.57        249.51        54.72 o                         
  12  13   0       1565.76       1396.46       117.81 o                         
   0  14   0        478.84        433.47        41.86 o                         
   1  14   0         57.44         90.68        26.24 o                         
   2  14   0       1853.58       1991.06        53.80 o                         
   3  14   0        194.87        132.50        28.14 o                         
   4  14   0        132.01         96.99        29.87 o                         
   5  14   0        841.32        793.92        49.80 o                         
   6  14   0        764.08        790.06        48.90 o                         
   7  14   0        103.98         93.39        46.42 o                         
   8  14   0        279.62        304.38        46.11 o                         
   9  14   0         91.89        137.25        61.93 o                         
  10  14   0         54.15         35.26        57.84 o                         
  11  14   0         34.74         60.30        71.79 o                         
   1  15   0        492.74        581.45        53.11 o                         
   2  15   0       1583.08       1688.92        86.35 o                         
   3  15   0         48.48        117.82        64.60 o                         
   4  15   0         93.03         46.41        47.38 o                         
   5  15   0        169.42        179.70        50.95 o                         
   6  15   0        376.62        265.75        58.88 o                         
   7  15   0         12.74         59.75        77.53 o                         
   8  15   0        112.30        165.98        48.84 o                         
   9  15   0        337.36        297.94        53.82 o                         
  10  15   0          1.75         32.37        55.81 o                         
   0  16   0        417.93        496.87       103.39 o                         
   1  16   0         51.18         22.00        47.68 o                         
   2  16   0        642.25        633.93        61.33 o                         
   3  16   0        561.44        473.33        54.39 o                         
   4  16   0        336.67        391.48        55.74 o                         
   5  16   0        218.66        416.86       321.64 o                         
   6  16   0       6245.71       6415.95       243.16 o                         
   7  16   0        398.74        375.68        61.40 o                         
   8  16   0        989.23       1151.62        87.51 o                         
   9  16   0        815.47        635.93        71.91 o                         
   1  17   0         14.74        -54.37        54.37 o                         
   2  17   0        809.97        872.29       160.86 o                         
   3  17   0        339.28        447.39        64.60 o                         
   4  17   0         35.36         75.68        61.39 o                         
   5  17   0        269.28        359.72        60.52 o                         
   6  17   0        334.33        394.20       178.06 o                         
   7  17   0          0.66         44.51        64.97 o                         
   8  17   0       2539.38       2309.58       132.07 o                         
   0  18   0       5189.23       5258.19       287.80 o                         
   1  18   0        723.26        885.15        93.35 o                         
   2  18   0        414.63        385.73        97.65 o                         
   3  18   0        651.37       1089.40       700.84 o                         
   4  18   0        811.26        764.13        73.62 o                         
   5  18   0        331.11        294.67        62.79 o                         
   6  18   0        417.59        360.30        87.60 o                         
   1  19   0        473.34        481.15        75.17 o                         
   2  19   0         32.07         65.92        68.98 o                         
   3  19   0        179.47        230.08        91.89 o                         
   4  19   0        214.00        175.18       100.51 o                         
 -12   1   1        295.07        326.86        84.87 o                         
 -11   1   1        308.89        234.45        46.01 o                         
 -10   1   1        801.13        857.15        53.06 o                         
  -9   1   1       8444.35       8379.04       177.93 o                         
  -8   1   1        151.81        151.00        14.24 o                         
  -7   1   1         64.60         97.50         9.54 o                         
  -6   1   1        157.77        204.44        10.52 o                         
  -5   1   1       2391.71       2548.21        33.22 o                         
  -4   1   1       3257.35       3152.97        38.92 o                         
  -3   1   1      53702.35      56219.79       575.76 o                         
  -2   1   1        923.46        979.22        14.47 o                         
  -1   1   1        678.27        650.53        18.80 o                         
   0   1   1         50.23         73.55         5.15 o                         
   1   1   1        560.77        573.54        19.25 o                         
   2   1   1        781.70        831.16        15.71 o                         
   3   1   1      51529.58      54335.44       635.91 o                         
   4   1   1       2897.68       2878.09        41.86 o                         
   5   1   1       1999.57       2191.52        36.22 o                         
   6   1   1        198.50        235.61         9.44 o                         
   7   1   1         51.35         59.20         7.68 o                         
   8   1   1        176.50        153.03         9.14 o                         
   9   1   1       8758.87       8690.05       111.19 o                         
  10   1   1        678.66        672.11        14.26 o                         
  11   1   1        281.06        263.81        17.06 o                         
  12   1   1        247.88        295.89        63.26 o                         
  13   1   1       1215.49       1588.26       132.01 o                         
  14   1   1        534.06        677.84       149.36 o                         
 -12   2   1        795.13        771.85        80.57 o                         
 -11   2   1        399.93        474.71        52.29 o                         
 -10   2   1        319.19        384.01        27.40 o                         
  -9   2   1      10718.61      10856.91       174.88 o                         
  -8   2   1       6921.93       6941.14       105.36 o                         
  -7   2   1      22517.16      22363.64       244.75 o                         
  -6   2   1       1301.47       1190.56        20.45 o                         
  -5   2   1      41931.21      40838.39       412.20 o                         
  -4   2   1        227.94        172.94         8.85 o                         
  -3   2   1      41193.34      41170.09       425.92 o                         
  -2   2   1      20743.60      20430.90       217.14 o                         
  -1   2   1      63396.95      71310.49       967.65 o                         
   0   2   1       7320.09       7476.06       160.61 o                         
   1   2   1      63203.50      70505.15      1365.82 o                         
   2   2   1      20713.24      20357.74       230.31 o                         
   3   2   1      48942.93      49253.86       557.44 o                         
   4   2   1        187.69        154.06         7.29 o                         
   5   2   1      40609.52      39636.13       449.53 o                         
   6   2   1       1061.80        969.73        21.61 o                         
   7   2   1      21547.46      21449.40       255.27 o                         
   8   2   1       6436.24       6524.61        87.58 o                         
   9   2   1       9275.40       9370.83       123.51 o                         
  10   2   1        254.24        260.70        13.05 o                         
  11   2   1        448.95        455.39        15.49 o                         
  12   2   1       1010.07        986.32        28.83 o                         
  13   2   1         25.08         -0.59        88.31 o                         
  14   2   1        416.54        499.17       101.48 o                         
 -12   3   1       1304.43       1376.21       101.35 o                         
 -11   3   1       4871.76       5175.49       106.66 o                         
 -10   3   1       3077.38       3110.87        73.25 o                         
  -9   3   1      11480.76      11480.45       140.63 o                         
  -8   3   1       2638.41       2590.82        40.34 o                         
  -7   3   1       8799.63       8980.40       109.85 o                         
  -6   3   1       4137.71       4229.92        57.50 o                         
  -5   3   1       2042.18       1927.54        27.57 o                         
  -4   3   1       2846.83       2753.08        40.51 o                         
  -3   3   1        203.70        150.71         7.48 o                         
  -2   3   1      25466.50      25282.37       274.84 o                         
  -1   3   1      13239.15      13075.34       164.12 o                         
   0   3   1        212.82        267.94        14.45 o                         
   1   3   1      10623.10      10601.80       158.74 o                         
   2   3   1      25793.92      25583.81       306.32 o                         
   3   3   1        226.15        182.20         8.42 o                         
   4   3   1       3521.87       3356.85        52.41 o                         
   5   3   1       2072.89       1960.57        32.04 o                         
   6   3   1       3384.79       3523.04        55.15 o                         
   7   3   1       8036.57       8170.61       107.50 o                         
   8   3   1       2115.62       2039.55        39.49 o                         
   9   3   1      11873.88      11968.14       150.95 o                         
  10   3   1       2426.96       2488.35        42.37 o                         
  11   3   1       5403.19       5744.05        75.63 o                         
  12   3   1       1197.21       1235.76        33.90 o                         
  13   3   1       2320.25       2409.01        84.66 o                         
  14   3   1        570.31        638.13       206.80 o                         
 -13   4   1       2755.14       2737.01       106.39 o                         
 -12   4   1        341.84        381.20        35.65 o                         
 -11   4   1        801.71        780.42        33.67 o                         
 -10   4   1        549.62        572.34        15.30 o                         
  -9   4   1       2299.96       2333.44        35.45 o                         
  -8   4   1        523.33        503.82        14.81 o                         
  -7   4   1       7528.00       7704.91       100.87 o                         
  -6   4   1        118.90        104.38        14.09 o                         
  -5   4   1         32.08         11.36         7.33 o                         
  -4   4   1       2439.04       2515.64        41.80 o                         
  -3   4   1       2858.04       2802.97        42.94 o                         
  -2   4   1       3991.71       4098.31        61.10 o                         
  -1   4   1        423.18        380.12        11.60 o                         
   0   4   1          1.15         15.02         9.42 o                         
   1   4   1        431.55        404.70        11.11 o                         
   2   4   1       4817.10       4868.20        70.09 o                         
   3   4   1       3088.40       2993.65        48.38 o                         
   4   4   1       3066.86       3109.77        49.82 o                         
   5   4   1         38.35         21.93         8.39 o                         
   6   4   1        149.00        133.62        14.61 o                         
   7   4   1       8570.21       8601.83       119.00 o                         
   8   4   1        615.18        574.98        16.65 o                         
   9   4   1       2272.60       2227.45        35.64 o                         
  10   4   1        454.99        448.91        15.90 o                         
  11   4   1        726.08        674.99        17.90 o                         
  12   4   1        375.78        427.80        91.52 o                         
  13   4   1       2674.42       2776.16       105.05 o                         
 -13   5   1        788.86        757.28       112.03 o                         
 -12   5   1        491.49        465.15        32.30 o                         
 -11   5   1       1570.85       1513.53        45.41 o                         
 -10   5   1        297.91        280.10        19.15 o                         
  -9   5   1       3825.71       3892.19        58.91 o                         
  -8   5   1        415.58        422.49        14.69 o                         
  -7   5   1       2471.55       2577.26        38.78 o                         
  -6   5   1        911.13        955.23        22.19 o                         
  -5   5   1        346.41        327.26        19.74 o                         
  -4   5   1       2451.48       2528.68        43.40 o                         
  -3   5   1       1336.59       1342.13        29.36 o                         
  -2   5   1        107.18         93.80         8.28 o                         
  -1   5   1      17807.22      17358.95       204.18 o                         
   0   5   1        487.20        498.69        13.43 o                         
   1   5   1      15404.73      15110.11       190.07 o                         
   2   5   1        116.06        128.34         8.67 o                         
   3   5   1       1653.37       1615.72        29.71 o                         
   4   5   1       3113.64       3073.83        54.32 o                         
   5   5   1        283.48        227.01        12.05 o                         
   6   5   1        805.49        904.69        21.17 o                         
   7   5   1       2304.60       2361.47        37.93 o                         
   8   5   1        394.43        426.69        15.47 o                         
   9   5   1       4068.63       4110.60        62.17 o                         
  10   5   1        257.15        270.22        17.73 o                         
  11   5   1       1301.93       1270.32        29.06 o                         
  12   5   1        587.05        632.71        28.13 o                         
  13   5   1        912.88       1002.03        56.39 o                         
  14   5   1        434.09        364.75       140.73 o                         
 -13   6   1        323.07        454.10       134.98 o                         
 -12   6   1        462.23        545.00        41.43 o                         
 -11   6   1       1979.85       2150.56        45.60 o                         
 -10   6   1         42.81         59.09        14.62 o                         
  -9   6   1       6307.02       6390.49        98.09 o                         
  -8   6   1       1009.65        988.48        24.23 o                         
  -7   6   1       2431.09       2387.47        38.91 o                         
  -6   6   1         30.07         36.10        18.98 o                         
  -5   6   1       8344.51       7976.18       108.35 o                         
  -4   6   1       2939.72       2795.52        47.46 o                         
  -3   6   1      14053.20      13424.02       178.22 o                         
  -2   6   1        698.65        860.74        26.44 o                         
  -1   6   1       1575.23       1880.60        34.50 o                         
   0   6   1       1126.58       1044.48        21.01 o                         
   1   6   1       1999.21       2341.79        40.08 o                         
   2   6   1        782.84        899.50        31.62 o                         
   3   6   1      13711.50      12923.95       156.48 o                         
   4   6   1       2312.05       2233.03        41.65 o                         
   5   6   1       9109.40       8678.04       117.01 o                         
   6   6   1         36.18         21.80        10.34 o                         
   7   6   1       2494.58       2398.71        40.10 o                         
   8   6   1        808.53        826.89        22.87 o                         
   9   6   1       5246.33       5454.19        82.50 o                         
  10   6   1         34.42         26.46        13.45 o                         
  11   6   1       1650.68       1859.78        65.05 o                         
  12   6   1        404.36        408.36        18.19 o                         
  13   6   1        254.72        281.15        44.75 o                         
 -13   7   1        733.48        811.57       133.57 o                         
 -12   7   1       1228.17       1287.26        37.01 o                         
 -11   7   1       9220.93       9870.26       173.30 o                         
 -10   7   1        149.94        188.92        32.46 o                         
  -9   7   1       5997.89       6199.74       109.73 o                         
  -8   7   1       3220.73       3336.57        79.44 o                         
  -7   7   1       3343.08       3378.83        53.31 o                         
  -6   7   1         75.79         42.55        12.01 o                         
  -5   7   1       1007.38       1044.22        26.46 o                         
  -4   7   1       3201.17       3183.35        54.64 o                         
  -3   7   1        500.91        549.89        16.99 o                         
  -2   7   1       2504.97       2661.61        45.90 o                         
  -1   7   1       1400.08       1387.93        26.24 o                         
   0   7   1       7094.05       7281.46       113.45 o                         
   1   7   1       1314.23       1307.77        26.28 o                         
   2   7   1       2946.28       3049.82        52.54 o                         
   3   7   1        394.17        437.98        15.36 o                         
   4   7   1       3381.44       3344.61        54.23 o                         
   5   7   1       1279.76       1219.22        26.09 o                         
   6   7   1         96.13         98.79        12.92 o                         
   7   7   1       3326.98       3379.98        54.30 o                         
   8   7   1       2974.12       2983.52        52.27 o                         
   9   7   1       6486.36       6606.95        99.99 o                         
  10   7   1        118.28        180.92        17.90 o                         
  11   7   1      10522.13      11313.57       163.91 o                         
  12   7   1       1115.44       1167.91        50.85 o                         
  13   7   1        929.68        977.28        73.08 o                         
 -13   8   1       1897.82       1868.08       120.71 o                         
 -12   8   1       1786.11       1821.27        67.95 o                         
 -11   8   1        404.19        389.71        22.72 o                         
 -10   8   1        345.74        360.43        30.90 o                         
  -9   8   1         69.50         67.66        27.93 o                         
  -8   8   1        350.00        343.93        17.47 o                         
  -7   8   1       3921.06       3939.13        66.08 o                         
  -6   8   1       1698.27       1638.01        56.15 o                         
  -5   8   1       7869.85       7688.21       113.03 o                         
  -4   8   1        914.20       1054.87        25.36 o                         
  -3   8   1       5739.02       5787.69        98.37 o                         
  -2   8   1        625.89        637.95        19.32 o                         
  -1   8   1        800.79        818.93        20.57 o                         
   0   8   1      13389.62      13633.30       198.82 o                         
   1   8   1        645.55        699.36        21.91 o                         
   2   8   1        768.47        776.82        21.04 o                         
   3   8   1       7189.67       7149.80       109.95 o                         
   4   8   1       1079.88       1137.38        27.11 o                         
   5   8   1       8353.03       7982.97       109.97 o                         
   6   8   1       1453.10       1404.49        29.94 o                         
   7   8   1       3651.11       3617.70        56.78 o                         
   8   8   1        430.33        398.17        19.65 o                         
   9   8   1         62.79        127.43        40.94 o                         
  10   8   1        439.71        468.50        48.61 o                         
  11   8   1        513.14        479.81        23.79 o                         
  12   8   1       1406.24       1333.87        89.17 o                         
  13   8   1       1662.55       1715.58       106.33 o                         
 -13   9   1        378.23        499.73       114.88 o                         
 -12   9   1        199.23        209.64        80.41 o                         
 -11   9   1        525.79        543.34        44.74 o                         
 -10   9   1        651.94        671.00        27.72 o                         
  -9   9   1        195.13        239.48        20.58 o                         
  -8   9   1         90.20        136.66        17.96 o                         
  -7   9   1        626.99        640.26        22.47 o                         
  -6   9   1       1022.06       1020.67        28.30 o                         
  -5   9   1       4467.16       4395.99        80.04 o                         
  -4   9   1       1972.56       1898.98        39.84 o                         
  -3   9   1       2843.37       2939.73        52.82 o                         
  -2   9   1        224.01        193.88        14.68 o                         
  -1   9   1       1507.03       1442.76        31.67 o                         
   0   9   1        487.15        469.45        18.20 o                         
   1   9   1       1527.60       1439.96        31.65 o                         
   2   9   1        182.87        166.00        15.17 o                         
   3   9   1       2799.50       2830.60        51.01 o                         
   4   9   1       1615.83       1587.04        36.70 o                         
   5   9   1       5257.25       5213.27        85.35 o                         
   6   9   1        805.51        818.35        26.09 o                         
   7   9   1        685.96        715.64        39.51 o                         
   8   9   1        112.31        137.22        23.15 o                         
   9   9   1        154.85        174.84        20.08 o                         
  10   9   1        587.50        644.51        39.05 o                         
  11   9   1        475.74        458.64        24.51 o                         
  12   9   1        157.60        200.53        33.28 o                         
  13   9   1        478.00        453.79        71.80 o                         
 -12  10   1         32.16        178.04        86.15 o                         
 -11  10   1        884.07        943.11        40.40 o                         
 -10  10   1        284.49        329.73        46.37 o                         
  -9  10   1        559.83        608.73        51.25 o                         
  -8  10   1       1118.10       1123.36        34.28 o                         
  -7  10   1        234.50        234.35        20.42 o                         
  -6  10   1        703.07        691.77        28.09 o                         
  -5  10   1        673.23        631.23        23.40 o                         
  -4  10   1       2193.03       2120.41        43.68 o                         
  -3  10   1       8974.29       8861.89       145.28 o                         
  -2  10   1       1675.15       1664.56        41.46 o                         
  -1  10   1       5460.86       5086.23        85.79 o                         
   0  10   1         40.35         57.57        13.99 o                         
   1  10   1       4858.46       4604.35        81.20 o                         
   2  10   1       1322.15       1388.26        35.70 o                         
   3  10   1       9938.37       9804.49       154.41 o                         
   4  10   1       2561.83       2598.76        58.67 o                         
   5  10   1        543.12        509.91        23.10 o                         
   6  10   1        772.56        801.28        25.93 o                         
   7  10   1        273.91        294.92        19.73 o                         
   8  10   1        959.41        985.13        30.92 o                         
   9  10   1        441.82        466.95        28.48 o                         
  10  10   1        271.56        295.60        24.71 o                         
  11  10   1        885.73        975.67        55.89 o                         
  12  10   1         26.18        -13.84        44.12 o                         
  13  10   1        115.98        166.56        68.92 o                         
 -12  11   1        844.30        890.50        91.92 o                         
 -11  11   1       3632.85       3547.63       168.53 o                         
 -10  11   1         86.82        114.52        24.77 o                         
  -9  11   1        496.10        524.60        30.83 o                         
  -8  11   1        583.05        561.90        42.28 o                         
  -7  11   1       3820.15       3879.11        77.07 o                         
  -6  11   1        146.76        198.10        23.95 o                         
  -5  11   1       2860.79       2855.07        64.31 o                         
  -4  11   1         91.12         89.33        16.11 o                         
  -3  11   1       2812.82       2652.73        58.31 o                         
  -2  11   1        337.83        366.65        20.61 o                         
  -1  11   1        652.54        701.02        27.37 o                         
   0  11   1        101.34         66.38        15.76 o                         
   1  11   1        662.63        678.41        24.56 o                         
   2  11   1        388.08        401.26        21.32 o                         
   3  11   1       2722.08       2543.86        52.28 o                         
   4  11   1        115.63        185.35        41.61 o                         
   5  11   1       2429.77       2439.12        55.49 o                         
   6  11   1        182.46        189.86        21.62 o                         
   7  11   1       4018.77       4067.66        80.12 o                         
   8  11   1        613.40        623.47        34.37 o                         
   9  11   1        587.52        652.91        35.89 o                         
  10  11   1         76.06        120.12        24.00 o                         
  11  11   1       3513.21       3465.50       119.84 o                         
  12  11   1        791.44        766.96        80.43 o                         
 -12  12   1        145.15        129.23        60.31 o                         
 -11  12   1        981.20       1005.64        61.66 o                         
 -10  12   1         81.25         79.91        25.07 o                         
  -9  12   1        194.96        368.37        80.53 o                         
  -8  12   1        828.58        808.18        32.53 o                         
  -7  12   1       2898.66       3043.10        64.21 o                         
  -6  12   1        219.34        287.34        24.72 o                         
  -5  12   1       2619.54       2606.97        62.08 o                         
  -4  12   1        591.38        607.68        29.18 o                         
  -3  12   1        908.90        987.92        36.96 o                         
  -2  12   1        370.10        354.24        25.74 o                         
  -1  12   1        626.64        599.93        26.25 o                         
   0  12   1        111.55        114.61        21.77 o                         
   1  12   1        496.82        482.35        23.01 o                         
   2  12   1        313.97        347.52        21.55 o                         
   3  12   1       1155.07       1215.64        34.74 o                         
   4  12   1        692.41        657.31        32.20 o                         
   5  12   1       3028.14       2996.13        62.51 o                         
   6  12   1        275.91        312.37        24.65 o                         
   7  12   1       2820.19       2906.96        60.87 o                         
   8  12   1        780.76        758.17        36.99 o                         
   9  12   1        184.11        153.15        26.28 o                         
  10  12   1        103.00        154.03        29.46 o                         
  11  12   1        918.05        937.81       105.99 o                         
  12  12   1        115.07       1424.34       258.45 o                         
 -12  13   1          3.11         11.49        63.17 o                         
 -11  13   1       1121.44       1091.03       239.89 o                         
 -10  13   1        285.74        462.53        56.86 o                         
  -9  13   1       1220.45       1222.96        85.72 o                         
  -8  13   1        207.48        196.39        46.88 o                         
  -7  13   1          2.10         21.70        41.09 o                         
  -6  13   1        618.86        645.28        35.09 o                         
  -5  13   1       2436.38       2395.70        64.44 o                         
  -4  13   1       1820.57       1885.18        52.36 o                         
  -3  13   1        440.65        468.94        32.44 o                         
  -2  13   1        138.51        226.44        29.12 o                         
  -1  13   1        357.59        352.43        26.20 o                         
   0  13   1       1263.81       1213.45        48.31 o                         
   1  13   1        399.50        383.17        25.38 o                         
   2  13   1        174.23        210.15        42.74 o                         
   3  13   1        428.06        405.50        24.20 o                         
   4  13   1       1536.35       1615.40        42.47 o                         
   5  13   1       3087.62       3035.66        66.63 o                         
   6  13   1        787.09        755.36        31.81 o                         
   7  13   1          2.65         11.00        23.44 o                         
   8  13   1        235.75        218.03        27.29 o                         
   9  13   1       1132.87       1048.34        70.50 o                         
  10  13   1        225.18        263.20       149.33 o                         
  11  13   1       1305.88       1259.35       231.29 o                         
  12  13   1          3.42        134.96        71.79 o                         
 -11  14   1        968.38        933.62       103.42 o                         
 -10  14   1        424.27        415.41       101.96 o                         
  -9  14   1        333.81        322.66        41.58 o                         
  -8  14   1        824.51        709.56        48.35 o                         
  -7  14   1        154.31         68.97        33.83 o                         
  -6  14   1        195.89        212.60        38.56 o                         
  -5  14   1        366.03        333.84        33.00 o                         
  -4  14   1       1336.38       1191.53        42.95 o                         
  -3  14   1       1309.27       1216.34        41.46 o                         
  -2  14   1        302.41        302.09        26.65 o                         
  -1  14   1       4095.46       3973.82        83.72 o                         
   0  14   1          5.06         29.52        21.62 o                         
   1  14   1       3915.56       3956.56        84.42 o                         
   2  14   1        301.20        347.60        27.86 o                         
   3  14   1       1169.19       1158.01        67.25 o                         
   4  14   1       1460.67       1373.82        54.29 o                         
   5  14   1        462.09        559.35        76.47 o                         
   6  14   1        195.88        206.92        37.94 o                         
   7  14   1        195.27        153.21        75.44 o                         
   8  14   1       1047.16        955.37       113.62 o                         
   9  14   1        273.37        281.18        51.15 o                         
  10  14   1        372.42        801.23       762.51 o                         
  11  14   1        877.54        907.73       109.16 o                         
 -10  15   1        133.17         51.64        67.48 o                         
  -9  15   1        239.54        292.30        65.55 o                         
  -8  15   1        236.86        272.10        57.63 o                         
  -7  15   1       4006.21       4245.78       166.76 o                         
  -6  15   1        516.21        488.43        58.90 o                         
  -5  15   1        467.39        474.49        60.02 o                         
  -4  15   1        458.81        434.58        69.03 o                         
  -3  15   1       2816.18       2933.81       123.67 o                         
  -2  15   1        384.30        395.71        71.80 o                         
  -1  15   1        337.47        341.41        54.50 o                         
   0  15   1       1243.31       1288.48        71.59 o                         
   1  15   1        410.62        323.41        53.56 o                         
   2  15   1        343.14        332.37        89.03 o                         
   3  15   1       2614.00       2915.20       135.10 o                         
   4  15   1        514.21        429.88        94.78 o                         
   5  15   1        383.19        502.26       119.19 o                         
   6  15   1        423.19        340.24       183.81 o                         
   7  15   1       4266.50       4503.20       176.85 o                         
   8  15   1        188.95        165.68        59.88 o                         
   9  15   1        192.30        278.55        65.41 o                         
  10  15   1        160.91        148.97        56.75 o                         
  -9  16   1        314.51        363.38       162.26 o                         
  -8  16   1         45.41        148.10        83.28 o                         
  -7  16   1        222.77        221.65        71.04 o                         
  -6  16   1        588.23        636.65        63.48 o                         
  -5  16   1        784.74        939.95       137.88 o                         
  -4  16   1        117.28         58.31        49.47 o                         
  -3  16   1        655.23        590.42        59.89 o                         
  -2  16   1        741.84        812.20        65.56 o                         
  -1  16   1       2652.71       2743.13       117.08 o                         
   0  16   1        147.45        124.64        67.49 o                         
   1  16   1       3192.53       3356.61       143.80 o                         
   2  16   1        652.22        740.26       107.71 o                         
   3  16   1        781.56        760.71        68.70 o                         
   4  16   1         95.99         82.52        57.63 o                         
   5  16   1        888.24        940.74        74.83 o                         
   6  16   1        462.60        570.03       116.32 o                         
   7  16   1        189.04        135.76        61.74 o                         
   8  16   1         49.17        105.12        65.22 o                         
   9  16   1        305.23        324.80        69.86 o                         
  -8  17   1         22.18        109.65       113.43 o                         
  -7  17   1         94.32        100.51        57.63 o                         
  -6  17   1         34.09        106.17       103.38 o                         
  -5  17   1         94.92        141.17        62.85 o                         
  -4  17   1       1336.26       1356.59       119.24 o                         
  -3  17   1       2195.69       2440.66       119.09 o                         
  -2  17   1        104.03        161.75        58.47 o                         
  -1  17   1        128.08        147.17        64.61 o                         
   0  17   1         81.50         60.05        55.88 o                         
   1  17   1        128.40          8.24        46.57 o                         
   2  17   1        131.01        251.90        66.20 o                         
   3  17   1       2293.11       2548.33       130.81 o                         
   4  17   1       1089.00       1150.74       152.26 o                         
   5  17   1         85.76        120.35        55.81 o                         
   6  17   1         27.17         35.29        62.85 o                         
   7  17   1         79.42        299.72       102.75 o                         
   8  17   1         28.10         55.67        70.72 o                         
  -6  18   1         60.39        -37.33        69.04 o                         
  -5  18   1        168.81        140.99        63.36 o                         
  -4  18   1        235.07        188.20        60.82 o                         
  -3  18   1        515.65        684.91       361.89 o                         
  -2  18   1        310.92        314.51        63.47 o                         
  -1  18   1       2054.00       2196.87       156.64 o                         
   0  18   1         32.56        157.93        68.28 o                         
   1  18   1       2130.08       2340.69       130.98 o                         
   2  18   1        348.22        442.67        78.89 o                         
   3  18   1        460.79        485.39        66.19 o                         
   4  18   1        247.26        248.86        73.93 o                         
   5  18   1        142.62        245.87       371.88 o                         
   6  18   1         49.87         18.78        65.78 o                         
  -4  19   1        210.93        137.84       100.51 o                         
  -3  19   1       1275.00       1160.56        96.10 o                         
  -2  19   1        335.04        254.00        81.78 o                         
  -1  19   1        592.29        634.42        87.05 o                         
   0  19   1        775.55        703.89        87.61 o                         
   1  19   1        494.55        535.62        93.79 o                         
   2  19   1        265.35        167.17        67.46 o                         
   3  19   1       1236.22       1184.38        98.39 o                         
   4  19   1        264.49        169.44       140.72 o                         
 -12   0   2       1081.57       1353.26       192.50 o                         
 -11   0   2        992.41       1011.34       117.80 o                         
 -10   0   2        454.58        433.72        91.91 o                         
  -9   0   2       2591.98       2758.73       117.94 o                         
  -8   0   2       4363.20       4409.49       158.75 o                         
  -7   0   2         12.41        -37.52        37.52 o                         
  -6   0   2      11211.07      11357.27       328.64 o                         
  -5   0   2        452.60        413.69        39.58 o                         
  -4   0   2      13876.88      12713.89       497.89 o                         
  -3   0   2       3263.98       2932.97       172.12 o                         
  -2   0   2      53491.17      56092.68      1787.16 o                         
  -1   0   2      12473.16      12162.36       429.75 o                         
   1   0   2      12064.69      11685.49       453.14 o                         
   2   0   2      50443.60      53759.21      1065.00 o                         
   3   0   2       4038.34       4050.26        91.65 o                         
   4   0   2      11957.04      10793.40       219.21 o                         
   5   0   2        442.98        447.71        33.59 o                         
   6   0   2      12254.30      12449.50       237.22 o                         
   7   0   2          9.80         13.33        16.05 o                         
   8   0   2       3561.18       3556.60        98.48 o                         
   9   0   2       2443.71       2464.08        55.13 o                         
  10   0   2        539.93        501.55        21.97 o                         
  11   0   2        799.41        789.97        26.33 o                         
  12   0   2       1004.35       1082.03        28.51 o                         
  13   0   2       6703.91       6819.48       409.11 o                         
  14   0   2        733.98        585.99       137.88 o                         
  15   0   2         83.54        -86.15       100.51 o                         
 -12   1   2        973.04       1115.01       101.03 o                         
 -11   1   2        128.19         -5.74        62.85 o                         
 -10   1   2        108.07         71.40        58.47 o                         
  -9   1   2        204.92        232.12        57.66 o                         
  -8   1   2          1.77         26.05        35.24 o                         
  -7   1   2       1290.60       1352.00        36.51 o                         
  -6   1   2      10766.39      10643.60       189.34 o                         
  -5   1   2       7748.93       7522.24       146.29 o                         
  -4   1   2      11901.82      11347.06       202.10 o                         
  -3   1   2       9146.00       8675.97       124.17 o                         
  -2   1   2      20566.58      20208.62       337.55 o                         
   0   1   2       1277.10       1262.24        39.76 o                         
   2   1   2      23103.47      23063.91       356.81 o                         
   3   1   2       8580.05       8231.56       117.26 o                         
   4   1   2      11418.09      10803.79       143.76 o                         
   5   1   2       7867.10       7584.24       106.30 o                         
   6   1   2       9650.43       9491.41       136.40 o                         
   7   1   2       1053.19       1165.08        26.70 o                         
   8   1   2          1.77          3.61         7.87 o                         
   9   1   2        237.57        251.34        21.15 o                         
  10   1   2        103.87         94.01        13.22 o                         
  11   1   2        141.60        113.70        14.93 o                         
  12   1   2       1095.57       1183.69       118.47 o                         
  13   1   2        536.15        544.22        50.19 o                         
  14   1   2       4153.20       4393.53       277.64 o                         
  15   1   2        566.93        465.30       175.21 o                         
  16   1   2        956.93        936.49       206.83 o                         
 -12   2   2         12.96         43.03        71.62 o                         
 -11   2   2        361.88        394.67        79.28 o                         
 -10   2   2       2496.42       2665.05       132.29 o                         
  -9   2   2        141.37        138.13        29.43 o                         
  -8   2   2       1462.58       1509.11        39.51 o                         
  -7   2   2       1719.32       1881.39        45.26 o                         
  -6   2   2       1755.64       1814.93        29.89 o                         
  -5   2   2      16997.38      17360.47       200.75 o                         
  -4   2   2      12676.26      12362.34       153.67 o                         
  -3   2   2       5162.99       5156.25        66.42 o                         
  -2   2   2      10367.21       9919.67       140.51 o                         
  -1   2   2      13653.41      12827.61       279.11 o                         
   0   2   2          0.93         14.36         6.85 o                         
   1   2   2      14706.95      14070.41       252.57 o                         
   2   2   2      12450.41      11811.18       180.63 o                         
   3   2   2       5719.07       5677.43        84.59 o                         
   4   2   2      12052.07      11848.83       148.63 o                         
   5   2   2      17461.16      17892.76       216.92 o                         
   6   2   2       1719.54       1770.18        29.89 o                         
   7   2   2       1861.23       1988.36        34.78 o                         
   8   2   2       1321.60       1352.88        27.92 o                         
   9   2   2        137.98        120.76        12.86 o                         
  10   2   2       2753.92       2826.11        48.01 o                         
  11   2   2        284.56        277.10        14.95 o                         
  12   2   2         14.84         75.24        15.83 o                         
  13   2   2         30.37         58.69        33.16 o                         
  14   2   2        122.17        123.48       109.12 o                         
  15   2   2        166.58        111.23        80.19 o                         
 -12   3   2        493.00        502.57       124.94 o                         
 -11   3   2       1681.07       1664.18        57.76 o                         
 -10   3   2        499.40        566.62        29.22 o                         
  -9   3   2       5567.40       5654.03       122.64 o                         
  -8   3   2         55.59         47.20        12.78 o                         
  -7   3   2         79.28         80.84        10.85 o                         
  -6   3   2        988.63        858.26        18.21 o                         
  -5   3   2      11609.71      11287.54       147.51 o                         
  -4   3   2       3949.12       4013.04        65.44 o                         
  -3   3   2      14301.30      13736.22       180.48 o                         
  -2   3   2       7650.79       7375.61       107.51 o                         
  -1   3   2      40545.79      40929.98       575.51 o                         
   0   3   2       1006.76       1008.31        21.20 o                         
   1   3   2      39846.59      40344.40       552.60 o                         
   2   3   2       6958.52       6711.56       105.33 o                         
   3   3   2      11664.40      11341.18       161.74 o                         
   4   3   2       4995.92       4978.06        77.72 o                         
   5   3   2      11349.98      11047.01       139.74 o                         
   6   3   2        777.29        688.39        19.16 o                         
   7   3   2         69.60         82.71         9.82 o                         
   8   3   2         46.69         44.94        10.68 o                         
   9   3   2       5561.83       5786.28        81.41 o                         
  10   3   2        622.94        679.73        21.09 o                         
  11   3   2       1662.31       1633.33        32.21 o                         
  12   3   2        514.36        554.99        20.16 o                         
  13   3   2        264.97        329.85        41.48 o                         
  14   3   2       1114.10       1231.59       330.39 o                         
  15   3   2         46.37         14.36       132.09 o                         
 -12   4   2       2135.19       2191.64        58.60 o                         
 -11   4   2        365.09        330.50        32.33 o                         
 -10   4   2        504.21        536.41        29.26 o                         
  -9   4   2       2049.59       2169.17        41.48 o                         
  -8   4   2       2188.30       2205.49        39.70 o                         
  -7   4   2       3467.74       3478.57        58.81 o                         
  -6   4   2       6299.26       6330.28        89.35 o                         
  -5   4   2       3075.55       3068.11        48.79 o                         
  -4   4   2      16223.40      15578.70       209.30 o                         
  -3   4   2       1856.32       1759.62        32.77 o                         
  -2   4   2       3858.90       3395.85        56.19 o                         
  -1   4   2      28544.31      28012.41       376.63 o                         
   0   4   2      27943.90      25805.57       345.32 o                         
   1   4   2      26365.01      26023.58       349.92 o                         
   2   4   2       3039.40       2724.03        49.40 o                         
   3   4   2       2349.34       2188.48        43.19 o                         
   4   4   2      16768.58      15950.88       202.89 o                         
   5   4   2       3173.12       3104.63        51.01 o                         
   6   4   2       6373.80       6276.59        87.59 o                         
   7   4   2       2832.59       2918.96        52.15 o                         
   8   4   2       2136.76       2166.90        44.56 o                         
   9   4   2       1997.37       2057.57        37.09 o                         
  10   4   2        396.97        403.02        17.74 o                         
  11   4   2        288.61        285.25        22.34 o                         
  12   4   2       2333.95       2484.83       106.87 o                         
  13   4   2       2384.75       2337.47        98.69 o                         
  14   4   2        917.99        931.72       105.51 o                         
  15   4   2        124.09         31.59       175.17 o                         
 -13   5   2        623.49        597.67        60.32 o                         
 -12   5   2        904.25        936.82        42.84 o                         
 -11   5   2         20.22         26.97        27.77 o                         
 -10   5   2        525.35        563.40        19.32 o                         
  -9   5   2        313.50        336.98        20.38 o                         
  -8   5   2       1609.59       1618.39        42.24 o                         
  -7   5   2        440.05        418.99        14.89 o                         
  -6   5   2      14919.75      14750.67       198.79 o                         
  -5   5   2       7409.35       7304.62       118.06 o                         
  -4   5   2      20892.46      20894.11       275.78 o                         
  -3   5   2       1166.25       1088.98        22.80 o                         
  -2   5   2        395.36        323.09        11.90 o                         
  -1   5   2       1669.94       1566.24        30.44 o                         
   0   5   2        452.90        459.00        14.26 o                         
   1   5   2       1895.78       1748.07        29.68 o                         
   2   5   2        493.18        425.14        14.64 o                         
   3   5   2       1094.17       1086.43        24.29 o                         
   4   5   2      21488.90      21352.19       265.58 o                         
   5   5   2       5901.10       5779.71        97.82 o                         
   6   5   2      14023.23      13703.09       187.36 o                         
   7   5   2        346.27        351.15        15.69 o                         
   8   5   2       1337.48       1398.49        33.58 o                         
   9   5   2        265.25        309.89        16.93 o                         
  10   5   2        453.68        463.34        17.85 o                         
  11   5   2         16.43         76.83        39.57 o                         
  12   5   2       1103.80       1271.46       103.57 o                         
  13   5   2        531.45        563.71        79.35 o                         
 -13   6   2        266.35        231.89        36.04 o                         
 -12   6   2        967.18        938.42        50.26 o                         
 -11   6   2        976.67       1047.27        38.97 o                         
 -10   6   2         75.43         76.59        13.01 o                         
  -9   6   2       5103.74       5334.07        88.00 o                         
  -8   6   2        238.14        255.32        15.33 o                         
  -7   6   2        228.77        207.37        14.77 o                         
  -6   6   2        193.83        149.65        13.69 o                         
  -5   6   2       9069.09       9394.37       150.92 o                         
  -4   6   2       1814.08       1889.84        40.23 o                         
  -3   6   2        217.36        287.60        21.11 o                         
  -2   6   2      16071.57      15456.27       203.33 o                         
  -1   6   2       1257.86       1368.95        28.34 o                         
   0   6   2        793.06        651.45        22.81 o                         
   1   6   2       1587.11       1694.09        31.16 o                         
   2   6   2      16344.06      15828.14       202.94 o                         
   3   6   2        235.40        341.61        22.90 o                         
   4   6   2       2284.68       2455.99        51.94 o                         
   5   6   2      10777.61      11141.16       149.64 o                         
   6   6   2        153.04        154.61        17.02 o                         
   7   6   2        188.04        190.24        14.08 o                         
   8   6   2        233.95        251.64        15.44 o                         
   9   6   2       5015.40       5270.33        80.44 o                         
  10   6   2         72.91         60.90        16.90 o                         
  11   6   2       1195.98       1269.02        62.72 o                         
  12   6   2       1063.63       1057.06        28.14 o                         
  13   6   2        314.88        306.36        40.93 o                         
 -13   7   2        624.32        556.65        57.13 o                         
 -12   7   2       1361.00       1327.50        50.03 o                         
 -11   7   2       1014.54       1130.05        31.93 o                         
 -10   7   2       3823.55       4149.26        77.94 o                         
  -9   7   2       2125.72       2272.92        69.95 o                         
  -8   7   2        249.28        321.21        29.29 o                         
  -7   7   2        504.62        523.50        18.21 o                         
  -6   7   2        175.15        181.50        15.31 o                         
  -5   7   2        100.41        104.01        13.79 o                         
  -4   7   2        894.02        926.01        30.61 o                         
  -3   7   2       3429.36       3270.38        56.02 o                         
  -2   7   2       3912.80       4094.41        64.70 o                         
  -1   7   2       7389.86       7393.73       103.75 o                         
   0   7   2       2130.65       2385.56        39.80 o                         
   1   7   2       7114.58       7158.13       106.18 o                         
   2   7   2       3078.58       3304.35        54.24 o                         
   3   7   2       2755.85       2693.53        49.83 o                         
   4   7   2        865.71        855.21        20.70 o                         
   5   7   2        127.66        122.55        13.01 o                         
   6   7   2        175.41        160.81        12.45 o                         
   7   7   2        539.11        584.98        25.35 o                         
   8   7   2        231.23        276.45        16.67 o                         
   9   7   2       2155.90       2296.19        42.52 o                         
  10   7   2       3501.85       3784.99        65.62 o                         
  11   7   2        797.45        943.62        32.66 o                         
  12   7   2       1706.00       1915.56        54.28 o                         
  13   7   2        511.25        440.83        37.73 o                         
 -13   8   2         59.77        140.92       111.99 o                         
 -12   8   2        189.02        244.79        40.63 o                         
 -11   8   2       1041.26       1065.19        33.74 o                         
 -10   8   2       1801.65       1855.20        44.48 o                         
  -9   8   2       1466.04       1590.57        41.68 o                         
  -8   8   2        783.63        861.16        26.15 o                         
  -7   8   2        743.42        783.07        24.48 o                         
  -6   8   2       1212.95       1241.93        33.47 o                         
  -5   8   2        320.94        381.44        17.42 o                         
  -4   8   2       3851.36       3712.54        65.52 o                         
  -3   8   2       7148.78       6976.19        99.09 o                         
  -2   8   2       5383.60       5203.57        80.67 o                         
  -1   8   2       3015.20       3167.73        54.42 o                         
   0   8   2       1778.75       1830.77        38.06 o                         
   1   8   2       3129.62       3264.86        52.80 o                         
   2   8   2       5107.74       4914.45        70.98 o                         
   3   8   2       6813.80       6715.86        95.22 o                         
   4   8   2       3551.38       3410.82        56.47 o                         
   5   8   2        405.94        470.53        18.58 o                         
   6   8   2       1199.40       1182.70        31.67 o                         
   7   8   2        786.30        815.48        25.02 o                         
   8   8   2        684.11        771.00        26.11 o                         
   9   8   2       1385.77       1431.46        35.94 o                         
  10   8   2       1629.60       1737.07        59.61 o                         
  11   8   2        867.97        862.12        30.24 o                         
  12   8   2        234.23        265.36        35.38 o                         
  13   8   2         75.11        144.91        38.47 o                         
 -13   9   2         20.20       -129.22       169.42 o                         
 -12   9   2       2228.81       2287.70       121.74 o                         
 -11   9   2       1015.46        996.03        37.42 o                         
 -10   9   2        908.33        989.71        46.28 o                         
  -9   9   2         20.02         40.49        18.59 o                         
  -8   9   2        828.63        813.25        31.63 o                         
  -7   9   2       3039.46       3089.08        58.44 o                         
  -6   9   2        915.40        943.85        28.31 o                         
  -5   9   2        477.42        487.13        19.46 o                         
  -4   9   2       5542.40       5555.48        88.19 o                         
  -3   9   2      18220.59      18090.83       246.18 o                         
  -2   9   2       1853.62       1904.03        38.24 o                         
  -1   9   2       1095.17       1033.86        25.51 o                         
   0   9   2       1582.99       1650.75        34.74 o                         
   1   9   2       1374.01       1297.81        28.10 o                         
   2   9   2       1512.75       1591.04        33.12 o                         
   3   9   2      17669.83      17542.32       238.30 o                         
   4   9   2       5884.88       5812.88        87.15 o                         
   5   9   2        551.16        593.85        19.70 o                         
   6   9   2        937.06        935.08        25.74 o                         
   7   9   2       3381.89       3361.38        63.12 o                         
   8   9   2        690.73        666.79        26.49 o                         
   9   9   2         21.01         -3.42        20.21 o                         
  10   9   2       1150.93       1226.90        38.27 o                         
  11   9   2       1018.67       1012.03        37.15 o                         
  12   9   2       2723.43       2850.85        82.58 o                         
  13   9   2         15.95         73.86        49.67 o                         
 -12  10   2        425.08        419.32        74.67 o                         
 -11  10   2        565.28        627.84        58.62 o                         
 -10  10   2        407.79        456.08        56.88 o                         
  -9  10   2       1128.64       1210.96        45.20 o                         
  -8  10   2        864.86        947.73        32.32 o                         
  -7  10   2       1890.79       1881.78        42.03 o                         
  -6  10   2       1936.02       2021.58        44.92 o                         
  -5  10   2       1380.73       1362.55        38.46 o                         
  -4  10   2        230.33        205.91        18.31 o                         
  -3  10   2       1408.80       1487.44        38.75 o                         
  -2  10   2       8791.63       8797.41       128.69 o                         
  -1  10   2        876.74        938.03        23.29 o                         
   0  10   2       2109.43       2151.34        44.84 o                         
   1  10   2        875.09        925.72        28.01 o                         
   2  10   2       8734.90       8810.44       130.52 o                         
   3  10   2       1777.69       1816.80        38.74 o                         
   4  10   2        284.05        262.83        17.14 o                         
   5  10   2       1102.71       1060.01        31.83 o                         
   6  10   2       2111.03       2185.10        45.85 o                         
   7  10   2       1679.59       1669.49        39.75 o                         
   8  10   2        680.53        725.91        31.18 o                         
   9  10   2        942.21       1009.83        37.21 o                         
  10  10   2        499.67        533.60        28.16 o                         
  11  10   2        695.88        744.27        35.38 o                         
  12  10   2        530.97        520.70        46.37 o                         
  13  10   2         56.21         28.72        68.92 o                         
 -12  11   2        396.62        379.10        66.06 o                         
 -11  11   2         65.47         58.49        39.83 o                         
 -10  11   2        727.30        733.82        44.98 o                         
  -9  11   2       1264.11       1323.02        98.43 o                         
  -8  11   2       1518.76       1489.87        46.55 o                         
  -7  11   2        667.06        639.46        30.17 o                         
  -6  11   2        290.04        300.44        28.45 o                         
  -5  11   2       1263.96       1279.80        37.82 o                         
  -4  11   2       1714.54       1721.94        41.65 o                         
  -3  11   2       3247.41       3237.69        61.02 o                         
  -2  11   2       6516.50       6417.09        99.56 o                         
  -1  11   2       1197.13       1150.02        31.88 o                         
   0  11   2         28.27         23.33        20.41 o                         
   1  11   2       1240.89       1189.99        32.36 o                         
   2  11   2       7140.05       7016.39       114.96 o                         
   3  11   2       3015.31       3004.40        60.16 o                         
   4  11   2       1609.60       1629.48        37.07 o                         
   5  11   2       1585.30       1588.50        41.34 o                         
   6  11   2        333.48        334.82        24.45 o                         
   7  11   2        787.35        744.60        27.51 o                         
   8  11   2       1915.52       1921.67        51.94 o                         
   9  11   2       1328.45       1462.19        43.88 o                         
  10  11   2        728.70        720.82        32.18 o                         
  11  11   2         80.25        135.16        33.67 o                         
  12  11   2        504.43        460.19        57.85 o                         
 -12  12   2        387.33        433.67        89.03 o                         
 -11  12   2        675.56        603.78       126.38 o                         
 -10  12   2         65.95         85.56        26.67 o                         
  -9  12   2        468.32        518.58        31.72 o                         
  -8  12   2       2683.67       2698.84        68.78 o                         
  -7  12   2       3330.88       3350.48        73.96 o                         
  -6  12   2       3402.53       3452.87        71.57 o                         
  -5  12   2        516.17        490.66        27.39 o                         
  -4  12   2       3320.84       3244.91        67.38 o                         
  -3  12   2        938.93        953.57        34.55 o                         
  -2  12   2       2484.22       2418.51        56.81 o                         
  -1  12   2       1037.86       1043.01        31.00 o                         
   0  12   2         10.94          4.96        17.94 o                         
   1  12   2       1198.88       1184.72        32.01 o                         
   2  12   2       2199.06       2268.14        50.71 o                         
   3  12   2        973.94        961.39        30.47 o                         
   4  12   2       2946.60       2913.39        62.98 o                         
   5  12   2        457.51        442.16        23.95 o                         
   6  12   2       3215.46       3233.48        64.84 o                         
   7  12   2       2886.62       2987.48        67.23 o                         
   8  12   2       3373.18       3333.67       114.07 o                         
   9  12   2        426.22        377.05        29.76 o                         
  10  12   2         70.83         99.37        28.97 o                         
  11  12   2        537.62        406.40        56.80 o                         
  12  12   2        331.03        450.89       120.62 o                         
 -12  13   2       1349.74       1229.70       114.92 o                         
 -11  13   2        653.82        769.78        97.66 o                         
 -10  13   2        547.27        639.45       130.91 o                         
  -9  13   2        547.65        516.12        47.59 o                         
  -8  13   2       3126.85       3096.18       110.30 o                         
  -7  13   2       2461.77       2480.11        58.95 o                         
  -6  13   2       1066.05       1056.78        44.43 o                         
  -5  13   2        855.12        838.51        31.71 o                         
  -4  13   2       1806.38       1795.73        48.61 o                         
  -3  13   2        375.02        404.91        27.04 o                         
  -2  13   2        843.22        809.98        32.45 o                         
  -1  13   2       1561.86       1540.18        43.28 o                         
   0  13   2         41.96         73.21        49.32 o                         
   1  13   2       1241.37       1260.68        34.59 o                         
   2  13   2        836.54        830.05        33.17 o                         
   3  13   2        401.32        452.19        26.06 o                         
   4  13   2       1488.84       1520.71        42.43 o                         
   5  13   2        718.93        673.27        40.98 o                         
   6  13   2       1195.28       1104.69        38.94 o                         
   7  13   2       2411.95       2431.60        75.22 o                         
   8  13   2       2691.06       2772.73       139.57 o                         
   9  13   2        433.79        412.45        34.89 o                         
  10  13   2        522.15        514.12        46.42 o                         
  11  13   2        535.56        739.93       104.58 o                         
  12  13   2       1286.68       1298.62       120.67 o                         
 -11  14   2        259.02        203.90        77.54 o                         
 -10  14   2        130.76        347.55       453.72 o                         
  -9  14   2        311.49        353.60       103.48 o                         
  -8  14   2        313.86        318.83        38.69 o                         
  -7  14   2        226.29        198.93        57.62 o                         
  -6  14   2       1819.87       1847.14       314.03 o                         
  -5  14   2         73.15         17.64        25.91 o                         
  -4  14   2        325.60        266.76        27.09 o                         
  -3  14   2       1379.39       1318.48        44.98 o                         
  -2  14   2       1490.46       1522.95        46.06 o                         
  -1  14   2       1187.78       1300.00        40.46 o                         
   0  14   2        702.68        773.28        34.44 o                         
   1  14   2       1012.05       1091.47        35.33 o                         
   2  14   2       1875.25       1904.94        49.39 o                         
   3  14   2       1707.43       1753.14        69.90 o                         
   4  14   2        298.24        295.47        38.80 o                         
   5  14   2         90.37        162.69        51.02 o                         
   6  14   2       1823.23       1759.82        65.91 o                         
   7  14   2        258.23        181.65        32.95 o                         
   8  14   2        252.76        250.26        56.53 o                         
   9  14   2        396.09        355.57        42.88 o                         
  10  14   2        108.54         76.10        50.76 o                         
  11  14   2        216.19         54.78        74.67 o                         
 -10  15   2        474.68        402.31        69.51 o                         
  -9  15   2        301.58        217.71        62.56 o                         
  -8  15   2        429.64        371.98        63.95 o                         
  -7  15   2        461.89        525.70        86.16 o                         
  -6  15   2        305.39        264.47        70.36 o                         
  -5  15   2        428.36        464.29        63.76 o                         
  -4  15   2       1016.81        939.71        69.89 o                         
  -3  15   2        159.39        126.36        48.73 o                         
  -2  15   2       1720.35       1685.02        89.35 o                         
  -1  15   2       1312.42       1391.88        78.20 o                         
   0  15   2        141.06        103.48        78.97 o                         
   1  15   2       1053.80       1132.39        83.99 o                         
   2  15   2       2094.84       2152.10        95.27 o                         
   3  15   2        126.55        149.84        36.86 o                         
   4  15   2        888.04       1021.06        82.22 o                         
   5  15   2        337.21        348.73        54.44 o                         
   6  15   2        359.81        510.79       215.40 o                         
   7  15   2        466.52        460.67        51.83 o                         
   8  15   2        475.78        439.97        59.68 o                         
   9  15   2        238.66        357.23       101.95 o                         
  10  15   2        373.18        342.37       120.62 o                         
  -9  16   2        274.34        603.08       206.77 o                         
  -8  16   2       1299.47       1364.84        94.32 o                         
  -7  16   2       1795.99       1831.27       108.83 o                         
  -6  16   2       2122.64       2258.31       116.57 o                         
  -5  16   2         57.38         86.31        53.78 o                         
  -4  16   2         70.51         -2.87        52.79 o                         
  -3  16   2          2.63        -22.84        42.49 o                         
  -2  16   2        204.81        256.47        60.72 o                         
  -1  16   2         85.31        126.96        57.63 o                         
   0  16   2          5.16         24.21        50.33 o                         
   1  16   2         67.69        101.48        52.42 o                         
   2  16   2        245.22        270.55       127.80 o                         
   3  16   2          3.13         59.48       103.37 o                         
   4  16   2         67.48         77.59        46.15 o                         
   5  16   2         65.93        191.96        99.07 o                         
   6  16   2       2340.25       2305.55       121.90 o                         
   7  16   2       1566.25       1642.60       126.43 o                         
   8  16   2       1349.16       1468.22       107.32 o                         
   9  16   2        218.31        104.67        58.78 o                         
  -8  17   2       1885.98       1780.16       121.42 o                         
  -7  17   2        213.36        212.51        62.03 o                         
  -6  17   2        571.33        595.80        81.16 o                         
  -5  17   2        659.58        704.69        85.01 o                         
  -4  17   2        212.65        333.59        68.27 o                         
  -3  17   2        147.82         65.95        89.02 o                         
  -2  17   2        132.75         66.27        87.59 o                         
  -1  17   2        364.32        335.15        59.68 o                         
   0  17   2         35.05        123.48        56.85 o                         
   1  17   2        409.33        310.93        63.95 o                         
   2  17   2        130.27        283.60        68.28 o                         
   3  17   2        130.15        100.61        54.38 o                         
   4  17   2        208.77        177.86        62.85 o                         
   5  17   2        536.59        529.30       110.58 o                         
   6  17   2        540.65        531.92        68.69 o                         
   7  17   2        250.43        498.27       133.54 o                         
   8  17   2       1664.42       1580.97       107.63 o                         
  -6  18   2       1187.83       1096.40       173.81 o                         
  -5  18   2        734.73        811.08       129.26 o                         
  -4  18   2        473.85        570.42       100.52 o                         
  -3  18   2         95.91        149.32       100.51 o                         
  -2  18   2       1301.67       1409.63       113.87 o                         
  -1  18   2        340.82        810.10       749.57 o                         
   0  18   2       2007.71       2149.62       129.33 o                         
   1  18   2        424.69        497.47        76.11 o                         
   2  18   2       1274.82       1239.00        89.11 o                         
   3  18   2        121.84        371.65       858.62 o                         
   4  18   2        402.73        395.28        76.14 o                         
   5  18   2        579.36        627.37       412.16 o                         
   6  18   2       1102.23        841.01        91.41 o                         
  -3  19   2        560.46        456.68       106.27 o                         
  -2  19   2        240.72        145.05        55.82 o                         
  -1  19   2        256.95        199.47        81.77 o                         
   0  19   2       2278.31       2152.25       132.99 o                         
   1  19   2        209.27        366.54       175.18 o                         
   2  19   2        286.02        213.09        71.80 o                         
   3  19   2        559.05        535.68        70.74 o                         
 -12   1   3         26.21        131.50        77.95 o                         
 -11   1   3       1334.12       1325.32        93.89 o                         
 -10   1   3       2912.55       2981.55       127.96 o                         
  -9   1   3       1860.28       1952.89       293.26 o                         
  -8   1   3       1686.79       1763.43        94.13 o                         
  -7   1   3        739.86        713.62        53.85 o                         
  -6   1   3       2172.77       2091.39        61.36 o                         
  -5   1   3       1903.61       1997.59        43.50 o                         
  -4   1   3        482.37        427.90        11.05 o                         
  -3   1   3      23697.10      22907.19       379.22 o                         
  -2   1   3       3820.55       3641.22        73.73 o                         
  -1   1   3       3941.94       3675.69       168.79 o                         
   1   1   3       3565.54       3651.51        83.26 o                         
   2   1   3       3059.37       3025.54        65.11 o                         
   3   1   3      25420.83      24934.36       357.86 o                         
   4   1   3        483.48        478.97        15.07 o                         
   5   1   3       1550.51       1711.52        43.68 o                         
   6   1   3       2637.73       2503.52        50.09 o                         
   7   1   3        940.36        863.44        26.49 o                         
   8   1   3       1526.06       1557.37        34.72 o                         
   9   1   3       2177.47       2200.60        44.03 o                         
  10   1   3       2972.75       3011.75        50.46 o                         
  11   1   3       1368.90       1501.88        32.88 o                         
  12   1   3         31.89         95.13       177.39 o                         
  13   1   3       2402.58       2427.03        43.08 o                         
  14   1   3       1288.66       1683.71       281.58 o                         
  15   1   3       1109.30       1000.37       147.27 o                         
  16   1   3       1116.95        545.84       178.12 o                         
 -12   2   3        939.65        812.42       111.51 o                         
 -11   2   3        380.58        496.54       129.25 o                         
 -10   2   3        746.36        795.70        80.22 o                         
  -9   2   3       1404.01       1599.79       101.90 o                         
  -8   2   3      21452.77      21062.66       385.35 o                         
  -7   2   3      10566.74      10371.46       194.94 o                         
  -6   2   3       1925.79       1879.75        39.27 o                         
  -5   2   3      10982.23      10343.83       137.87 o                         
  -4   2   3        168.43        102.95         9.10 o                         
  -3   2   3      11686.77      10647.54       168.63 o                         
  -2   2   3       6179.25       5977.65       105.40 o                         
  -1   2   3        988.98        953.34        22.37 o                         
   0   2   3       5112.98       4986.16        85.66 o                         
   1   2   3        859.96        842.03        21.43 o                         
   2   2   3       6805.81       6584.56       123.75 o                         
   3   2   3      11749.11      10798.50       165.58 o                         
   4   2   3        205.29        102.15        11.21 o                         
   5   2   3      10965.66      10438.48       162.58 o                         
   6   2   3       2043.46       1961.99        35.72 o                         
   7   2   3      10991.84      10605.80       146.17 o                         
   8   2   3      19120.09      19415.24       246.52 o                         
   9   2   3       1528.55       1510.05        33.89 o                         
  10   2   3        948.93        955.25        28.12 o                         
  11   2   3        327.00        343.22        17.77 o                         
  12   2   3        744.96        714.33        25.37 o                         
  13   2   3        755.56        785.77        28.25 o                         
  14   2   3        684.76        508.42       120.64 o                         
  15   2   3          4.50        -14.36        97.63 o                         
  16   2   3        104.41         -2.87       106.25 o                         
 -12   3   3       1993.02       2154.25       134.10 o                         
 -11   3   3       3226.29       3518.18       164.76 o                         
 -10   3   3       5446.61       5480.09       127.79 o                         
  -9   3   3       7775.32       7831.95       164.47 o                         
  -8   3   3        917.87        904.58        33.95 o                         
  -7   3   3      11091.83      11276.99       155.33 o                         
  -6   3   3       1185.87       1229.86        23.96 o                         
  -5   3   3       8073.10       7981.60       110.14 o                         
  -4   3   3       8982.15       8677.23       110.26 o                         
  -3   3   3        241.51        231.73         9.27 o                         
  -2   3   3      24726.23      24352.06       357.94 o                         
  -1   3   3       4704.46       4451.76        76.99 o                         
   0   3   3       1864.69       1767.81        32.38 o                         
   1   3   3       4169.65       3978.92        72.89 o                         
   2   3   3      22328.52      22370.69       354.64 o                         
   3   3   3        299.98        275.92        11.11 o                         
   4   3   3       8667.68       8449.81       126.64 o                         
   5   3   3       9039.56       8860.48       135.06 o                         
   6   3   3       1104.27       1154.08        25.69 o                         
   7   3   3      11655.18      11642.27       161.18 o                         
   8   3   3        730.73        749.03        22.98 o                         
   9   3   3       8475.67       8652.51       129.75 o                         
  10   3   3       4524.50       4520.12        81.09 o                         
  11   3   3       2841.12       2978.39        55.62 o                         
  12   3   3       1609.59       1711.13        42.79 o                         
  13   3   3       1188.87       1224.27        34.31 o                         
  14   3   3        500.45        478.27        97.11 o                         
  15   3   3       1201.21        939.47       155.14 o                         
 -12   4   3       3612.15       3597.58       319.33 o                         
 -11   4   3        189.10        203.55        17.82 o                         
 -10   4   3        179.58        208.45        20.21 o                         
  -9   4   3       4372.35       4422.00       109.12 o                         
  -8   4   3        651.97        645.74        16.68 o                         
  -7   4   3        324.70        340.23        16.83 o                         
  -6   4   3       3955.57       3955.37        64.30 o                         
  -5   4   3       1202.61       1158.06        23.17 o                         
  -4   4   3       5019.78       4983.37        70.43 o                         
  -3   4   3        562.93        498.59        15.22 o                         
  -2   4   3       4152.18       4033.73        68.21 o                         
  -1   4   3        979.22        991.99        23.51 o                         
   0   4   3      12369.09      12015.28       179.28 o                         
   1   4   3        881.09        877.61        20.45 o                         
   2   4   3       4139.53       4033.15        66.32 o                         
   3   4   3        442.50        422.76        15.59 o                         
   4   4   3       4905.38       4927.61        78.86 o                         
   5   4   3       1269.11       1221.38        28.45 o                         
   6   4   3       3294.21       3303.81        58.14 o                         
   7   4   3        333.59        332.43        15.19 o                         
   8   4   3        710.95        756.72        22.42 o                         
   9   4   3       5052.31       5151.55        88.14 o                         
  10   4   3        143.01        159.11        17.12 o                         
  11   4   3        173.43        188.50        17.31 o                         
  12   4   3       3360.46       3530.59       146.36 o                         
  13   4   3        630.16        648.94        24.91 o                         
  15   4   3         21.41        -66.56        91.30 o                         
 -12   5   3        984.77        984.39        40.83 o                         
 -11   5   3        678.40        710.53        35.89 o                         
 -10   5   3       3239.15       3380.26        75.07 o                         
  -9   5   3       1038.35       1129.79        44.98 o                         
  -8   5   3        522.49        546.99        16.20 o                         
  -7   5   3        914.06        905.29        19.97 o                         
  -6   5   3        713.32        701.66        17.88 o                         
  -5   5   3        666.57        718.31        19.87 o                         
  -4   5   3       2462.77       2605.87        43.76 o                         
  -3   5   3       8630.97       8424.14       119.48 o                         
  -2   5   3       5247.71       5174.25        87.99 o                         
  -1   5   3        319.02        358.89        13.06 o                         
   0   5   3       1904.38       1926.65        38.44 o                         
   1   5   3        337.15        357.35        14.61 o                         
   2   5   3       6423.79       6347.37       105.46 o                         
   3   5   3       7510.44       7330.19       113.13 o                         
   4   5   3       2353.08       2495.23        48.97 o                         
   5   5   3        590.15        622.40        20.87 o                         
   6   5   3        822.93        811.50        35.93 o                         
   7   5   3        992.34        969.97        24.98 o                         
   8   5   3        529.69        547.41        26.40 o                         
   9   5   3       1057.57       1096.07        34.35 o                         
  10   5   3       3268.10       3262.97        60.59 o                         
  11   5   3        812.23        881.57        26.16 o                         
  12   5   3        964.24        984.57        97.67 o                         
  13   5   3        239.26        285.62        44.96 o                         
  15   5   3        684.60        669.26       135.00 o                         
 -12   6   3         26.75         54.41        46.06 o                         
 -11   6   3       1078.03       1143.31        50.50 o                         
 -10   6   3        201.96        207.50        15.50 o                         
  -9   6   3        716.09        816.82        37.23 o                         
  -8   6   3        872.05        849.04        23.35 o                         
  -7   6   3       2819.01       2782.98        54.91 o                         
  -6   6   3       2932.60       2941.14        51.70 o                         
  -5   6   3       5969.25       5576.17        88.08 o                         
  -4   6   3      15550.87      15306.54       205.31 o                         
  -3   6   3       8324.93       8097.09       115.07 o                         
  -2   6   3       1759.13       1742.85        35.73 o                         
  -1   6   3        302.30        472.12        16.52 o                         
   0   6   3       1538.95       1272.75        27.17 o                         
   1   6   3        378.68        586.77        16.56 o                         
   2   6   3       2082.23       2095.00        42.50 o                         
   3   6   3       7881.89       7552.71       114.34 o                         
   4   6   3      18088.27      17870.24       257.62 o                         
   5   6   3       6042.83       5732.39        97.28 o                         
   6   6   3       2883.14       2861.70        53.76 o                         
   7   6   3       3512.22       3348.41        70.41 o                         
   8   6   3        841.89        826.67        25.65 o                         
   9   6   3        798.79        855.40        28.37 o                         
  10   6   3        243.22        257.88        19.21 o                         
  11   6   3        885.18        911.33        29.23 o                         
  12   6   3         28.23         11.44        16.71 o                         
  13   6   3        425.06        385.60        85.40 o                         
  14   6   3        122.02        115.87        80.54 o                         
  15   6   3        169.00         99.75        85.41 o                         
 -13   7   3       1512.80       1635.02       235.63 o                         
 -12   7   3       5677.42       5974.02       182.22 o                         
 -11   7   3       2825.71       2969.55        69.98 o                         
 -10   7   3       3537.15       3725.83        73.83 o                         
  -9   7   3       2290.09       2393.20        51.58 o                         
  -8   7   3       3186.36       3320.41        59.24 o                         
  -7   7   3        151.77        145.30        22.39 o                         
  -6   7   3         29.24          1.02        14.79 o                         
  -5   7   3       1589.99       1562.51        38.41 o                         
  -4   7   3        586.29        546.83        18.13 o                         
  -3   7   3       1344.96       1409.86        31.08 o                         
  -2   7   3       2848.54       2890.94        53.11 o                         
  -1   7   3        601.12        725.94        20.45 o                         
   0   7   3          0.05          4.49        11.26 o                         
   1   7   3        746.26        885.06        23.08 o                         
   2   7   3       3281.93       3409.95        55.66 o                         
   3   7   3       1070.81       1111.14        27.15 o                         
   4   7   3        710.44        675.90        19.44 o                         
   5   7   3       2008.31       1963.57        42.63 o                         
   6   7   3         29.73         -3.31        12.04 o                         
   7   7   3        188.83        207.93        17.72 o                         
   8   7   3       3044.91       3178.98        66.87 o                         
   9   7   3       2910.85       3042.89        65.37 o                         
  10   7   3       2997.51       3138.06        66.83 o                         
  11   7   3       3335.70       3586.66        73.12 o                         
  12   7   3       4937.25       5154.18        93.65 o                         
  13   7   3       1699.71       1736.06        67.99 o                         
  14   7   3        140.70        140.02       100.56 o                         
  15   7   3        306.92        126.36       143.59 o                         
 -13   8   3        815.97        580.26       178.10 o                         
 -12   8   3       2707.73       3141.75       144.81 o                         
 -11   8   3        166.61        147.98        22.70 o                         
 -10   8   3       1099.31       1094.83        29.93 o                         
  -9   8   3       1314.29       1361.32        37.54 o                         
  -8   8   3        642.28        598.21        26.67 o                         
  -7   8   3       3699.42       3735.97        69.52 o                         
  -6   8   3      11039.80      10984.18       167.42 o                         
  -5   8   3       6882.46       6987.06       115.49 o                         
  -4   8   3       2890.24       2840.56        50.99 o                         
  -3   8   3       5390.08       5319.23        83.26 o                         
  -2   8   3        458.72        423.03        22.99 o                         
  -1   8   3       2273.85       2210.72        40.39 o                         
   0   8   3      24037.74      25026.63       326.60 o                         
   1   8   3       2333.98       2272.23        39.48 o                         
   2   8   3        538.72        488.91        16.29 o                         
   3   8   3       4879.14       4893.13        73.69 o                         
   4   8   3       2488.46       2438.39        45.18 o                         
   5   8   3       8482.96       8490.32       130.84 o                         
   6   8   3      10868.74      10661.11       158.94 o                         
   7   8   3       4254.29       4189.43        78.24 o                         
   8   8   3        594.07        540.61        22.26 o                         
   9   8   3       1671.01       1702.79        55.01 o                         
  10   8   3        943.77        953.82        32.03 o                         
  11   8   3        132.36        125.23        23.69 o                         
  12   8   3       2363.94       2407.16        66.02 o                         
  13   8   3        643.41        530.87        47.17 o                         
 -12   9   3        204.79        226.83        52.08 o                         
 -11   9   3         47.46         32.12        26.33 o                         
 -10   9   3        358.81        413.60        29.31 o                         
  -9   9   3        213.21        223.13        19.01 o                         
  -8   9   3        836.48        887.35        41.36 o                         
  -7   9   3        345.07        416.05        22.58 o                         
  -6   9   3        339.88        330.22        19.39 o                         
  -5   9   3       1162.85       1174.02        31.48 o                         
  -4   9   3       3660.24       3716.22        65.68 o                         
  -3   9   3       1045.96       1149.56        34.20 o                         
  -2   9   3       1903.92       1962.23        42.07 o                         
  -1   9   3         63.68         50.71        16.28 o                         
   0   9   3        422.06        425.59        13.57 o                         
   1   9   3         60.85         30.56        11.09 o                         
   2   9   3       2415.90       2397.25        41.08 o                         
   3   9   3        906.62        994.45        29.56 o                         
   4   9   3       4416.31       4409.44        72.06 o                         
   5   9   3       1394.73       1320.95        30.98 o                         
   6   9   3        428.43        416.01        20.20 o                         
   7   9   3        432.35        433.54        23.07 o                         
   8   9   3        755.64        764.13        30.13 o                         
   9   9   3        269.40        307.31        24.31 o                         
  10   9   3        337.61        394.06        65.59 o                         
  11   9   3         39.11        105.71        39.51 o                         
  12   9   3        169.24        177.26        26.90 o                         
  13   9   3        259.16        234.93        47.25 o                         
 -12  10   3        269.19        225.84        54.09 o                         
 -11  10   3        270.08        260.94        50.99 o                         
 -10  10   3        750.37        763.91        46.55 o                         
  -9  10   3        973.64        949.68        32.55 o                         
  -8  10   3        100.05        108.84        19.40 o                         
  -7  10   3        227.90        241.76        19.98 o                         
  -6  10   3        427.84        414.15        21.73 o                         
  -5  10   3       3806.88       3697.01        72.35 o                         
  -4  10   3        773.35        745.33        24.41 o                         
  -3  10   3       8226.30       8332.29       132.32 o                         
  -2  10   3       6542.67       6443.64       103.63 o                         
  -1  10   3       5283.17       5044.85        77.74 o                         
   0  10   3         76.08        104.08        22.73 o                         
   1  10   3       4769.03       4718.47        75.78 o                         
   2  10   3       5581.44       5473.41        86.39 o                         
   3  10   3       9651.23       9529.12       143.11 o                         
   4  10   3        759.21        733.21        21.39 o                         
   5  10   3       3047.00       2994.31        59.17 o                         
   6  10   3        543.64        522.82        22.34 o                         
   7  10   3        253.99        287.16        36.50 o                         
   8  10   3        125.88        117.72        19.02 o                         
   9  10   3        777.08        780.15        45.72 o                         
  10  10   3        696.96        690.64        30.40 o                         
  11  10   3        311.86        314.02        47.90 o                         
  12  10   3        223.80        254.66        39.31 o                         
  13  10   3         53.61         49.69        40.88 o                         
 -12  11   3       3469.40       3163.45       175.43 o                         
 -11  11   3        905.83        931.23        52.05 o                         
 -10  11   3        461.58        533.32        64.56 o                         
  -9  11   3        568.09        656.97        56.79 o                         
  -8  11   3       1809.59       1898.86        45.24 o                         
  -7  11   3        428.37        376.53        23.94 o                         
  -6  11   3        171.26        170.16        26.80 o                         
  -5  11   3       2737.82       2740.98        61.14 o                         
  -4  11   3        636.22        653.03        33.62 o                         
  -3  11   3        253.73        241.06        17.93 o                         
  -2  11   3        514.85        507.92        21.50 o                         
  -1  11   3       2217.36       2116.75        40.06 o                         
   0  11   3        546.24        530.23        21.60 o                         
   1  11   3       2077.53       1988.32        42.34 o                         
   2  11   3        610.66        623.12        21.60 o                         
   3  11   3        302.94        338.25        24.44 o                         
   4  11   3        622.13        619.22        23.49 o                         
   5  11   3       3436.36       3526.54        83.91 o                         
   6  11   3        134.62        162.42        39.07 o                         
   7  11   3        343.09        348.17        22.62 o                         
   8  11   3       1618.93       1721.72        57.50 o                         
   9  11   3        672.79        742.07        31.95 o                         
  10  11   3        380.92        488.58       110.57 o                         
  11  11   3        907.37        900.28        47.00 o                         
  12  11   3       3422.06       3314.56       112.07 o                         
  13  11   3       1139.44        950.58        72.09 o                         
 -12  12   3        363.00        336.02        86.16 o                         
 -11  12   3        179.97        223.80        52.68 o                         
 -10  12   3        668.93        798.68        49.43 o                         
  -9  12   3        416.53        463.08        66.11 o                         
  -8  12   3         33.87         44.79        31.38 o                         
  -7  12   3       1914.88       1943.85        51.32 o                         
  -6  12   3       4052.91       4181.57        83.92 o                         
  -5  12   3       4958.04       4994.98       100.43 o                         
  -4  12   3        306.67        324.43        21.31 o                         
  -3  12   3        295.73        316.22        22.96 o                         
  -2  12   3       1093.87       1072.15        29.99 o                         
  -1  12   3       1530.11       1532.60        38.23 o                         
   0  12   3         12.00         24.27        18.21 o                         
   1  12   3       1902.50       1823.70        41.39 o                         
   2  12   3       1366.92       1340.45        37.62 o                         
   3  12   3        330.13        322.83        22.57 o                         
   4  12   3        350.75        402.64        42.06 o                         
   5  12   3       6168.11       6246.89       109.34 o                         
   6  12   3       4080.67       4144.50        73.21 o                         
   7  12   3       2188.29       2017.44        48.15 o                         
   8  12   3         38.95         31.18        37.54 o                         
   9  12   3        481.73        485.43        41.04 o                         
  10  12   3        598.75        643.17        68.05 o                         
  11  12   3        142.26         87.09        52.34 o                         
  12  12   3        355.96        426.56       104.83 o                         
 -12  13   3        139.16        137.84        63.18 o                         
 -11  13   3        179.80        189.53        68.92 o                         
 -10  13   3       1711.12       1957.81       125.01 o                         
  -9  13   3        398.38        375.51        44.18 o                         
  -8  13   3        515.73        548.71        51.10 o                         
  -7  13   3        106.57        172.28        35.00 o                         
  -6  13   3        587.17        594.27        43.07 o                         
  -5  13   3        146.47        143.60        22.80 o                         
  -4  13   3       2531.64       2704.18        59.43 o                         
  -3  13   3        152.34        230.89        51.79 o                         
  -2  13   3        810.70        818.95        29.65 o                         
  -1  13   3        297.87        317.11        23.89 o                         
   0  13   3       1186.20       1113.03        36.31 o                         
   1  13   3        303.50        267.96        23.62 o                         
   2  13   3        826.82        872.48        33.99 o                         
   3  13   3        145.34        134.02        24.42 o                         
   4  13   3       3024.69       3084.65        63.76 o                         
   5  13   3        185.85        187.21        24.97 o                         
   6  13   3        668.28        656.13        35.08 o                         
   7  13   3         99.74        156.69        36.39 o                         
   8  13   3        435.72        453.64        60.04 o                         
   9  13   3        314.63        299.73        64.15 o                         
  10  13   3       1613.03       1616.01        96.23 o                         
  11  13   3        205.02        244.78       258.73 o                         
  12  13   3        127.30        117.74        77.53 o                         
 -11  14   3        517.81        425.07        89.04 o                         
 -10  14   3        577.77        855.73       148.77 o                         
  -9  14   3        795.31        789.81        68.70 o                         
  -8  14   3        524.38        501.19        49.26 o                         
  -7  14   3         26.08         15.70        32.84 o                         
  -6  14   3         32.79         74.63        31.73 o                         
  -5  14   3        891.89        803.21        34.40 o                         
  -4  14   3       2425.46       2394.14        62.24 o                         
  -3  14   3        875.88        841.40        62.31 o                         
  -2  14   3       3757.50       3796.60        80.32 o                         
  -1  14   3       2690.22       2740.91        58.76 o                         
   0  14   3       2188.99       2082.76        51.12 o                         
   1  14   3       2537.30       2572.94        57.24 o                         
   2  14   3       3532.19       3447.82        76.77 o                         
   3  14   3       1011.64        993.92        45.08 o                         
   4  14   3       2603.42       2477.56        66.82 o                         
   5  14   3        878.35        793.39        58.55 o                         
   6  14   3         34.13         65.96        44.79 o                         
   7  14   3         32.97        -15.83        33.76 o                         
   8  14   3        474.00        551.58        52.64 o                         
   9  14   3        797.08        683.88        61.06 o                         
  10  14   3        499.16        409.84        55.98 o                         
  11  14   3        429.71        375.33        71.56 o                         
 -10  15   3        868.13        843.89        88.27 o                         
  -9  15   3        859.24        855.71        82.25 o                         
  -8  15   3        436.12        483.45        78.98 o                         
  -7  15   3       2403.39       2425.63       123.20 o                         
  -6  15   3        529.35        519.95       114.89 o                         
  -5  15   3       1499.83       1613.28        86.98 o                         
  -4  15   3        182.49        216.95        48.98 o                         
  -3  15   3        823.81        969.03       305.94 o                         
  -2  15   3         20.33         15.31        40.37 o                         
  -1  15   3        500.24        509.96        97.66 o                         
   0  15   3         33.71        124.14       215.37 o                         
   1  15   3        563.37        594.12        92.64 o                         
   2  15   3         16.28         91.48       107.52 o                         
   3  15   3        983.97       1067.82        88.24 o                         
   4  15   3        171.88        174.82        48.31 o                         
   5  15   3       1359.76       1470.76        77.19 o                         
   6  15   3        457.51        542.37        56.85 o                         
   7  15   3       2742.00       2672.20       131.12 o                         
   8  15   3        343.21        198.53        46.80 o                         
   9  15   3        719.58        733.01        62.18 o                         
  10  15   3       1074.41       1028.25       205.40 o                         
  -9  16   3        155.60        195.75       126.35 o                         
  -8  16   3        788.28        847.31        76.15 o                         
  -7  16   3       1070.20       1220.53        88.28 o                         
  -6  16   3       2179.35       2127.91       145.15 o                         
  -5  16   3       1027.68       1067.63       103.42 o                         
  -4  16   3        802.23        798.73        73.25 o                         
  -3  16   3       1389.94       1435.30        87.95 o                         
  -2  16   3        594.90        693.16        77.23 o                         
  -1  16   3       1712.50       2008.51       126.45 o                         
   0  16   3        454.65        513.81        64.89 o                         
   1  16   3       2164.02       2466.94       108.73 o                         
   2  16   3        586.00        594.50        96.22 o                         
   3  16   3       1093.52       1222.76        66.94 o                         
   4  16   3        631.41        630.10        72.01 o                         
   5  16   3       1291.61       1324.43       127.29 o                         
   6  16   3       1801.92       1774.27        83.47 o                         
   7  16   3        880.65        839.58        88.88 o                         
   8  16   3        644.96        671.94       100.53 o                         
   9  16   3        191.60        104.03        64.61 o                         
  -8  17   3         50.28         18.00        63.94 o                         
  -7  17   3        735.78        615.26        80.43 o                         
  -6  17   3        103.59        203.62        80.41 o                         
  -5  17   3         46.20         87.69        64.85 o                         
  -4  17   3       1051.87       1066.07        86.71 o                         
  -3  17   3          3.92        -16.22        53.04 o                         
  -2  17   3        139.35         96.10        56.75 o                         
  -1  17   3        164.55        181.66        61.30 o                         
   0  17   3        309.42        370.01       114.88 o                         
   1  17   3        163.31        173.18       116.30 o                         
   2  17   3        164.51        214.04        78.97 o                         
   3  17   3          3.26        -13.91        51.03 o                         
   4  17   3       1331.44       1363.05       100.56 o                         
   5  17   3         37.24         21.54        58.88 o                         
   6  17   3         87.14        104.65        61.31 o                         
   7  17   3        787.05       1058.57       448.10 o                         
   8  17   3         57.80         38.48        55.81 o                         
  -6  18   3        178.37        225.25        94.77 o                         
  -5  18   3        176.47        252.10        84.63 o                         
  -4  18   3        817.93        847.85       248.47 o                         
  -3  18   3        366.14        353.25       100.52 o                         
  -2  18   3       1357.79       1499.23       318.92 o                         
  -1  18   3        632.28        986.40       627.60 o                         
   0  18   3        971.11        983.31        80.95 o                         
   1  18   3        633.20        681.10        78.17 o                         
   2  18   3       1153.57       1291.27       669.40 o                         
   3  18   3        302.40        271.25        66.65 o                         
   4  18   3        946.64        968.09       123.52 o                         
   5  18   3        224.40        309.21        86.15 o                         
   6  18   3        156.90         73.23        67.01 o                         
  -3  19   3        322.20        186.67        97.64 o                         
  -2  19   3        440.43        340.99        65.42 o                         
  -1  19   3        451.78        467.76        86.93 o                         
   0  19   3          0.14         32.82        91.04 o                         
   1  19   3        375.83        307.65        70.37 o                         
   2  19   3        421.88        563.79        89.54 o                         
   3  19   3        342.97        238.37       103.39 o                         
 -12   0   4        292.47        318.79       112.01 o                         
 -11   0   4       1898.76       2058.20       175.35 o                         
 -10   0   4       1204.91       1442.56       198.28 o                         
  -9   0   4       3207.99       3378.39       215.83 o                         
  -8   0   4        828.00        841.87       100.56 o                         
  -7   0   4       2722.41       2765.76       146.78 o                         
  -6   0   4      12815.05      12891.66       502.76 o                         
  -5   0   4       2915.65       3010.88        96.50 o                         
  -4   0   4       7931.89       8384.09       205.00 o                         
  -3   0   4       6071.98       6350.87       173.19 o                         
  -2   0   4      14270.43      12557.90       329.39 o                         
  -1   0   4      49678.14      49329.25      1180.98 o                         
   0   0   4       5690.84       5292.46       150.12 o                         
   1   0   4      50459.57      51609.71      1459.09 o                         
   2   0   4      13794.31      12273.49       337.51 o                         
   3   0   4       7616.59       7850.92       238.33 o                         
   4   0   4       8570.63       9224.89       207.16 o                         
   5   0   4       3573.47       3787.79       107.46 o                         
   6   0   4      11770.36      11610.64       269.48 o                         
   7   0   4       3456.08       3302.75        99.05 o                         
   8   0   4        755.27        821.10        36.27 o                         
   9   0   4       3330.43       3388.76        91.04 o                         
  10   0   4       1519.58       1592.65        65.54 o                         
  11   0   4       1951.79       1958.60        56.39 o                         
  12   0   4        248.25        233.94        22.59 o                         
  13   0   4       1850.02       1894.63        58.04 o                         
  15   0   4        128.61         83.28       114.87 o                         
 -12   1   4       1970.75       1934.90       124.40 o                         
 -11   1   4       1431.65       1583.05       107.47 o                         
 -10   1   4        820.97        804.06        80.95 o                         
  -9   1   4        210.34        187.67        83.66 o                         
  -8   1   4       6469.32       6750.76       207.86 o                         
  -7   1   4       1010.52       1114.80        61.76 o                         
  -6   1   4       2222.48       2138.72        47.00 o                         
  -5   1   4       6901.10       6279.70        87.30 o                         
  -4   1   4       2561.28       2419.54        43.25 o                         
  -3   1   4        209.21        217.81        21.97 o                         
  -2   1   4        218.76        231.23        13.68 o                         
  -1   1   4      34346.35      34163.70       577.73 o                         
   0   1   4       1026.63       1049.82        46.12 o                         
   1   1   4      33468.15      33656.51       570.52 o                         
   2   1   4        171.98        169.16         9.90 o                         
   3   1   4        176.84        143.77         9.25 o                         
   4   1   4       2859.17       2759.10        51.55 o                         
   5   1   4       6010.21       5617.71       101.92 o                         
   6   1   4       2699.14       2635.43        59.20 o                         
   7   1   4       1261.00       1318.24        37.09 o                         
   8   1   4       6234.45       6402.41       110.06 o                         
   9   1   4        253.13        280.99        19.04 o                         
  10   1   4        647.93        624.71        25.33 o                         
  11   1   4       1797.20       1885.43        47.98 o                         
  12   1   4       1650.57       1724.09        45.73 o                         
  13   1   4        905.35        993.62        41.87 o                         
  16   1   4       1443.18        816.00       181.01 o                         
 -12   2   4         11.36        -29.91       114.04 o                         
 -11   2   4         67.43         34.24        81.15 o                         
 -10   2   4       1451.41       1465.24       112.45 o                         
  -9   2   4         30.84        120.74        94.50 o                         
  -8   2   4        661.62        655.12        30.14 o                         
  -7   2   4        639.42        693.21        21.06 o                         
  -6   2   4       2366.45       2402.92        39.21 o                         
  -5   2   4       4433.20       4363.06        59.72 o                         
  -4   2   4        463.51        469.94        12.07 o                         
  -3   2   4       1462.73       1424.41        32.81 o                         
  -2   2   4        796.31        750.03        21.32 o                         
  -1   2   4       7172.34       6916.07       133.53 o                         
   0   2   4       4951.48       4657.31        89.89 o                         
   1   2   4       6312.54       6168.09       118.23 o                         
   2   2   4       1009.72        927.04        26.45 o                         
   3   2   4       1812.90       1744.30        46.31 o                         
   4   2   4        456.14        427.42        14.54 o                         
   5   2   4       4261.91       4233.73        74.79 o                         
   6   2   4       2991.33       3020.18        68.43 o                         
   7   2   4        740.78        768.52        25.87 o                         
   8   2   4        595.19        605.14        19.56 o                         
   9   2   4         26.01         21.78        24.21 o                         
  10   2   4       1227.77       1242.51        33.79 o                         
  11   2   4         81.33        107.65        16.27 o                         
  12   2   4         13.98         32.92        21.00 o                         
  13   2   4        394.05        361.59        18.25 o                         
  14   2   4         17.50          8.61       114.86 o                         
  15   2   4        244.58        238.36       126.36 o                         
  16   2   4         12.21         20.10       114.86 o                         
 -12   3   4       3020.42       3186.11       303.42 o                         
 -11   3   4        314.62        295.36        89.08 o                         
 -10   3   4        526.95        560.73        36.70 o                         
  -9   3   4       6468.52       6413.52       143.98 o                         
  -8   3   4       5567.96       5648.71       106.08 o                         
  -7   3   4       3275.11       3352.64        55.15 o                         
  -6   3   4        194.86        186.59         9.37 o                         
  -5   3   4       1120.63        886.25        44.90 o                         
  -4   3   4        920.68        891.17        23.98 o                         
  -3   3   4        219.61        197.22        10.40 o                         
  -2   3   4         92.97         75.89         8.15 o                         
  -1   3   4      20164.33      19154.14       312.35 o                         
   0   3   4        436.07        424.29        14.47 o                         
   1   3   4      19157.55      18493.56       296.76 o                         
   2   3   4        117.40        118.37        10.02 o                         
   3   3   4        172.64        178.50        11.05 o                         
   4   3   4       1143.05       1126.25        36.91 o                         
   5   3   4        990.32        786.64        25.82 o                         
   6   3   4        172.85        140.90        12.87 o                         
   7   3   4       3787.64       3786.21        69.49 o                         
   8   3   4       5967.46       5871.89        97.43 o                         
   9   3   4       5870.99       5953.89       101.87 o                         
  10   3   4        639.62        688.26        26.24 o                         
  11   3   4        256.11        215.04        19.91 o                         
  12   3   4       3547.83       3746.48        76.71 o                         
  13   3   4        273.96        279.22        20.74 o                         
  14   3   4         66.67         15.25        74.89 o                         
  15   3   4        242.54        218.86       114.87 o                         
 -12   4   4         67.83        -40.20       129.22 o                         
 -11   4   4        153.42        182.33        49.33 o                         
 -10   4   4       1214.60       1269.44        52.95 o                         
  -9   4   4        105.52        117.99        17.42 o                         
  -8   4   4        208.08        213.43        10.16 o                         
  -7   4   4       1715.03       1821.73        50.27 o                         
  -6   4   4       1724.49       1640.32        35.42 o                         
  -5   4   4      13320.21      13617.17       171.42 o                         
  -4   4   4         70.43         47.96        11.50 o                         
  -3   4   4      19420.18      19028.64       268.90 o                         
  -2   4   4        416.66        572.88        17.76 o                         
  -1   4   4       4355.67       3874.02        71.26 o                         
   0   4   4       1506.27       1287.21        26.59 o                         
   1   4   4       4927.87       4311.27        80.56 o                         
   2   4   4        329.03        507.67        18.23 o                         
   3   4   4      17215.34      16893.45       262.88 o                         
   4   4   4         71.62         59.39        23.56 o                         
   5   4   4      13706.23      13877.50       208.20 o                         
   6   4   4       2158.58       2032.21        47.49 o                         
   7   4   4       1458.72       1434.50        34.11 o                         
   8   4   4        263.88        300.67        23.94 o                         
   9   4   4         84.25        106.99        28.35 o                         
  10   4   4       1530.79       1595.55        44.30 o                         
  11   4   4        138.47        145.55        26.74 o                         
  12   4   4         82.56        183.91       187.43 o                         
  13   4   4       1609.08       1733.30        81.08 o                         
  15   4   4         60.58        126.35       172.29 o                         
 -12   5   4       1231.16       1197.40        61.45 o                         
 -11   5   4        123.26        160.85        27.77 o                         
 -10   5   4       2842.75       2928.49        86.54 o                         
  -9   5   4        664.73        663.87        35.17 o                         
  -8   5   4        893.81        901.70        25.58 o                         
  -7   5   4       2645.90       2709.50        48.63 o                         
  -6   5   4       2999.08       2936.05        51.69 o                         
  -5   5   4       5484.01       5219.92        81.94 o                         
  -4   5   4       3302.74       3364.62        56.91 o                         
  -3   5   4       4618.35       4326.55        93.62 o                         
  -2   5   4       2294.34       2201.79        41.41 o                         
  -1   5   4       3773.36       3853.69        72.45 o                         
   0   5   4          2.70         -6.84         9.12 o                         
   1   5   4       3317.21       3430.87        63.59 o                         
   2   5   4       1875.72       1876.62        40.79 o                         
   3   5   4       4360.16       4035.32        74.67 o                         
   4   5   4       3949.54       3975.54        73.52 o                         
   5   5   4       4319.02       4264.23        99.05 o                         
   6   5   4       2843.60       2778.50        52.86 o                         
   7   5   4       2297.85       2386.35        49.60 o                         
   8   5   4       1129.22       1148.55        35.33 o                         
   9   5   4        785.84        784.09        28.11 o                         
  10   5   4       2334.86       2510.60        59.12 o                         
  11   5   4        154.94        157.20        18.21 o                         
  12   5   4       1094.64       1176.06       194.15 o                         
  13   5   4         56.34        138.21        68.39 o                         
  14   5   4        936.34       1151.96       180.98 o                         
 -12   6   4        458.16        495.74        40.21 o                         
 -11   6   4        304.83        320.77        27.57 o                         
 -10   6   4        270.03        280.63        20.24 o                         
  -9   6   4       1450.97       1601.58        40.78 o                         
  -8   6   4       3244.10       3315.72        56.40 o                         
  -7   6   4        495.42        521.87        34.57 o                         
  -6   6   4        654.78        688.93        20.53 o                         
  -5   6   4       2637.23       2531.85        44.19 o                         
  -4   6   4      16285.58      16512.23       217.44 o                         
  -3   6   4       2745.75       2614.55        47.62 o                         
  -2   6   4       1167.15       1225.94        28.76 o                         
  -1   6   4       2018.38       1926.58        38.63 o                         
   0   6   4       8007.85       7621.19       124.60 o                         
   1   6   4       1750.18       1752.81        37.68 o                         
   2   6   4        945.79       1015.81        24.99 o                         
   3   6   4       2286.57       2232.28        47.48 o                         
   4   6   4      15258.94      15395.05       229.13 o                         
   5   6   4       2569.11       2458.60        46.17 o                         
   6   6   4        772.42        804.54        25.24 o                         
   7   6   4        501.40        514.52        20.01 o                         
   8   6   4       3154.95       3195.54        60.44 o                         
   9   6   4       1219.81       1278.07        40.83 o                         
  10   6   4        217.47        234.29        36.81 o                         
  11   6   4        298.72        301.23        23.68 o                         
  12   6   4        577.21        624.91        28.50 o                         
  13   6   4         75.39         46.88        34.47 o                         
  14   6   4        400.85        274.94        98.35 o                         
  15   6   4       1161.09        965.40       115.74 o                         
 -12   7   4       2054.55       1996.31        87.08 o                         
 -11   7   4       1025.15       1114.58        33.65 o                         
 -10   7   4        397.58        428.79        27.32 o                         
  -9   7   4       3808.01       3945.23        67.03 o                         
  -8   7   4        231.23        304.09        17.50 o                         
  -7   7   4       1912.07       1919.10        38.99 o                         
  -6   7   4        342.14        323.05        16.88 o                         
  -5   7   4        889.80        876.29        21.76 o                         
  -4   7   4       3194.98       3149.44        56.12 o                         
  -3   7   4        981.17        929.68        23.64 o                         
  -2   7   4       1606.71       1671.62        38.38 o                         
  -1   7   4      11119.77      11609.14       176.67 o                         
   0   7   4       1551.81       1646.37        34.76 o                         
   1   7   4      12057.44      12696.61       181.21 o                         
   2   7   4       1785.00       1870.22        38.44 o                         
   3   7   4        811.80        768.52        22.77 o                         
   4   7   4       2513.26       2488.51        50.26 o                         
   5   7   4        798.53        793.99        24.55 o                         
   6   7   4        277.31        269.53        18.06 o                         
   7   7   4       1852.14       1822.48        41.51 o                         
   8   7   4        269.44        300.06        31.92 o                         
   9   7   4       3659.57       3809.58        74.18 o                         
  10   7   4        398.99        387.79        22.22 o                         
  11   7   4        910.38        958.05        30.70 o                         
  12   7   4       2423.91       2522.08        63.43 o                         
  13   7   4       1140.70       1100.42        52.58 o                         
  14   7   4         30.33         96.30       127.78 o                         
  15   7   4        206.76        112.00       163.69 o                         
 -12   8   4        334.41        659.73       357.56 o                         
 -11   8   4        721.23        699.44        40.25 o                         
 -10   8   4        305.59        303.55        28.36 o                         
  -9   8   4        861.08        870.11        27.15 o                         
  -8   8   4        910.16       1013.26        31.34 o                         
  -7   8   4       1137.79       1142.55        30.49 o                         
  -6   8   4       1713.87       1721.68        37.37 o                         
  -5   8   4       3445.15       3356.63        59.49 o                         
  -4   8   4       3067.79       2874.35        50.95 o                         
  -3   8   4      15757.91      16096.79       213.65 o                         
  -2   8   4       3770.06       3654.25        62.78 o                         
  -1   8   4       2405.21       2319.09        44.90 o                         
   0   8   4        169.33        124.81        15.26 o                         
   1   8   4       2221.18       2198.08        39.38 o                         
   2   8   4       3780.95       3661.19        59.51 o                         
   3   8   4      16371.85      16816.78       218.73 o                         
   4   8   4       2784.47       2662.99        47.95 o                         
   5   8   4       3331.99       3336.75        60.88 o                         
   6   8   4       1783.10       1775.82        39.24 o                         
   7   8   4       1261.92       1324.53        42.33 o                         
   8   8   4       1152.13       1257.45        37.58 o                         
   9   8   4        824.07        877.43        28.78 o                         
  10   8   4        324.76        309.57        24.13 o                         
  11   8   4        684.25        670.53        27.97 o                         
  12   8   4        379.13        449.08        37.12 o                         
  13   8   4        113.55         60.43        39.33 o                         
  14   8   4        174.90        176.99       101.99 o                         
 -12   9   4        274.28        308.47        67.49 o                         
 -11   9   4       2112.48       2192.25        74.61 o                         
 -10   9   4       1254.92       1368.63        35.97 o                         
  -9   9   4       1040.33       1110.07        35.26 o                         
  -8   9   4        372.04        345.17        34.87 o                         
  -7   9   4        820.15        905.19        34.48 o                         
  -6   9   4        475.68        511.77        22.07 o                         
  -5   9   4       1873.04       1894.53        41.44 o                         
  -4   9   4        427.94        416.13        18.34 o                         
  -3   9   4      18358.16      18635.36       249.31 o                         
  -2   9   4        253.37        217.95        13.48 o                         
  -1   9   4        855.11        941.26        25.26 o                         
   0   9   4        815.48        895.40        22.12 o                         
   1   9   4        826.02        928.64        25.16 o                         
   2   9   4        217.57        214.27        13.08 o                         
   3   9   4      17696.36      17949.88       234.67 o                         
   4   9   4        520.33        534.60        20.19 o                         
   5   9   4       2336.83       2327.89        46.44 o                         
   6   9   4        591.52        622.68        79.27 o                         
   7   9   4        651.90        678.66        27.72 o                         
   8   9   4        312.02        279.07        24.70 o                         
   9   9   4        818.85        879.05        33.99 o                         
  10   9   4       1369.42       1506.92        40.76 o                         
  11   9   4       1764.61       1736.13        48.54 o                         
  12   9   4        332.73        352.18        36.01 o                         
  13   9   4        463.77        419.41        48.60 o                         
 -12  10   4        852.14        756.82        75.66 o                         
 -11  10   4       1748.66       1764.40       116.98 o                         
 -10  10   4        227.21        212.52        21.73 o                         
  -9  10   4        578.72        541.94        27.32 o                         
  -8  10   4       2633.72       2683.92        59.12 o                         
  -7  10   4        139.19        169.24        32.72 o                         
  -6  10   4        608.78        603.68        24.90 o                         
  -5  10   4       2332.24       2368.69        49.83 o                         
  -4  10   4       6413.02       6377.65        97.52 o                         
  -3  10   4       2749.53       2742.86        49.35 o                         
  -2  10   4        453.70        496.95        19.07 o                         
  -1  10   4       4121.40       4065.77        69.37 o                         
   0  10   4      10087.23      10044.28       134.59 o                         
   1  10   4       4629.20       4500.76        71.78 o                         
   2  10   4        440.57        443.43        32.99 o                         
   3  10   4       2418.90       2436.99        44.70 o                         
   4  10   4       6460.52       6367.80        93.96 o                         
   5  10   4       2041.66       2017.55        41.31 o                         
   6  10   4        642.55        670.08        38.28 o                         
   7  10   4        151.78        143.77        36.36 o                         
   8  10   4       3029.57       3032.34        60.90 o                         
   9  10   4        560.99        561.25        42.31 o                         
  10  10   4        206.55        143.10        24.77 o                         
  11  10   4       1879.96       1879.77        65.16 o                         
  12  10   4       1068.84       1124.11       107.92 o                         
  13  10   4        414.37        457.90        61.33 o                         
 -12  11   4        314.13        456.63        89.03 o                         
 -11  11   4       1175.15       1071.23        91.32 o                         
 -10  11   4         14.98         73.41        30.95 o                         
  -9  11   4        774.27        900.09        33.09 o                         
  -8  11   4        702.25        694.32        28.69 o                         
  -7  11   4       1138.03       1172.63        34.21 o                         
  -6  11   4        482.47        480.61        22.64 o                         
  -5  11   4       1583.91       1589.47        43.73 o                         
  -4  11   4        154.32        203.03        23.25 o                         
  -3  11   4       6113.35       6150.97        97.54 o                         
  -2  11   4        730.99        722.42        23.87 o                         
  -1  11   4       1380.73       1315.75        30.34 o                         
   0  11   4       1215.94       1301.54        29.70 o                         
   1  11   4       1210.93       1211.96        29.02 o                         
   2  11   4        926.27        909.60        25.60 o                         
   3  11   4       5346.18       5464.16        92.68 o                         
   4  11   4        173.38        177.49        16.87 o                         
   5  11   4       1259.02       1323.33        53.90 o                         
   6  11   4        613.47        604.19        24.11 o                         
   7  11   4       1350.76       1347.24        37.02 o                         
   8  11   4        613.13        597.45        27.60 o                         
   9  11   4        845.80        895.98        34.08 o                         
  10  11   4         11.85         43.37        26.70 o                         
  11  11   4        983.67        997.98        59.93 o                         
  12  11   4        375.56        383.49        46.42 o                         
  13  11   4         51.81         88.90        56.57 o                         
 -12  12   4         41.71        134.96       106.25 o                         
 -11  12   4         37.49        -63.17        63.17 o                         
 -10  12   4          0.25        -22.85        30.88 o                         
  -9  12   4        888.55        929.85       101.39 o                         
  -8  12   4       1166.52       1205.34        45.21 o                         
  -7  12   4       2157.01       2306.58        58.23 o                         
  -6  12   4        489.64        500.17        27.71 o                         
  -5  12   4       2461.40       2609.59        91.69 o                         
  -4  12   4       5959.07       5907.87       112.62 o                         
  -3  12   4       2446.60       2425.32        51.91 o                         
  -2  12   4        435.06        419.97        21.36 o                         
  -1  12   4        191.44        211.23        27.96 o                         
   0  12   4       3944.07       3750.25        69.69 o                         
   1  12   4        242.72        230.20        18.62 o                         
   2  12   4        478.96        454.34        20.56 o                         
   3  12   4       2975.47       2978.98        56.99 o                         
   4  12   4       5762.88       5760.78       276.89 o                         
   5  12   4       2321.98       2377.65        49.77 o                         
   6  12   4        406.50        434.83        25.89 o                         
   7  12   4       2412.96       2536.16        63.16 o                         
   8  12   4       1369.38       1423.06        47.12 o                         
   9  12   4        891.48        859.64        41.17 o                         
  10  12   4          0.31         86.82       214.56 o                         
  11  12   4         47.52         79.69        39.90 o                         
  12  12   4         52.38         37.90        59.70 o                         
 -11  13   4        878.84        939.34       135.01 o                         
 -10  13   4       2031.56       2079.78       136.52 o                         
  -9  13   4        659.43        662.12        40.55 o                         
  -8  13   4        630.35        662.78        45.02 o                         
  -7  13   4       3439.58       3403.77        78.92 o                         
  -6  13   4       1626.08       1698.27        45.78 o                         
  -5  13   4        566.07        563.66        38.54 o                         
  -4  13   4        135.20        188.17        37.44 o                         
  -3  13   4        391.66        386.87        23.72 o                         
  -2  13   4        458.51        447.61        21.63 o                         
  -1  13   4       1475.64       1440.84        40.40 o                         
   0  13   4       1155.58       1205.08        34.36 o                         
   1  13   4       1403.96       1372.38        40.16 o                         
   2  13   4        492.53        495.98        30.95 o                         
   3  13   4        308.04        336.26        26.05 o                         
   4  13   4        153.78        138.52        20.57 o                         
   5  13   4        620.56        630.13        31.62 o                         
   6  13   4       1520.14       1492.12        47.46 o                         
   7  13   4       3295.17       3502.67       183.29 o                         
   8  13   4        585.70        604.97        48.38 o                         
   9  13   4        527.60        623.10        42.83 o                         
  10  13   4       2189.43       2348.71       112.02 o                         
  11  13   4        739.55        926.43       371.37 o                         
  12  13   4          5.23         86.15        60.91 o                         
 -11  14   4        561.36        479.65        86.17 o                         
 -10  14   4        269.18        234.80        56.00 o                         
  -9  14   4         27.29         10.05        46.70 o                         
  -8  14   4        922.39        884.81        98.68 o                         
  -7  14   4        630.62        513.67        37.70 o                         
  -6  14   4        748.98        730.83        44.31 o                         
  -5  14   4       1347.23       1360.07        57.28 o                         
  -4  14   4       1071.12       1132.19        52.47 o                         
  -3  14   4       2109.52       1983.76        53.96 o                         
  -2  14   4        489.84        510.24        43.16 o                         
  -1  14   4       1754.95       1819.26        46.71 o                         
   0  14   4       2177.14       2287.65        52.53 o                         
   1  14   4       1783.72       1864.23        45.62 o                         
   2  14   4        385.70        378.45        27.45 o                         
   3  14   4       1736.09       1729.87       209.27 o                         
   4  14   4        889.87        978.08        56.46 o                         
   5  14   4       1220.30       1203.96       162.04 o                         
   6  14   4        743.78        918.37        66.52 o                         
   7  14   4        537.84        528.78        54.23 o                         
   8  14   4        967.45       1014.85        80.44 o                         
   9  14   4         27.59        172.24        86.15 o                         
  10  14   4        331.85        305.11        50.72 o                         
  11  14   4        475.62        333.60        62.56 o                         
 -10  15   4        199.92        112.00        80.41 o                         
  -9  15   4        308.08        292.30        94.77 o                         
  -8  15   4        489.93        344.17        62.57 o                         
  -7  15   4        170.34        157.25        54.38 o                         
  -6  15   4        795.99        825.72        67.03 o                         
  -5  15   4       2119.92       2297.60       167.11 o                         
  -4  15   4        379.24        423.93        55.16 o                         
  -3  15   4        980.80       1120.64       537.23 o                         
  -2  15   4         14.12         85.91        48.23 o                         
  -1  15   4        984.48       1019.32        74.35 o                         
   0  15   4          1.74        -27.34        44.32 o                         
   1  15   4        838.68        847.75        50.44 o                         
   2  15   4         12.68          8.35        33.25 o                         
   3  15   4        784.94        800.87        56.06 o                         
   4  15   4        478.31        464.97        46.24 o                         
   5  15   4       1668.73       1783.04        84.86 o                         
   6  15   4        666.94        740.20        56.19 o                         
   7  15   4        143.40        179.92        68.29 o                         
   8  15   4        474.93        543.26        51.12 o                         
   9  15   4        386.16        393.27        72.39 o                         
  10  15   4        209.61        193.53        59.15 o                         
  -9  16   4        126.28         39.35        93.33 o                         
  -8  16   4       1135.48       1112.21        85.25 o                         
  -7  16   4       2653.50       2706.58       124.41 o                         
  -6  16   4        328.85        296.17        53.79 o                         
  -5  16   4        264.91        294.88        66.92 o                         
  -4  16   4        926.66        953.53        75.99 o                         
  -3  16   4        309.39        344.16        77.54 o                         
  -2  16   4         34.54         80.46        51.31 o                         
  -1  16   4         55.73        135.99        57.84 o                         
   0  16   4       1379.45       1378.82        69.66 o                         
   1  16   4         43.90         74.39        36.17 o                         
   2  16   4         29.74         41.31        40.03 o                         
   3  16   4        372.23        371.95       205.35 o                         
   4  16   4       1025.60       1124.42        60.63 o                         
   5  16   4        290.44        327.36        48.01 o                         
   6  16   4        317.67        308.02        47.46 o                         
   7  16   4       2402.77       2360.16       127.92 o                         
   8  16   4       1291.44       1311.03        75.46 o                         
   9  16   4        126.36        183.14       103.41 o                         
  -7  17   4        387.89        480.55        96.61 o                         
  -6  17   4        242.05        165.42        65.79 o                         
  -5  17   4        452.21        397.24        61.32 o                         
  -4  17   4        560.11        514.69        65.42 o                         
  -3  17   4        100.58        102.08        62.85 o                         
  -2  17   4        536.59        535.05        76.11 o                         
  -1  17   4        519.98        552.55        81.16 o                         
   0  17   4        132.62         74.03        62.79 o                         
   1  17   4        650.40        699.21        71.00 o                         
   2  17   4        682.34        672.01        72.46 o                         
   3  17   4        126.92         92.75        48.08 o                         
   4  17   4        442.67        497.12        75.06 o                         
   5  17   4        545.17        477.88        56.47 o                         
   6  17   4        292.09        238.62        68.01 o                         
   7  17   4        399.98        409.81        51.44 o                         
  -6  18   4       1257.23       1195.93       139.34 o                         
  -5  18   4        518.27        493.85        75.97 o                         
  -4  18   4        874.19       1242.13       667.87 o                         
  -3  18   4        605.08        669.35        77.10 o                         
  -2  18   4       2123.44       2625.41       994.45 o                         
  -1  18   4       1120.79       1073.43        84.19 o                         
   0  18   4       1035.50       1053.63        89.10 o                         
   1  18   4       1423.58       1787.56      2417.86 o                         
   3  18   4        483.85        574.30       224.02 o                         
   4  18   4        689.78        578.64        82.98 o                         
   5  18   4        580.16        668.41        87.05 o                         
   6  18   4       1082.40        918.25        91.34 o                         
  -3  19   4        132.22        209.63        80.41 o                         
  -2  19   4        345.87        359.93        64.13 o                         
  -1  19   4        283.39        145.03        71.07 o                         
   0  19   4        579.85        702.60       119.20 o                         
   1  19   4        293.38        300.54        76.45 o                         
   2  19   4        271.95        298.67       106.26 o                         
   3  19   4        131.79         31.59        68.92 o                         
 -12   1   5        381.24        347.16       219.71 o                         
 -11   1   5        994.79       1038.13       106.14 o                         
 -10   1   5       2076.17       2047.55       110.78 o                         
  -9   1   5        401.01        408.14        94.78 o                         
  -8   1   5       4465.01       4697.79       155.82 o                         
  -7   1   5       9210.63       9517.21       277.02 o                         
  -6   1   5       1895.72       1747.14        88.43 o                         
  -5   1   5       1915.06       1904.58        31.43 o                         
  -4   1   5         24.01         64.21        20.72 o                         
  -3   1   5       8662.65       7915.82       154.96 o                         
  -2   1   5       1245.95       1239.45        34.68 o                         
  -1   1   5      14877.45      14332.66       261.64 o                         
   0   1   5          0.88          4.24         7.87 o                         
   1   1   5      14781.85      14399.64       261.98 o                         
   2   1   5       1576.49       1561.20        40.61 o                         
   3   1   5       8100.72       7604.86       149.21 o                         
   4   1   5         21.12          6.86         9.87 o                         
   5   1   5       2128.48       2104.93        44.24 o                         
   6   1   5       2267.89       2102.16        51.85 o                         
   7   1   5       9318.03       9614.51       158.56 o                         
   8   1   5       5127.09       5237.89       102.79 o                         
   9   1   5        370.53        359.99        19.51 o                         
  10   1   5       2352.90       2347.37        51.21 o                         
  11   1   5        991.34       1022.06        44.61 o                         
  12   1   5        352.68        387.01        31.78 o                         
  13   1   5        165.71        155.85        26.51 o                         
  14   1   5       1027.62        919.32       172.37 o                         
  16   1   5          5.09         -2.87        94.76 o                         
 -12   2   5        748.06       1143.15       524.25 o                         
 -11   2   5       2324.73       2584.72       148.25 o                         
 -10   2   5        273.63        267.01        72.07 o                         
  -9   2   5        583.07        505.32        69.06 o                         
  -8   2   5      11814.92      11157.04       506.05 o                         
  -7   2   5       2679.02       2681.33        56.74 o                         
  -6   2   5      16643.22      16475.58       222.81 o                         
  -5   2   5       1909.40       2148.15        36.57 o                         
  -4   2   5       1047.97        784.40        19.55 o                         
  -3   2   5       2476.66       2004.05        50.73 o                         
  -2   2   5         58.45         89.48         9.40 o                         
  -1   2   5      10179.94       9538.83       185.64 o                         
   0   2   5       7347.79       6942.81       133.76 o                         
   1   2   5       9298.73       8792.03       162.46 o                         
   2   2   5         69.25         92.79         9.75 o                         
   3   2   5       2816.86       2285.84        53.85 o                         
   4   2   5        956.10        739.81        23.64 o                         
   5   2   5       2044.56       2305.74        45.93 o                         
   6   2   5      14680.04      14455.67       234.95 o                         
   7   2   5       3295.42       3189.56        74.14 o                         
   8   2   5      10631.24      10535.58       183.85 o                         
   9   2   5        459.58        425.17        23.19 o                         
  10   2   5        340.02        328.59        19.90 o                         
  11   2   5       2810.64       2955.07        68.46 o                         
  12   2   5        873.22        835.84        30.23 o                         
  13   2   5        140.04        161.36        19.29 o                         
  15   2   5        765.71        522.79       160.86 o                         
  16   2   5        152.18        212.50       163.69 o                         
 -12   3   5       3393.55       3877.50       267.51 o                         
 -11   3   5       1096.31       1157.27       108.00 o                         
 -10   3   5       1540.19       1665.38       112.12 o                         
  -9   3   5       1282.61       1332.48        41.58 o                         
  -8   3   5        348.07        324.31        16.32 o                         
  -7   3   5       4575.89       4560.92        76.91 o                         
  -6   3   5        584.71        692.49        15.43 o                         
  -5   3   5       2354.99       2331.97        41.70 o                         
  -4   3   5        887.62        779.03        22.44 o                         
  -3   3   5       2349.01       2155.27        47.84 o                         
  -2   3   5      13838.98      14009.94       236.69 o                         
  -1   3   5        375.30        348.67        13.58 o                         
   0   3   5        547.61        544.89        18.60 o                         
   1   3   5        477.16        408.56        15.31 o                         
   2   3   5      14500.05      14602.16       266.81 o                         
   3   3   5       1880.50       1816.89        47.20 o                         
   4   3   5        697.59        628.69        32.70 o                         
   5   3   5       1924.75       1895.55        45.38 o                         
   6   3   5        595.25        680.14        19.30 o                         
   7   3   5       3831.68       3850.13        74.58 o                         
   8   3   5        429.68        416.73        20.22 o                         
   9   3   5       1195.10       1194.70        31.09 o                         
  10   3   5       1408.24       1397.88        38.51 o                         
  11   3   5       1372.75       1386.58        42.76 o                         
  12   3   5       2912.48       3027.07        92.14 o                         
  13   3   5        319.69        292.27        48.44 o                         
  14   3   5        533.61        353.04       100.53 o                         
  15   3   5        910.23        675.07       157.99 o                         
 -12   4   5       1754.04       1790.53       183.94 o                         
 -11   4   5        582.37        572.50        26.45 o                         
 -10   4   5       1443.53       1387.71        50.60 o                         
  -9   4   5       1325.21       1366.59        41.94 o                         
  -8   4   5       1881.64       1910.89        87.63 o                         
  -7   4   5       2357.96       2494.60        69.32 o                         
  -6   4   5       1305.22       1314.01        26.51 o                         
  -5   4   5       1280.70       1166.88        26.19 o                         
  -4   4   5       2650.42       2653.82        49.00 o                         
  -3   4   5       3940.56       3899.02        76.29 o                         
  -2   4   5        520.42        503.44        18.37 o                         
  -1   4   5        133.49        104.57        15.34 o                         
   0   4   5        168.52        173.99        10.99 o                         
   1   4   5        160.20        111.69        10.03 o                         
   2   4   5        615.12        599.90        19.11 o                         
   3   4   5       3300.12       3393.11        69.24 o                         
   4   4   5       2658.58       2660.89        50.93 o                         
   5   4   5       1019.35        954.39        26.85 o                         
   6   4   5       1522.06       1515.86        37.67 o                         
   7   4   5       2921.10       2945.76        62.43 o                         
   8   4   5       1893.07       1859.91        40.78 o                         
   9   4   5       1122.83       1119.39        35.36 o                         
  10   4   5       1189.88       1181.16        74.94 o                         
  11   4   5        695.90        704.67        29.81 o                         
  12   4   5       1757.46       1817.61       101.70 o                         
  13   4   5        410.27        404.08        30.44 o                         
  14   4   5       1165.53       1016.91       113.21 o                         
 -12   5   5       1395.03       1346.56        49.24 o                         
 -11   5   5       6068.22       6066.52       152.36 o                         
 -10   5   5        698.14        733.18        33.96 o                         
  -9   5   5        430.20        402.77        16.37 o                         
  -8   5   5        532.91        507.72        17.97 o                         
  -7   5   5       7262.71       7405.41       121.53 o                         
  -6   5   5         10.16         -9.49         9.54 o                         
  -5   5   5        264.99        297.72        12.93 o                         
  -4   5   5       2977.45       2959.51        53.06 o                         
  -3   5   5       6071.94       5912.11       103.34 o                         
  -2   5   5       5334.88       5335.66        99.41 o                         
  -1   5   5       3445.25       3336.69        62.25 o                         
   0   5   5        570.91        544.86        17.59 o                         
   1   5   5       3306.70       3146.39        62.70 o                         
   2   5   5       5605.90       5534.67       100.45 o                         
   3   5   5       6046.73       5803.05        98.49 o                         
   4   5   5       3271.34       3302.49        60.42 o                         
   5   5   5        225.71        242.57        15.59 o                         
   6   5   5         12.78        -11.56        11.56 o                         
   7   5   5       6593.89       6548.45       115.38 o                         
   8   5   5        663.31        695.71        25.61 o                         
   9   5   5        350.20        336.74        20.49 o                         
  10   5   5        695.03        716.38        27.52 o                         
  11   5   5       5590.75       5699.24       105.41 o                         
  12   5   5       1652.68       1646.94        45.09 o                         
  13   5   5         18.39         26.78        26.11 o                         
  14   5   5        996.17       1020.01       117.34 o                         
 -12   6   5         15.12          5.27        27.64 o                         
 -11   6   5        299.42        344.82        91.20 o                         
 -10   6   5        853.33        887.04        25.00 o                         
  -9   6   5        160.90        153.24        14.25 o                         
  -8   6   5       2914.39       2912.56        57.32 o                         
  -7   6   5        800.68        814.69        30.95 o                         
  -6   6   5       5157.69       5118.56        76.91 o                         
  -5   6   5       2071.19       1990.85        40.13 o                         
  -4   6   5      15460.82      15483.26       219.86 o                         
  -3   6   5       5395.01       5737.91        99.81 o                         
  -2   6   5      10672.22      10199.02       149.89 o                         
  -1   6   5       4997.68       4739.42        84.70 o                         
   0   6   5       5844.42       5563.59        91.96 o                         
   1   6   5       4431.84       4243.46        75.44 o                         
   2   6   5      10343.81       9835.17       169.72 o                         
   3   6   5       5986.18       6031.84       103.52 o                         
   4   6   5      15765.87      15828.17       239.83 o                         
   5   6   5       2590.01       2526.82        61.16 o                         
   6   6   5       5470.15       5380.84        94.25 o                         
   7   6   5       1017.35        916.96        32.91 o                         
   8   6   5       2686.07       2692.53        57.80 o                         
   9   6   5        201.80        255.16        22.47 o                         
  10   6   5       1002.89       1033.98        34.46 o                         
  11   6   5        379.58        379.53        25.85 o                         
  12   6   5         13.75         19.15        28.58 o                         
  13   6   5        171.33        179.83        34.83 o                         
  14   6   5         22.53        -15.97        75.96 o                         
  15   6   5        425.67        295.82       172.32 o                         
 -12   7   5       3800.33       3935.13       163.38 o                         
 -11   7   5        781.00        798.04        33.62 o                         
 -10   7   5       5804.49       6149.51       111.33 o                         
  -9   7   5        915.55        972.62        37.29 o                         
  -8   7   5        844.77        860.66        45.14 o                         
  -7   7   5         22.01         37.40        13.05 o                         
  -6   7   5       1902.62       1928.50        38.75 o                         
  -5   7   5       3189.74       3135.98        55.80 o                         
  -4   7   5       1600.65       1667.91        33.39 o                         
  -3   7   5        798.37        811.77        22.70 o                         
  -2   7   5       1022.76        992.14        26.83 o                         
  -1   7   5        821.16        752.08        22.41 o                         
   0   7   5         18.53         24.10        12.75 o                         
   1   7   5        663.35        603.99        21.12 o                         
   2   7   5       1299.85       1282.62        30.75 o                         
   3   7   5        949.02        971.67        29.08 o                         
   4   7   5       1603.42       1685.71        39.24 o                         
   5   7   5       2777.47       2735.00        55.08 o                         
   6   7   5       1613.82       1616.96        40.87 o                         
   7   7   5         17.65         45.87        16.19 o                         
   8   7   5        965.30        956.33        31.27 o                         
   9   7   5       1161.64       1273.46        42.31 o                         
  10   7   5       5145.15       5367.66       105.38 o                         
  11   7   5        992.55       1035.09        35.70 o                         
  12   7   5       3752.15       3955.99       122.77 o                         
  13   7   5        729.76        684.06        41.75 o                         
  14   7   5        256.11        221.13       143.59 o                         
  15   7   5        252.07        164.88        98.81 o                         
 -12   8   5        482.75        489.56        91.91 o                         
 -11   8   5         84.97         68.02        24.11 o                         
 -10   8   5        603.62        563.61        32.46 o                         
  -9   8   5       1842.98       1852.41        51.44 o                         
  -8   8   5       2695.28       2778.65        54.13 o                         
  -7   8   5       1770.79       1814.68        45.72 o                         
  -6   8   5       4871.52       4928.34        79.00 o                         
  -5   8   5        866.15        852.68        22.34 o                         
  -4   8   5       4662.81       4645.69        72.99 o                         
  -3   8   5       3112.95       3151.82        57.92 o                         
  -2   8   5       1053.99       1142.36        28.75 o                         
  -1   8   5       9655.42       9794.33       147.64 o                         
   0   8   5       1593.79       1648.88        34.44 o                         
   1   8   5       8552.87       8760.70       134.87 o                         
   2   8   5       1135.04       1224.95        30.76 o                         
   3   8   5       2492.12       2538.88        55.41 o                         
   4   8   5       4759.14       4808.59        84.92 o                         
   5   8   5        918.25        843.90        25.99 o                         
   6   8   5       5417.66       5358.03       100.85 o                         
   7   8   5       1391.70       1383.50        43.99 o                         
   8   8   5       2349.39       2368.60        57.23 o                         
   9   8   5       2340.54       2310.75        55.84 o                         
  10   8   5        514.12        582.53        62.64 o                         
  11   8   5         79.91        107.31        22.19 o                         
  12   8   5        509.38        570.27        85.65 o                         
  13   8   5        827.95        729.16        55.19 o                         
  14   8   5        320.30        265.87       115.69 o                         
 -12   9   5         52.93         66.76        46.31 o                         
 -11   9   5       1312.61       1312.24        48.65 o                         
 -10   9   5        123.46        133.48        22.86 o                         
  -9   9   5         43.33         59.59        18.21 o                         
  -8   9   5       1287.71       1296.47        34.11 o                         
  -7   9   5        184.13        248.70        30.28 o                         
  -6   9   5        266.45        264.86        35.07 o                         
  -5   9   5        412.35        404.21        22.66 o                         
  -4   9   5       3297.56       3254.60        62.62 o                         
  -3   9   5        781.74        788.47        22.64 o                         
  -2   9   5        341.93        333.25        36.37 o                         
  -1   9   5       1612.55       1592.92        35.43 o                         
   0   9   5       3173.31       3185.73        55.23 o                         
   1   9   5       1901.15       1855.97        36.55 o                         
   2   9   5        407.43        395.62        18.98 o                         
   3   9   5        683.02        755.21        22.84 o                         
   4   9   5       4069.55       3904.92        68.28 o                         
   5   9   5        328.85        316.33        20.26 o                         
   6   9   5        335.17        372.73        49.80 o                         
   7   9   5        174.77        178.90        20.23 o                         
   8   9   5       1270.32       1241.73        35.81 o                         
   9   9   5         54.61        119.04        32.70 o                         
  10   9   5        156.55        194.60        32.65 o                         
  11   9   5       1064.54       1028.68        41.58 o                         
  12   9   5         53.97         23.70        29.18 o                         
  13   9   5         74.07        102.83       154.45 o                         
  14   9   5        519.72        419.69       142.17 o                         
 -12  10   5        439.69        448.04        74.67 o                         
 -11  10   5         66.65         82.37        30.47 o                         
 -10  10   5        896.76        902.03        36.29 o                         
  -9  10   5        352.94        363.67        37.96 o                         
  -8  10   5        519.18        577.54        36.48 o                         
  -7  10   5       1052.81       1113.31        45.20 o                         
  -6  10   5        569.82        559.08        24.71 o                         
  -5  10   5       3872.97       3882.97        64.91 o                         
  -4  10   5       2943.55       3112.09        54.94 o                         
  -3  10   5       3900.60       3813.19        68.39 o                         
  -2  10   5       6441.88       6411.87       108.45 o                         
  -1  10   5       4797.76       4758.90        77.08 o                         
   0  10   5       4735.43       4343.06        69.90 o                         
   1  10   5       5132.23       5184.59        86.24 o                         
   2  10   5       6330.55       6264.22        95.71 o                         
   3  10   5       4374.26       4293.70        69.08 o                         
   4  10   5       3035.58       3063.55        52.55 o                         
   5  10   5       4262.21       4236.32        73.80 o                         
   6  10   5        500.33        523.83        23.11 o                         
   7  10   5        912.07        927.28        34.95 o                         
   8  10   5        657.18        691.89        28.54 o                         
   9  10   5        414.40        387.19        25.22 o                         
  10  10   5        774.97        852.61        36.17 o                         
  11  10   5         53.14         59.19        26.72 o                         
  12  10   5        542.76        587.61        52.66 o                         
  13  10   5        271.98        301.99        49.71 o                         
 -12  11   5       3101.12       3016.26       189.77 o                         
 -11  11   5        419.74        370.59       159.40 o                         
 -10  11   5       1097.11       1026.13        53.11 o                         
  -9  11   5       2004.13       1994.75        60.02 o                         
  -8  11   5        930.73        974.84        33.24 o                         
  -7  11   5       1017.16        996.03        37.92 o                         
  -6  11   5        867.64        872.86        30.68 o                         
  -5  11   5       3388.72       3495.00        61.20 o                         
  -4  11   5       1296.98       1304.18        33.63 o                         
  -3  11   5       2554.84       2611.80        46.09 o                         
  -2  11   5        556.64        536.78        17.89 o                         
  -1  11   5       1345.45       1235.23        26.82 o                         
   0  11   5        218.29        210.09        13.09 o                         
   1  11   5       1388.28       1417.36        32.47 o                         
   2  11   5        533.11        480.25        17.55 o                         
   3  11   5       2243.49       2217.00        45.84 o                         
   4  11   5       1301.63       1312.53        30.67 o                         
   5  11   5       3573.01       3667.95        66.41 o                         
   6  11   5        978.28        975.90        30.72 o                         
   7  11   5        829.60        772.25        30.73 o                         
   8  11   5        844.23        823.51        30.78 o                         
   9  11   5       2325.44       2300.62        80.68 o                         
  10  11   5       1058.22        994.13        36.50 o                         
  11  11   5        437.87        427.93        36.36 o                         
  12  11   5       2878.07       2785.28       133.62 o                         
  13  11   5        567.36        583.45        68.47 o                         
 -11  12   5         91.94        -37.33        57.43 o                         
 -10  12   5        318.97        366.21       221.00 o                         
  -9  12   5        807.39        784.67        34.14 o                         
  -8  12   5       1442.47       1441.53        41.32 o                         
  -7  12   5         20.94         40.82        20.45 o                         
  -6  12   5       5728.27       5839.14        99.94 o                         
  -5  12   5        778.88        835.85        28.82 o                         
  -4  12   5       1368.86       1488.15        84.82 o                         
  -3  12   5        220.05        204.16        20.55 o                         
  -2  12   5        832.01        883.29        31.08 o                         
  -1  12   5       2783.65       2867.54        53.88 o                         
   0  12   5        233.81        217.83        27.14 o                         
   1  12   5       3126.25       3236.25        58.77 o                         
   2  12   5        859.56        926.45        26.71 o                         
   3  12   5        275.02        306.52        48.98 o                         
   4  12   5       1286.07       1365.11        90.44 o                         
   5  12   5        987.46       1013.81        29.86 o                         
   6  12   5       6030.47       6105.94       104.95 o                         
   7  12   5         21.21        167.86       113.53 o                         
   8  12   5       1169.48       1138.80        56.10 o                         
   9  12   5        910.78        854.52        43.83 o                         
  10  12   5        266.86        205.00        42.38 o                         
  11  12   5         78.42        124.39       193.00 o                         
  12  12   5         58.14         67.23        55.59 o                         
 -11  13   5         31.33        450.83       180.91 o                         
 -10  13   5        844.67        859.69        70.05 o                         
  -9  13   5         67.57         -7.49        42.17 o                         
  -8  13   5       1265.48       1163.42        44.32 o                         
  -7  13   5        588.93        568.28        50.74 o                         
  -6  13   5        439.11        435.37        27.46 o                         
  -5  13   5         97.15         81.60        26.50 o                         
  -4  13   5       2255.82       2311.23        53.60 o                         
  -3  13   5        615.37        535.41        23.70 o                         
  -2  13   5        466.18        447.98        23.67 o                         
  -1  13   5         81.04         59.04        17.04 o                         
   0  13   5       5002.95       4919.59        90.17 o                         
   1  13   5         98.07         69.60        22.48 o                         
   2  13   5        384.01        397.75        25.53 o                         
   3  13   5        738.80        725.47        32.72 o                         
   4  13   5       2865.20       2923.23        59.27 o                         
   5  13   5        108.28         67.99        27.68 o                         
   6  13   5        397.59        411.33        40.98 o                         
   7  13   5        718.19        695.80        40.56 o                         
   8  13   5        994.95        960.31        75.90 o                         
   9  13   5         83.58        101.98        34.36 o                         
  10  13   5        903.85        897.91        74.24 o                         
  11  13   5         30.74        -22.95        51.06 o                         
  12  13   5        320.47        278.31        69.69 o                         
 -11  14   5          3.33         63.17        80.40 o                         
 -10  14   5         40.38         38.85        66.05 o                         
  -9  14   5       2282.38       2356.93       120.85 o                         
  -8  14   5        340.37        288.85        38.89 o                         
  -7  14   5        112.54        116.19        40.62 o                         
  -6  14   5        296.54        280.82        35.46 o                         
  -5  14   5       1332.40       1474.78        52.24 o                         
  -4  14   5        144.04        224.63        60.08 o                         
  -3  14   5        696.37        652.66        48.62 o                         
  -2  14   5       3354.76       3442.31        82.63 o                         
  -1  14   5       1747.65       1690.75        47.90 o                         
   0  14   5       6542.85       6470.17       121.38 o                         
   1  14   5       1993.05       1848.45       216.10 o                         
   2  14   5       3036.54       3040.41        81.49 o                         
   3  14   5        845.90        747.62       160.23 o                         
   4  14   5        122.36        133.79        31.26 o                         
   5  14   5       1448.57       1580.61        56.70 o                         
   6  14   5        241.73        206.96        42.36 o                         
   7  14   5         89.04         72.19        44.62 o                         
   8  14   5        293.90        334.57        48.05 o                         
   9  14   5       2151.20       2292.48        95.53 o                         
  10  14   5         49.68         -2.16        79.02 o                         
  11  14   5          4.16         42.13        57.22 o                         
 -10  15   5         50.52         48.82        77.53 o                         
  -9  15   5       1990.92       2009.89       117.03 o                         
  -8  15   5        182.95        262.82        70.10 o                         
  -7  15   5        138.19        130.94       129.23 o                         
  -6  15   5        579.89        676.44       101.97 o                         
  -5  15   5        805.60        898.18       573.08 o                         
  -4  15   5        599.29        574.51        61.92 o                         
  -3  15   5        136.24        154.50        76.10 o                         
  -2  15   5        182.35        159.45        39.95 o                         
  -1  15   5        885.18        938.94       156.57 o                         
   0  15   5         81.67        159.24        42.95 o                         
   1  15   5        945.11        908.88        66.67 o                         
   2  15   5        158.84        180.84        38.66 o                         
   3  15   5        107.66         86.49        44.08 o                         
   4  15   5        473.04        467.05        68.93 o                         
   5  15   5        984.25        949.41        77.57 o                         
   6  15   5        537.46        678.18       137.51 o                         
   7  15   5        159.78        153.10        38.96 o                         
   8  15   5        145.10        171.58        56.01 o                         
   9  15   5       2113.69       1983.66       113.32 o                         
  10  15   5         41.81         19.81        39.92 o                         
  -9  16   5        287.21        300.26        55.89 o                         
  -8  16   5       1010.60        914.10        79.76 o                         
  -7  16   5        604.58        599.05        73.11 o                         
  -6  16   5        821.54        709.82        71.81 o                         
  -5  16   5        217.86        229.95       103.38 o                         
  -4  16   5        523.84        500.26        63.95 o                         
  -3  16   5       1206.87       1257.96        81.36 o                         
  -2  16   5        625.83        584.17        60.53 o                         
  -1  16   5        617.79        571.91       116.33 o                         
   0  16   5       3493.43       3564.42       120.11 o                         
   1  16   5        670.94        698.55        51.32 o                         
   2  16   5        685.05        688.76        63.55 o                         
   3  16   5       1053.44       1167.25       112.04 o                         
   4  16   5        432.70        435.73        46.28 o                         
   5  16   5        198.12        145.52        46.42 o                         
   6  16   5        814.17        808.60        56.51 o                         
   7  16   5        564.79        569.24        74.41 o                         
   8  16   5        824.93        742.85        61.99 o                         
   9  16   5        263.86        219.98        51.83 o                         
  -7  17   5        781.40        927.83       108.21 o                         
  -6  17   5         50.77        -14.63        63.74 o                         
  -5  17   5        370.83        500.18        90.47 o                         
  -4  17   5        442.30        425.30        74.81 o                         
  -3  17   5        888.35        755.37        68.26 o                         
  -2  17   5        562.13        621.02       146.48 o                         
  -1  17   5        765.65        797.55        75.99 o                         
   0  17   5        487.16        345.52        46.69 o                         
   1  17   5        686.79        765.25        61.06 o                         
   2  17   5        692.49        658.04        69.87 o                         
   3  17   5       1032.41       1173.24        90.48 o                         
   4  17   5        481.79        485.08       132.12 o                         
   5  17   5        307.02        347.34        64.89 o                         
   6  17   5         57.34         84.55       126.35 o                         
   7  17   5        947.29        863.17        67.87 o                         
  -5  18   5        904.64        698.55        82.10 o                         
  -4  18   5        136.41        201.53       308.70 o                         
  -3  18   5        151.38        160.71        56.75 o                         
  -2  18   5       1405.12       1796.98      1633.44 o                         
  -1  18   5         95.25        181.83       179.48 o                         
   0  18   5       3921.04       4102.52       194.75 o                         
   2  18   5       1221.90       1195.62        91.35 o                         
   3  18   5        190.61        169.30        55.54 o                         
   4  18   5        163.99        132.89       120.61 o                         
   5  18   5       1040.46        830.13        85.24 o                         
  -2  19   5        984.01        784.24       129.27 o                         
  -1  19   5        157.21         94.97        73.02 o                         
   0  19   5       1513.56       1416.69       102.23 o                         
   1  19   5        132.05         62.34        62.85 o                         
   2  19   5       1244.53       1068.75       143.65 o                         
 -12   0   6       3702.39       3573.20       261.80 o                         
 -11   0   6       3390.88       3601.83       253.16 o                         
 -10   0   6       1612.02       1540.60       135.09 o                         
  -9   0   6       1217.94       1298.94       140.81 o                         
  -8   0   6         16.02        143.58       100.50 o                         
  -7   0   6        276.47        201.05        57.44 o                         
  -6   0   6       8761.65       8437.18       181.77 o                         
  -5   0   6       4920.86       5310.66       153.55 o                         
  -4   0   6       1560.79       1443.64        53.64 o                         
  -3   0   6       2012.23       2435.21        81.98 o                         
  -2   0   6      14005.35      13071.82       344.10 o                         
  -1   0   6      12701.61      11477.58       310.49 o                         
   0   0   6      22908.10      21979.82       560.16 o                         
   1   0   6      14438.01      12961.95       355.11 o                         
   2   0   6      14558.58      13819.76       370.02 o                         
   3   0   6       1604.77       2084.41        90.64 o                         
   4   0   6       1293.66       1387.43        60.90 o                         
   5   0   6       5842.90       6419.29       164.39 o                         
   6   0   6       8487.97       8163.33       198.62 o                         
   7   0   6        326.76        350.51        27.61 o                         
   8   0   6         20.08         40.05        31.10 o                         
   9   0   6        960.75        966.62        56.21 o                         
  10   0   6       1571.70       1564.04        61.85 o                         
  11   0   6       4119.86       4514.43       143.32 o                         
  12   0   6       2909.26       2914.10        97.52 o                         
  13   0   6         76.79        142.30       117.76 o                         
  14   0   6        176.23        129.23       112.00 o                         
 -12   1   6       1129.43       1012.44       203.99 o                         
 -11   1   6        157.90        413.53       258.46 o                         
 -10   1   6        267.80        323.12       156.52 o                         
  -9   1   6        628.78        746.51       113.47 o                         
  -8   1   6       3876.82       4050.23       147.52 o                         
  -7   1   6       1372.18       1387.78        31.62 o                         
  -6   1   6        442.20        431.27        11.41 o                         
  -5   1   6        401.09        283.76        12.23 o                         
  -4   1   6       2658.16       2653.65        60.73 o                         
  -3   1   6      10383.47       9535.73       184.94 o                         
  -2   1   6        211.66        189.21        11.07 o                         
  -1   1   6       6245.28       5911.53       116.49 o                         
   0   1   6        346.33        390.00        13.96 o                         
   1   1   6       6029.61       5742.98       116.49 o                         
   2   1   6        179.25        162.69        11.07 o                         
   3   1   6      10931.66      10107.38       191.81 o                         
   4   1   6       2393.88       2430.72        58.46 o                         
   5   1   6        346.26        252.10        18.10 o                         
   6   1   6        513.81        521.57        22.05 o                         
   7   1   6       1660.88       1768.28        49.42 o                         
   8   1   6       4204.63       4319.59        86.21 o                         
   9   1   6        796.13        802.87        51.39 o                         
  10   1   6        213.24        193.54        22.90 o                         
  11   1   6        179.77        206.15        19.02 o                         
  12   1   6       1189.82       1227.72        45.10 o                         
  13   1   6        830.06        901.00        69.86 o                         
  14   1   6        449.49        502.99       155.79 o                         
  15   1   6       2404.10       1963.28       244.33 o                         
 -12   2   6        149.83        275.69       178.05 o                         
 -11   2   6        486.94        553.90        86.94 o                         
 -10   2   6        991.63       1072.69        96.95 o                         
  -9   2   6       1640.72       1511.73       101.43 o                         
  -8   2   6        798.65        846.38        28.85 o                         
  -7   2   6        251.39        267.51        14.77 o                         
  -6   2   6        253.57        289.91        13.57 o                         
  -5   2   6       4915.97       5070.39        91.01 o                         
  -4   2   6       5587.12       5608.34       113.08 o                         
  -3   2   6       5310.14       5404.85       115.65 o                         
  -2   2   6       2552.94       2473.56        56.76 o                         
  -1   2   6       5470.48       5289.10       110.50 o                         
   0   2   6       1302.41       1444.31        34.28 o                         
   1   2   6       5954.96       5835.12       116.54 o                         
   2   2   6       2259.27       2274.28        52.82 o                         
   3   2   6       6169.70       6329.15       125.20 o                         
   4   2   6       5377.02       5473.89       110.62 o                         
   5   2   6       5079.49       5276.57        91.40 o                         
   6   2   6        315.24        367.59        18.48 o                         
   7   2   6        219.34        211.94        18.11 o                         
   8   2   6        678.86        704.93        29.56 o                         
   9   2   6       1811.94       1828.70        49.96 o                         
  10   2   6       1230.16       1316.82        51.32 o                         
  11   2   6        616.42        744.83        42.27 o                         
  12   2   6        176.41        123.74        21.85 o                         
  13   2   6         78.79        129.46        64.06 o                         
  14   2   6         18.38         71.79        54.56 o                         
  15   2   6        114.99        106.25       117.74 o                         
 -12   3   6       1920.07       1882.66       192.58 o                         
 -11   3   6       1306.82       1372.93       109.22 o                         
 -10   3   6        106.18        119.29        91.57 o                         
  -9   3   6        278.28        332.66        22.45 o                         
  -8   3   6       2902.59       2972.82        63.22 o                         
  -7   3   6       6991.99       6923.24       104.43 o                         
  -6   3   6        925.73        887.47        20.30 o                         
  -5   3   6       1072.54       1136.29        29.23 o                         
  -4   3   6       3461.24       3458.42        67.33 o                         
  -3   3   6       7669.47       7625.77       138.31 o                         
  -2   3   6         33.94         31.45         8.58 o                         
  -1   3   6       3044.03       2958.44        62.54 o                         
   0   3   6        103.36        104.53        10.05 o                         
   1   3   6       2856.84       2837.71        62.13 o                         
   2   3   6         43.09         50.91        11.07 o                         
   3   3   6       7143.06       7215.92       143.00 o                         
   4   3   6       3580.89       3568.01        74.69 o                         
   5   3   6       1279.50       1380.09        36.17 o                         
   6   3   6        753.85        731.06        25.85 o                         
   7   3   6       6889.30       6724.35       107.59 o                         
   8   3   6       3171.61       3182.92        62.05 o                         
   9   3   6        351.89        399.22        21.91 o                         
  10   3   6        104.31        184.60        38.31 o                         
  11   3   6       1361.80       1498.50        40.64 o                         
  12   3   6       1810.72       1880.10        46.54 o                         
  13   3   6        243.42        218.22        22.94 o                         
  14   3   6         47.68         65.86        53.67 o                         
 -12   4   6        537.49        626.16       129.25 o                         
 -11   4   6        570.59        692.67        84.05 o                         
 -10   4   6       1620.80       1662.61        53.02 o                         
  -9   4   6        604.89        617.34        24.05 o                         
  -8   4   6        363.08        362.42        13.97 o                         
  -7   4   6        780.39        824.08        29.14 o                         
  -6   4   6       4280.28       4165.38        63.62 o                         
  -5   4   6       9336.87       9352.28       152.37 o                         
  -4   4   6       4755.23       4809.10        95.94 o                         
  -3   4   6      12111.03      11476.58       208.90 o                         
  -2   4   6       8356.43       8199.97       156.16 o                         
  -1   4   6       7220.18       6489.60       115.99 o                         
   0   4   6       4181.91       4137.31        74.78 o                         
   1   4   6       6467.40       5696.66       103.64 o                         
   2   4   6      10365.75      10041.89       181.68 o                         
   3   4   6      10960.07      10512.47       181.84 o                         
   4   4   6       3783.93       3968.51        80.12 o                         
   5   4   6       7507.36       7350.69       132.48 o                         
   6   4   6       4378.00       4232.26        72.06 o                         
   7   4   6        708.14        769.28        23.72 o                         
   8   4   6        385.76        443.63        21.18 o                         
   9   4   6        652.45        633.25        23.98 o                         
  10   4   6       1618.46       1670.20        43.21 o                         
  11   4   6        717.03        867.86        32.75 o                         
  12   4   6        424.11        464.34       104.47 o                         
  13   4   6        100.83        105.80        27.77 o                         
  14   4   6        213.33        331.08        63.18 o                         
 -12   5   6       1103.53       1101.06       121.73 o                         
 -11   5   6        433.98        495.95        36.07 o                         
 -10   5   6       3485.63       3539.93        82.52 o                         
  -9   5   6         54.17         34.34        11.37 o                         
  -8   5   6       1089.23       1168.85        31.14 o                         
  -7   5   6       1048.80       1011.80        24.89 o                         
  -6   5   6         21.38         33.49        26.54 o                         
  -5   5   6       2722.87       2547.63        47.36 o                         
  -4   5   6       1939.31       2116.90        50.73 o                         
  -3   5   6        911.00        773.00        30.19 o                         
  -2   5   6        134.76        144.70        13.31 o                         
  -1   5   6       1285.87       1366.81        34.77 o                         
   0   5   6       1456.24       1413.39        32.98 o                         
   1   5   6       1059.11       1190.62        30.69 o                         
   2   5   6        127.31        145.55        12.53 o                         
   3   5   6        938.71        809.31        24.34 o                         
   4   5   6       2458.79       2653.81        60.15 o                         
   5   5   6       2689.00       2530.13        51.06 o                         
   6   5   6         21.69          8.89        13.55 o                         
   7   5   6        871.90        886.93        60.84 o                         
   8   5   6        862.52        882.77        31.90 o                         
   9   5   6         57.11         42.96        28.31 o                         
  10   5   6       3638.17       3749.88        75.36 o                         
  11   5   6        548.16        524.00        27.85 o                         
  12   5   6       1116.08       1124.79        36.73 o                         
  13   5   6         28.03         -0.36        28.09 o                         
  14   5   6       1400.21       1523.67       119.43 o                         
 -12   6   6        196.97        363.74       469.99 o                         
 -11   6   6         16.07         37.25        35.64 o                         
 -10   6   6        436.84        377.43        31.12 o                         
  -9   6   6       3246.33       3382.10        63.05 o                         
  -8   6   6       3423.55       3347.84        74.22 o                         
  -7   6   6       1669.10       1654.11        34.82 o                         
  -6   6   6        697.01        736.03        21.20 o                         
  -5   6   6        253.54        218.06        13.24 o                         
  -4   6   6       3758.21       3637.88        71.61 o                         
  -3   6   6       6337.82       6275.59       124.62 o                         
  -2   6   6       1978.12       1911.27        46.00 o                         
  -1   6   6       3951.14       3689.72        72.65 o                         
   0   6   6       2633.65       2609.38        54.68 o                         
   1   6   6       3434.27       3292.38        65.57 o                         
   2   6   6       1556.53       1543.54        40.92 o                         
   3   6   6       5769.77       5763.09       105.28 o                         
   4   6   6       3480.25       3432.73        66.74 o                         
   5   6   6        234.71        186.48        14.22 o                         
   6   6   6        815.25        834.76        26.89 o                         
   7   6   6       1730.27       1658.30        41.79 o                         
   8   6   6       2820.54       2787.61        68.13 o                         
   9   6   6       3436.11       3448.12        70.27 o                         
  10   6   6        513.73        443.50        25.06 o                         
  11   6   6         14.21         43.41        28.32 o                         
  12   6   6        241.31        218.84        28.26 o                         
  13   6   6       1501.50       1627.71        61.16 o                         
  14   6   6       1137.71       1152.05       169.50 o                         
  15   6   6        158.68         88.92       110.65 o                         
 -12   7   6        968.79       1012.89       196.79 o                         
 -11   7   6       3641.17       3809.75        69.70 o                         
 -10   7   6        464.26        570.67        24.03 o                         
  -9   7   6        234.29        267.60        22.58 o                         
  -8   7   6       1989.22       2167.58       179.13 o                         
  -7   7   6         34.27         31.58        14.26 o                         
  -6   7   6       2060.84       2137.97        46.95 o                         
  -5   7   6       1151.48       1149.07        26.57 o                         
  -4   7   6       3276.90       3226.58        59.38 o                         
  -3   7   6        420.34        416.57        18.12 o                         
  -2   7   6        344.75        383.24        16.90 o                         
  -1   7   6        363.56        375.18        18.55 o                         
   0   7   6       2329.53       2676.79        52.05 o                         
   1   7   6        461.40        415.17        24.28 o                         
   2   7   6        366.84        407.45        20.31 o                         
   3   7   6        462.50        462.92        21.90 o                         
   4   7   6       3036.67       2939.83        58.10 o                         
   5   7   6       1098.61       1061.04        27.53 o                         
   6   7   6       1701.04       1742.42        45.08 o                         
   7   7   6         42.04         54.41        15.99 o                         
   8   7   6       1981.23       1984.09        47.23 o                         
   9   7   6        199.95        243.10        40.31 o                         
  10   7   6        365.05        428.77        29.69 o                         
  11   7   6       3474.17       3585.71        76.89 o                         
  12   7   6       1231.63       1246.70        58.16 o                         
  13   7   6        155.76         98.59        76.54 o                         
  14   7   6          5.41       -126.35       129.22 o                         
 -12   8   6         68.36         83.13        87.58 o                         
 -11   8   6        257.17        257.43        35.22 o                         
 -10   8   6        105.54         98.47        36.66 o                         
  -9   8   6       2104.11       2216.51        53.16 o                         
  -8   8   6        274.28        280.92        26.20 o                         
  -7   8   6        137.10        162.54        65.89 o                         
  -6   8   6       1116.48       1138.10        27.86 o                         
  -5   8   6       6416.39       6330.32       104.85 o                         
  -4   8   6       1405.93       1337.94        32.10 o                         
  -3   8   6       8480.06       8305.40       133.19 o                         
  -2   8   6       2825.79       2610.98        50.12 o                         
  -1   8   6       7323.44       7271.42       119.21 o                         
   0   8   6       3277.85       3251.60        64.61 o                         
   1   8   6       6298.95       6284.24       115.71 o                         
   2   8   6       2746.15       2571.16        54.15 o                         
   3   8   6       9332.00       9034.68       150.56 o                         
   4   8   6       1536.30       1502.86        36.68 o                         
   5   8   6       5381.25       5284.93       100.45 o                         
   6   8   6       1187.16       1195.58        34.24 o                         
   7   8   6        122.97        127.93        20.88 o                         
   8   8   6        348.23        361.74        33.68 o                         
   9   8   6       1811.03       1899.41        53.78 o                         
  10   8   6        132.51        210.26        43.92 o                         
  11   8   6        322.37        334.48        31.31 o                         
  12   8   6         69.04        128.91        35.00 o                         
  13   8   6          4.55         -9.62        76.04 o                         
  14   8   6         22.11        -70.59       118.03 o                         
 -12   9   6         82.12         -2.01        77.53 o                         
 -11   9   6       1947.88       1884.90        57.18 o                         
 -10   9   6       2842.93       2969.22        78.05 o                         
  -9   9   6       1408.76       1640.79        44.76 o                         
  -8   9   6        322.37        334.48        22.76 o                         
  -7   9   6        279.52        309.07        24.97 o                         
  -6   9   6        459.36        457.95        19.87 o                         
  -5   9   6       6965.10       6910.75       106.58 o                         
  -4   9   6        454.66        454.58        30.89 o                         
  -3   9   6       3830.02       3814.35        64.95 o                         
  -2   9   6        928.51        922.98        25.85 o                         
  -1   9   6       3830.16       3676.09        66.10 o                         
   0   9   6        109.12        138.46        16.52 o                         
   1   9   6       3933.44       3850.62        65.17 o                         
   2   9   6        753.47        817.51        27.59 o                         
   3   9   6       3648.37       3695.87        72.38 o                         
   4   9   6        571.85        612.17        33.02 o                         
   5   9   6       6801.43       6601.56       116.76 o                         
   6   9   6        573.90        605.33        28.72 o                         
   7   9   6        346.06        315.31        22.42 o                         
   8   9   6        388.12        424.80        28.80 o                         
   9   9   6       1259.94       1419.49        54.17 o                         
  10   9   6       3265.47       3373.08        73.48 o                         
  11   9   6       1738.58       1738.16        56.53 o                         
  12   9   6         87.45         40.84        35.06 o                         
  13   9   6        358.09        334.75        45.85 o                         
  14   9   6       1097.23        912.65       356.23 o                         
 -12  10   6         82.01         31.59        51.69 o                         
 -11  10   6        640.65        586.77        58.42 o                         
 -10  10   6        211.64        216.20        26.37 o                         
  -9  10   6        202.62        163.84        23.76 o                         
  -8  10   6       2610.39       2770.54        58.46 o                         
  -7  10   6        733.28        710.77        26.81 o                         
  -6  10   6        405.17        423.16        20.74 o                         
  -5  10   6        988.32       1043.64        29.13 o                         
  -4  10   6       4098.43       4095.24        71.87 o                         
  -3  10   6       4286.19       4179.07        72.94 o                         
  -2  10   6       3017.77       3050.56        58.91 o                         
  -1  10   6       6444.11       6538.39       106.62 o                         
   0  10   6       1464.32       1485.43        36.26 o                         
   1  10   6       5780.64       5825.24        92.36 o                         
   2  10   6       2378.49       2437.44        49.59 o                         
   3  10   6       3766.11       3761.25        64.33 o                         
   4  10   6       4351.34       4285.53        74.74 o                         
   5  10   6        796.30        828.64        28.89 o                         
   6  10   6        324.56        317.20        23.46 o                         
   7  10   6        716.85        710.74        26.81 o                         
   8  10   6       2703.49       2854.08        59.38 o                         
   9  10   6        242.24        246.86        23.68 o                         
  10  10   6        223.53        233.48        26.88 o                         
  11  10   6        618.60        567.83        30.59 o                         
  12  10   6         95.39        167.24        88.51 o                         
  13  10   6       1759.35       1713.19        83.75 o                         
 -11  11   6        231.56        315.90        74.67 o                         
 -10  11   6        783.03        757.15        96.35 o                         
  -9  11   6       1129.40       1084.24        44.33 o                         
  -8  11   6        375.80        357.09        25.17 o                         
  -7  11   6        189.59        145.18        25.52 o                         
  -6  11   6        138.49        121.01        20.66 o                         
  -5  11   6         12.02         19.38        16.52 o                         
  -4  11   6         70.67         48.34        17.71 o                         
  -3  11   6       5670.85       5642.14        88.23 o                         
  -2  11   6        731.16        701.29        25.40 o                         
  -1  11   6       2039.91       1993.50        41.34 o                         
   0  11   6        154.22        179.62        38.29 o                         
   1  11   6       1612.39       1558.94        35.72 o                         
   2  11   6        923.93        887.69        27.15 o                         
   3  11   6       6075.74       6052.54        91.19 o                         
   4  11   6         67.75         56.53        16.34 o                         
   5  11   6         10.60         18.54        34.85 o                         
   6  11   6        155.50        161.79        19.92 o                         
   7  11   6        225.76        187.11        22.42 o                         
   8  11   6        435.43        471.46        27.95 o                         
   9  11   6       1398.16       1447.85        56.61 o                         
  10  11   6        699.91        693.25        33.52 o                         
  11  11   6        210.70        163.41        37.55 o                         
  12  11   6        127.49        122.94        45.89 o                         
  13  11   6        143.01         95.82        47.87 o                         
 -11  12   6         60.22         37.33        68.92 o                         
 -10  12   6        620.04        542.39       109.31 o                         
  -9  12   6       1598.54       1535.11        78.39 o                         
  -8  12   6        613.37        606.12        47.50 o                         
  -7  12   6       1376.47       1341.72        49.42 o                         
  -6  12   6        399.16        435.74        24.67 o                         
  -5  12   6       3276.13       3256.94        58.40 o                         
  -4  12   6       3403.21       3478.14        61.78 o                         
  -3  12   6       2571.58       2613.86        49.54 o                         
  -2  12   6       1079.04       1071.81        56.31 o                         
  -1  12   6        175.89        169.03        18.36 o                         
   0  12   6       6985.95       7014.84        98.85 o                         
   1  12   6        140.85        145.25        18.64 o                         
   2  12   6       1253.09       1257.69        29.87 o                         
   3  12   6       2779.54       2738.85        51.06 o                         
   4  12   6       2885.28       2940.17        61.23 o                         
   5  12   6       3274.06       3166.49        68.50 o                         
   6  12   6        323.81        352.95        23.97 o                         
   7  12   6       1661.21       1658.33       115.01 o                         
   8  12   6        504.27        450.91        34.06 o                         
   9  12   6       1635.03       1625.51        78.66 o                         
  10  12   6        680.52        676.72       121.72 o                         
  11  12   6         47.49         97.09       238.46 o                         
  12  12   6        170.93        168.36        55.71 o                         
 -11  13   6        137.24        192.40        74.66 o                         
 -10  13   6       1272.19       1295.56        88.22 o                         
  -9  13   6       3700.38       3524.82       181.42 o                         
  -8  13   6        362.77        278.47        45.22 o                         
  -7  13   6        188.45        237.53        49.47 o                         
  -6  13   6        792.17        872.70        33.16 o                         
  -5  13   6        238.18        273.62        28.16 o                         
  -4  13   6         33.58         15.89        21.45 o                         
  -3  13   6        224.32        217.02        22.02 o                         
  -2  13   6       1155.28       1195.85        33.79 o                         
  -1  13   6        212.26        188.38        20.08 o                         
   0  13   6        502.83        479.16        33.16 o                         
   1  13   6        197.71        181.22        21.20 o                         
   2  13   6       1459.42       1518.44        39.93 o                         
   3  13   6        194.88        212.41        22.86 o                         
   4  13   6         30.29         41.02        17.02 o                         
   5  13   6        196.93        217.15        34.90 o                         
   6  13   6        784.52        793.70        41.40 o                         
   7  13   6        200.70        175.07        25.51 o                         
   8  13   6        295.05        257.19        42.06 o                         
   9  13   6       3448.16       3648.13       133.87 o                         
  10  13   6       1523.12       1619.14        80.85 o                         
  11  13   6        121.35        152.33        48.15 o                         
 -11  14   6        237.84        189.54        68.92 o                         
 -10  14   6        175.40        100.51        80.41 o                         
  -9  14   6        279.81        300.39       100.51 o                         
  -8  14   6        499.91        434.21        60.67 o                         
  -7  14   6       1045.55        927.85        72.67 o                         
  -6  14   6        720.56        748.48        59.87 o                         
  -5  14   6       2346.80       2263.59        66.04 o                         
  -4  14   6        663.60        747.10        49.03 o                         
  -3  14   6       3457.50       3374.47       142.11 o                         
  -2  14   6          6.80          0.51        29.67 o                         
  -1  14   6       2659.23       2710.25        64.78 o                         
   0  14   6        698.92        743.84        39.37 o                         
   1  14   6       3002.77       3092.15       619.46 o                         
   2  14   6          6.47         15.16        23.24 o                         
   3  14   6       2758.21       2870.15        88.54 o                         
   4  14   6        714.95        832.68        43.77 o                         
   5  14   6       2236.54       2227.60        71.43 o                         
   6  14   6        567.88        611.83        50.57 o                         
   7  14   6        859.42        987.51        79.77 o                         
   8  14   6        464.62        428.79        42.94 o                         
   9  14   6        322.79        350.34        51.07 o                         
  10  14   6        146.97         88.98        94.09 o                         
  11  14   6        204.18        138.79        50.99 o                         
 -10  15   6        260.49        358.98        94.77 o                         
  -9  15   6        314.40        616.33       160.83 o                         
  -8  15   6        105.78        142.83        71.79 o                         
  -7  15   6        812.41        881.20       109.16 o                         
  -6  15   6         88.56        190.05        55.15 o                         
  -5  15   6        555.56        498.84        64.99 o                         
  -4  15   6        269.30        247.26       112.00 o                         
  -3  15   6        334.72        375.25        45.12 o                         
  -2  15   6         98.25        258.75        57.82 o                         
  -1  15   6         69.12         17.92        37.40 o                         
   0  15   6        284.27        305.38        55.60 o                         
   1  15   6         81.98        164.32        54.71 o                         
   2  15   6        124.80        113.02        74.66 o                         
   3  15   6        274.30        206.87        42.09 o                         
   4  15   6        230.23        202.34        50.28 o                         
   5  15   6        443.04        450.11        48.67 o                         
   6  15   6         73.98         97.27        44.19 o                         
   7  15   6        690.48        633.17        49.30 o                         
   8  15   6        133.41        245.22        59.84 o                         
   9  15   6        337.86        303.21        60.52 o                         
  10  15   6        242.38         95.95       100.46 o                         
  -8  16   6        405.90        414.30       127.80 o                         
  -7  16   6        967.28        987.60        82.82 o                         
  -6  16   6        915.63        968.09        84.13 o                         
  -5  16   6        831.94        744.77        79.00 o                         
  -4  16   6       1887.79       1910.55       100.21 o                         
  -3  16   6        472.09        494.54        59.68 o                         
  -2  16   6         10.42         15.75        37.93 o                         
  -1  16   6         75.18         32.82        60.30 o                         
   0  16   6       2084.72       2139.45        84.11 o                         
   1  16   6         95.46         59.39        53.01 o                         
   2  16   6         12.89         42.93        49.37 o                         
   3  16   6        549.04        596.90        71.81 o                         
   4  16   6       1681.04       1664.84        80.66 o                         
   5  16   6        839.63        749.38        55.04 o                         
   6  16   6        880.60        905.27        72.54 o                         
   7  16   6        843.17        867.07       149.37 o                         
   8  16   6        499.24        500.84        55.76 o                         
  -7  17   6       1114.99       1020.60       137.90 o                         
  -6  17   6        256.06        276.08        70.04 o                         
  -5  17   6        219.30        223.21        94.77 o                         
  -4  17   6         62.36         56.21        64.73 o                         
  -3  17   6        269.04        287.66        64.62 o                         
  -2  17   6        444.94        506.61        68.01 o                         
  -1  17   6         83.40        131.30       232.60 o                         
   0  17   6        882.06        853.15        72.79 o                         
   1  17   6         65.57         79.62        66.18 o                         
   2  17   6        513.96        491.72        76.11 o                         
   3  17   6        338.35        350.77        54.31 o                         
   4  17   6         55.22        576.26       226.85 o                         
   5  17   6        277.49        292.05        58.42 o                         
   6  17   6        226.36        172.31        62.95 o                         
   7  17   6       1168.03       1022.45        81.86 o                         
  -5  18   6        269.54        222.13       113.44 o                         
  -4  18   6        429.70        424.79        67.47 o                         
  -3  18   6        807.99        712.93        77.10 o                         
  -2  18   6       1511.85       1511.86       107.75 o                         
  -1  18   6        557.67        603.19        82.81 o                         
   0  18   6        359.14        501.77        94.41 o                         
   1  18   6        672.83        681.18        78.51 o                         
   2  18   6       1217.57       1274.88       100.78 o                         
   3  18   6        657.45        599.06        77.18 o                         
   4  18   6        368.91        354.83        73.11 o                         
   5  18   6        306.89        300.99        80.19 o                         
  -1  19   6        304.17        310.16       114.87 o                         
   0  19   6        390.04        412.74        78.89 o                         
 -12   1   7       2589.85       2328.97       215.65 o                         
 -11   1   7         11.10        252.69       269.92 o                         
 -10   1   7       1180.78       1215.48       129.31 o                         
  -9   1   7       2287.31       2281.19       121.55 o                         
  -8   1   7       7984.82       8097.91       243.96 o                         
  -7   1   7        534.65        545.09        15.54 o                         
  -6   1   7       2668.49       2702.29        63.97 o                         
  -5   1   7         10.53         11.62         8.18 o                         
  -4   1   7          2.37          3.39         8.48 o                         
  -3   1   7       1480.73       1304.14        35.00 o                         
  -2   1   7        575.72        529.78        19.29 o                         
  -1   1   7        590.14        573.36        26.55 o                         
   0   1   7         89.62         67.81         9.66 o                         
   1   1   7        545.06        537.32        19.65 o                         
   2   1   7        479.65        438.31        18.68 o                         
   3   1   7       1627.38       1475.56        41.23 o                         
   4   1   7          2.33         -9.50        10.19 o                         
   5   1   7          8.68         -1.32        11.35 o                         
   6   1   7       2099.53       2127.09        61.73 o                         
   7   1   7        435.68        446.37        24.12 o                         
   8   1   7       8221.34       8302.88       142.94 o                         
   9   1   7       1920.84       1870.63        58.29 o                         
  10   1   7       1447.90       1562.35        48.22 o                         
  11   1   7         13.11         90.57        55.02 o                         
  12   1   7       2755.90       2817.57        69.12 o                         
  13   1   7        582.28        526.13        32.64 o                         
  14   1   7        386.57        397.90        52.62 o                         
  15   1   7        275.08        178.05        79.20 o                         
 -12   2   7        604.53        560.11       152.24 o                         
 -11   2   7        886.28        870.48       160.88 o                         
 -10   2   7       2045.44       2185.56       142.79 o                         
  -9   2   7       1608.56       1674.38       117.67 o                         
  -8   2   7       2190.28       2168.96        45.54 o                         
  -7   2   7        636.93        616.96        14.66 o                         
  -6   2   7      22332.28      22161.29       319.93 o                         
  -5   2   7        236.76        224.23        11.11 o                         
  -4   2   7       1060.68       1243.37        36.95 o                         
  -3   2   7       2277.19       2047.56        51.22 o                         
  -2   2   7      15929.75      14362.32       265.94 o                         
  -1   2   7       2380.06       2147.86        48.31 o                         
   0   2   7          7.70         21.21         8.71 o                         
   1   2   7       2172.85       1949.54        53.52 o                         
   2   2   7      14611.46      13534.84       255.30 o                         
   3   2   7       1876.02       1746.91        48.68 o                         
   4   2   7        899.46       1012.69        34.56 o                         
   5   2   7        280.82        291.61        19.01 o                         
   6   2   7      22281.55      21934.99       338.38 o                         
   7   2   7        535.94        485.68        23.70 o                         
   8   2   7       2280.64       2199.70        51.60 o                         
   9   2   7       1265.75       1221.47        47.99 o                         
  10   2   7       1783.49       1860.29        55.09 o                         
  11   2   7       1112.32       1141.32        49.62 o                         
  12   2   7        497.87        552.90        38.92 o                         
  13   2   7        603.18        585.18        34.11 o                         
  14   2   7        328.34        269.96        63.18 o                         
  15   2   7       1079.31        669.37       149.39 o                         
 -12   3   7       1621.16       1617.97       195.42 o                         
 -11   3   7        227.72        322.56        84.16 o                         
 -10   3   7        524.53        483.16        95.20 o                         
  -9   3   7       1166.94       1189.54        33.24 o                         
  -8   3   7       3970.33       4050.83        73.63 o                         
  -7   3   7        995.95       1017.10        20.42 o                         
  -6   3   7       1460.52       1405.00        33.09 o                         
  -5   3   7       1382.98       1300.25        33.80 o                         
  -4   3   7        739.21        801.59        22.76 o                         
  -3   3   7       4367.50       4078.95        81.50 o                         
  -2   3   7       3923.57       3965.02        84.95 o                         
  -1   3   7        343.43        392.27        16.02 o                         
   0   3   7        628.27        590.94        20.37 o                         
   1   3   7        290.26        325.07        14.68 o                         
   2   3   7       4317.60       4363.89        91.69 o                         
   3   3   7       4052.31       3929.37        86.06 o                         
   4   3   7        645.83        753.44        35.67 o                         
   5   3   7       1101.50       1137.72        65.48 o                         
   6   3   7       1666.40       1648.32        41.52 o                         
   7   3   7        985.06       1015.46        28.93 o                         
   8   3   7       4670.52       4806.94       107.90 o                         
   9   3   7       1324.95       1305.38        36.94 o                         
  10   3   7        621.01        698.91        29.90 o                         
  11   3   7        179.15        192.93        24.19 o                         
  12   3   7       1410.24       1489.40        45.39 o                         
  13   3   7        201.67        244.02        41.36 o                         
  14   3   7        734.48        850.63       145.06 o                         
 -12   4   7        152.84        287.17       160.82 o                         
 -11   4   7        493.87        506.00        29.82 o                         
 -10   4   7       1490.67       1486.10        44.29 o                         
  -9   4   7        612.23        599.29        29.19 o                         
  -8   4   7       5688.86       5755.46        91.90 o                         
  -7   4   7       2241.07       2318.88        44.46 o                         
  -6   4   7        609.74        659.16        19.37 o                         
  -5   4   7       1231.43       1352.18        32.49 o                         
  -4   4   7       6171.68       6081.22       116.86 o                         
  -3   4   7       1618.14       1631.63        42.33 o                         
  -2   4   7         81.16         70.80        11.56 o                         
  -1   4   7        427.50        379.08        14.63 o                         
   0   4   7        960.26        788.89        25.71 o                         
   1   4   7        354.13        361.70        16.47 o                         
   2   4   7        102.98        120.56        12.51 o                         
   3   4   7       1954.04       1981.02        49.49 o                         
   4   4   7       6239.88       6278.86       132.50 o                         
   5   4   7       1175.97       1221.89        30.89 o                         
   6   4   7        502.97        552.23        21.51 o                         
   7   4   7       2715.76       2717.68        64.30 o                         
   8   4   7       6015.55       5922.98       104.90 o                         
   9   4   7        555.36        546.51        25.02 o                         
  10   4   7       1801.13       1764.74        49.99 o                         
  11   4   7        565.16        564.02        27.24 o                         
  12   4   7        172.83        159.30        25.26 o                         
  13   4   7       1029.54       1033.83        47.11 o                         
  14   4   7        659.57        646.28        71.81 o                         
  15   4   7        203.12        218.25       166.56 o                         
 -12   5   7       3039.20       2722.12       240.23 o                         
 -11   5   7        853.96        884.45        48.10 o                         
 -10   5   7         62.21        152.41        38.54 o                         
  -9   5   7        205.17        222.47        14.68 o                         
  -8   5   7       2409.30       2539.80        96.47 o                         
  -7   5   7       2250.80       2282.96        58.17 o                         
  -6   5   7        996.20       1028.74        27.14 o                         
  -5   5   7        276.47        316.89        30.54 o                         
  -4   5   7       6312.34       6412.48       123.34 o                         
  -3   5   7       2451.77       2434.60        58.11 o                         
  -2   5   7       1382.28       1415.32        34.81 o                         
  -1   5   7       1917.08       1863.95        43.49 o                         
   0   5   7         53.46        106.77        13.84 o                         
   1   5   7       2407.15       2259.32        47.57 o                         
   2   5   7       1288.95       1319.80        33.68 o                         
   3   5   7       1983.27       2013.14        58.23 o                         
   4   5   7       6655.87       6710.41       123.83 o                         
   5   5   7        312.73        319.44        23.09 o                         
   6   5   7       1231.43       1235.05        33.83 o                         
   7   5   7       2443.84       2419.71        52.30 o                         
   8   5   7       2213.13       2242.48        50.41 o                         
   9   5   7        211.72        202.53        24.87 o                         
  10   5   7         68.87         63.40        21.26 o                         
  11   5   7        839.27        828.49        32.35 o                         
  12   5   7       2687.58       2657.36        80.70 o                         
  13   5   7         93.29         59.07        55.21 o                         
  14   5   7        182.41        105.08        81.84 o                         
  15   5   7         73.73        106.25       155.07 o                         
 -12   6   7        196.98        207.81        58.87 o                         
 -11   6   7        306.05        201.98        27.95 o                         
 -10   6   7        300.04        356.77        22.82 o                         
  -9   6   7         16.95         53.92        14.64 o                         
  -8   6   7       1295.84       1325.10        39.24 o                         
  -7   6   7        259.34        235.02        15.32 o                         
  -6   6   7      11931.67      11874.74       171.30 o                         
  -5   6   7        497.02        492.69        29.74 o                         
  -4   6   7       7311.86       7035.07       128.45 o                         
  -3   6   7        331.68        270.13        16.58 o                         
  -2   6   7      22594.20      22258.99       367.99 o                         
  -1   6   7       6579.62       6542.29       119.66 o                         
   0   6   7       5354.06       5205.74        98.44 o                         
   1   6   7       7012.44       7102.50       125.57 o                         
   2   6   7      20791.86      20520.02       335.80 o                         
   3   6   7        267.19        230.10        16.63 o                         
   4   6   7       7191.44       6913.29       119.33 o                         
   5   6   7        391.44        370.45        18.38 o                         
   6   6   7      11339.93      11186.63       177.93 o                         
   7   6   7        328.95        332.14        20.40 o                         
   8   6   7       1384.88       1429.02        44.12 o                         
   9   6   7         21.28         57.79        22.13 o                         
  10   6   7        266.43        282.61        27.27 o                         
  11   6   7        338.41        252.64        33.38 o                         
  12   6   7        211.07        263.21        69.69 o                         
  13   6   7         29.67         62.89        53.88 o                         
  14   6   7         68.93        544.10       446.53 o                         
  15   6   7        294.51        224.00       163.70 o                         
 -12   7   7       1154.06       1381.82       130.72 o                         
 -11   7   7       1221.31       1314.34        42.19 o                         
 -10   7   7       6892.29       7281.67       127.37 o                         
  -9   7   7        138.13        124.00        22.64 o                         
  -8   7   7         44.12         99.03        73.77 o                         
  -7   7   7         76.64         95.02        14.96 o                         
  -6   7   7       2637.69       2561.83        49.16 o                         
  -5   7   7       5161.21       5094.33        92.82 o                         
  -4   7   7       1687.20       1611.96        42.00 o                         
  -3   7   7        704.66        709.59        25.41 o                         
  -2   7   7        544.21        620.58        24.58 o                         
  -1   7   7       2202.28       2221.38        53.42 o                         
   0   7   7         22.06         17.53        16.11 o                         
   1   7   7       1744.32       1833.28        45.49 o                         
   2   7   7        531.23        580.22        23.03 o                         
   3   7   7        680.04        712.91        36.53 o                         
   4   7   7       1326.34       1301.15        38.36 o                         
   5   7   7       4612.97       4592.80        85.59 o                         
   6   7   7       2790.64       2678.00        55.64 o                         
   7   7   7         61.44         92.22        18.74 o                         
   8   7   7         53.23         55.74        19.29 o                         
   9   7   7        134.58         75.95        20.23 o                         
  10   7   7       7521.35       7885.08       148.04 o                         
  11   7   7        985.01       1011.62        42.67 o                         
  12   7   7        987.01        983.61        41.29 o                         
  13   7   7        630.48        647.19        47.12 o                         
  14   7   7        589.51        755.03       120.73 o                         
 -12   8   7        693.38        838.53        75.22 o                         
 -11   8   7        159.18        186.13        31.09 o                         
 -10   8   7        147.65        117.51        24.77 o                         
  -9   8   7        233.01        210.87        32.56 o                         
  -8   8   7       4730.10       4868.91        91.87 o                         
  -7   8   7       1392.50       1376.53        33.91 o                         
  -6   8   7        571.58        573.09        21.85 o                         
  -5   8   7        577.18        637.35        25.79 o                         
  -4   8   7      12961.86      12786.33       205.17 o                         
  -3   8   7        506.05        541.24        20.84 o                         
  -2   8   7        577.48        551.27        23.51 o                         
  -1   8   7       2338.04       2180.84        49.83 o                         
   0   8   7       3584.69       3384.35        72.31 o                         
   1   8   7       2578.30       2487.67        60.18 o                         
   2   8   7        637.64        568.86        22.53 o                         
   3   8   7        461.65        501.56        22.66 o                         
   4   8   7      12603.58      12374.84       202.31 o                         
   5   8   7        724.11        733.68        28.28 o                         
   6   8   7        540.72        522.59        23.34 o                         
   7   8   7       1303.01       1369.79        38.86 o                         
   8   8   7       4564.12       4514.98        85.97 o                         
   9   8   7        184.16        223.01        52.87 o                         
  10   8   7        178.19        154.83        25.90 o                         
  11   8   7        151.69        197.16        57.64 o                         
  12   8   7        553.17        629.88       132.86 o                         
  13   8   7       1018.38        975.11        77.57 o                         
  14   8   7        189.70        160.32       109.54 o                         
 -12   9   7        231.53        342.53        60.77 o                         
 -11   9   7       1216.28       1289.85        52.59 o                         
 -10   9   7        359.22        363.63        50.35 o                         
  -9   9   7        228.33        250.80        23.84 o                         
  -8   9   7        226.67        211.37        21.03 o                         
  -7   9   7       1494.26       1430.99        51.87 o                         
  -6   9   7       1610.38       1718.69        41.72 o                         
  -5   9   7       2035.11       2302.98       121.44 o                         
  -4   9   7       2493.73       2462.91        49.49 o                         
  -3   9   7       1683.93       1579.46        37.79 o                         
  -2   9   7       1157.82       1250.51        31.36 o                         
  -1   9   7       2253.97       2390.37        49.03 o                         
   0   9   7         39.36          6.68        23.93 o                         
   1   9   7       2851.30       2873.83        61.17 o                         
   2   9   7       1041.37       1091.45        32.47 o                         
   3   9   7       1738.60       1648.92        41.17 o                         
   4   9   7       2599.44       2547.72        52.31 o                         
   5   9   7       1855.96       1966.21        46.98 o                         
   6   9   7       1308.66       1422.44        42.69 o                         
   7   9   7       1537.32       1483.38        39.83 o                         
   8   9   7        257.49        217.01        22.90 o                         
   9   9   7        217.62        208.47        26.29 o                         
  10   9   7        447.56        515.60        33.09 o                         
  11   9   7       1066.80        982.49        38.13 o                         
  12   9   7        217.36        169.38        36.82 o                         
  13   9   7        471.80        541.70        80.01 o                         
 -11  10   7        110.14        121.32        63.18 o                         
 -10  10   7        965.80       1039.71        78.80 o                         
  -9  10   7        571.85        532.06        33.67 o                         
  -8  10   7       1836.52       1967.73        80.06 o                         
  -7  10   7       1179.91       1215.03        40.99 o                         
  -6  10   7        767.08        847.25        36.78 o                         
  -5  10   7       2236.50       2187.11        46.75 o                         
  -4  10   7       4822.04       4842.30        97.99 o                         
  -3  10   7         81.76         66.37        15.40 o                         
  -2  10   7       1929.60       1919.41        42.94 o                         
  -1  10   7       1485.15       1577.60        37.96 o                         
   0  10   7       8886.04       8885.64       142.59 o                         
   1  10   7       1842.21       1906.54        44.70 o                         
   2  10   7       2272.22       2276.57        47.14 o                         
   3  10   7         79.38         43.58        19.38 o                         
   4  10   7       5498.90       5428.54       100.35 o                         
   5  10   7       2842.53       2768.83        63.95 o                         
   6  10   7        609.06        601.70        33.35 o                         
   7  10   7        933.22        937.81        38.99 o                         
   8  10   7       1589.29       1623.77        53.36 o                         
   9  10   7        717.65        688.88        47.65 o                         
  10  10   7        841.13        842.60        38.71 o                         
  11  10   7        109.69        116.07        31.61 o                         
  12  10   7        619.08        656.35        50.81 o                         
  13  10   7        141.92        134.81        51.67 o                         
 -11  11   7        678.21        571.60        80.43 o                         
 -10  11   7       4661.22       4460.22       190.52 o                         
  -9  11   7        297.90        279.48        66.44 o                         
  -8  11   7        132.73        190.67        32.89 o                         
  -7  11   7        162.13        201.03        30.98 o                         
  -6  11   7       2411.60       2470.92        49.71 o                         
  -5  11   7       2240.95       2361.26        50.80 o                         
  -4  11   7        628.52        556.54        28.86 o                         
  -3  11   7         65.40         52.25        18.28 o                         
  -2  11   7        694.83        740.29        28.16 o                         
  -1  11   7         52.13         57.37        18.14 o                         
   0  11   7        606.96        565.23        24.22 o                         
   1  11   7         46.15         63.23        16.74 o                         
   2  11   7        559.55        566.63        24.00 o                         
   3  11   7         51.87         89.28        24.72 o                         
   4  11   7        561.66        489.22        27.08 o                         
   5  11   7       2188.71       2253.17        52.33 o                         
   6  11   7       2615.44       2647.73        56.45 o                         
   7  11   7        160.50        259.74        39.94 o                         
   8  11   7        116.06        149.57        24.89 o                         
   9  11   7        377.32        333.53        31.52 o                         
  10  11   7       4438.09       4319.71       120.32 o                         
  11  11   7        639.69        616.56        45.09 o                         
  12  11   7        918.63        799.66        51.70 o                         
  13  11   7        368.63        296.32        58.79 o                         
 -11  12   7         36.69         83.27        66.05 o                         
 -10  12   7        121.51        182.36        51.10 o                         
  -9  12   7        226.71        181.49        59.16 o                         
  -8  12   7        650.88        775.65       119.46 o                         
  -7  12   7          2.47         53.56        25.15 o                         
  -6  12   7       3727.18       3576.47        64.36 o                         
  -5  12   7        133.67        107.66        20.66 o                         
  -4  12   7       4606.28       4630.83        81.04 o                         
  -3  12   7        352.88        384.01        45.26 o                         
  -2  12   7        555.51        618.16       107.08 o                         
  -1  12   7        286.16        332.01        30.53 o                         
   0  12   7       4229.95       4352.69        73.91 o                         
   1  12   7        273.32        277.67        26.46 o                         
   2  12   7        626.75        643.92        27.72 o                         
   3  12   7        360.74        376.60        33.82 o                         
   4  12   7       4270.00       4241.98        76.17 o                         
   5  12   7        113.42        102.71        19.91 o                         
   6  12   7       3866.29       3698.57        72.29 o                         
   7  12   7          2.64         -8.86        25.93 o                         
   8  12   7        652.67        626.23        37.99 o                         
   9  12   7        250.06        223.55        42.45 o                         
  10  12   7        116.92        106.22        35.15 o                         
  11  12   7         37.73          1.75        49.94 o                         
  12  12   7        609.85        456.67        50.71 o                         
 -11  13   7        256.91        396.31        74.67 o                         
 -10  13   7        172.90        230.02        61.71 o                         
  -9  13   7        381.30        548.50       129.28 o                         
  -8  13   7        179.30        146.99        39.29 o                         
  -7  13   7         82.40         20.63        46.25 o                         
  -6  13   7       1581.62       1579.51        49.01 o                         
  -5  13   7        910.31        905.19        28.10 o                         
  -4  13   7        442.33        476.12        50.42 o                         
  -3  13   7       1153.24       1172.15        35.01 o                         
  -2  13   7        120.14        127.68        21.23 o                         
  -1  13   7        243.13        269.75        16.45 o                         
   0  13   7        740.65        737.04        24.94 o                         
   1  13   7        304.91        358.81        18.81 o                         
   2  13   7         98.33        147.84        16.89 o                         
   3  13   7       1028.63       1067.05        31.50 o                         
   4  13   7        474.06        481.05        32.44 o                         
   5  13   7        960.59        947.43        33.17 o                         
   6  13   7       1245.75       1189.51        47.75 o                         
   7  13   7         65.57        103.96        77.51 o                         
   8  13   7        227.69        235.43        46.84 o                         
   9  13   7        310.88        298.55        49.22 o                         
  10  13   7        177.50        304.02        51.17 o                         
  11  13   7        268.13        378.20       197.88 o                         
 -10  14   7        101.31         77.53        77.53 o                         
  -9  14   7        354.38        348.44       147.91 o                         
  -8  14   7       1209.79       1204.26       119.97 o                         
  -7  14   7        844.78        786.69        48.68 o                         
  -6  14   7        184.98        123.09        35.73 o                         
  -5  14   7        849.65        862.53        48.28 o                         
  -4  14   7       1886.97       1856.96        62.95 o                         
  -3  14   7         72.67        145.23       131.66 o                         
  -2  14   7        173.42        142.57        32.90 o                         
  -1  14   7        288.20        257.76        37.40 o                         
   0  14   7       6851.51       7268.27       154.57 o                         
   1  14   7        303.67        462.75       310.12 o                         
   2  14   7        185.98        251.43        31.23 o                         
   3  14   7         60.37         95.74        38.13 o                         
   4  14   7       1911.69       1994.30        66.89 o                         
   5  14   7       1072.94       1066.67        61.73 o                         
   6  14   7        151.72        143.42        38.55 o                         
   7  14   7        824.86        887.25        69.17 o                         
   8  14   7       1186.99       1097.22        59.70 o                         
   9  14   7        382.67        409.36       127.71 o                         
  10  14   7        128.18        125.86       119.37 o                         
  -9  15   7        987.99        882.75       147.94 o                         
  -8  15   7        341.93        480.48        62.56 o                         
  -7  15   7        210.13        331.82        66.05 o                         
  -6  15   7       1719.59       1827.82       107.47 o                         
  -5  15   7        516.73        409.52        60.52 o                         
  -4  15   7        549.93        641.04        74.33 o                         
  -3  15   7        435.28        426.04        47.16 o                         
  -2  15   7        732.68        768.23        70.12 o                         
  -1  15   7         76.45         57.47        36.66 o                         
   0  15   7        573.95        567.05        71.81 o                         
   1  15   7         60.55        101.94        58.89 o                         
   2  15   7        845.94        873.49        71.10 o                         
   3  15   7        377.91        405.19        37.02 o                         
   4  15   7        483.90        453.83        45.63 o                         
   5  15   7        657.04        693.23        64.76 o                         
   6  15   7       1904.01       1965.87        87.85 o                         
   7  15   7        175.63        167.48        40.66 o                         
   8  15   7        310.66        282.76       145.17 o                         
   9  15   7       1253.05       1442.26       115.12 o                         
  -8  16   7        455.63        519.27       190.99 o                         
  -7  16   7        108.72        172.68        93.33 o                         
  -6  16   7        537.02        545.01        80.42 o                         
  -5  16   7        112.87        127.41        49.72 o                         
  -4  16   7        318.70        256.66        55.16 o                         
  -3  16   7        501.95        476.97        64.94 o                         
  -2  16   7        926.78        904.70        56.83 o                         
  -1  16   7       1145.14       1226.95       241.33 o                         
   0  16   7       2678.54       2654.95       108.04 o                         
   1  16   7        900.75        905.41        55.82 o                         
   2  16   7       1041.57       1050.75        68.57 o                         
   3  16   7        595.38        696.89        78.02 o                         
   4  16   7        293.15        320.33        48.46 o                         
   5  16   7         90.14         43.38        63.02 o                         
   6  16   7        655.35        656.02        72.03 o                         
   7  16   7        104.77         83.28        86.15 o                         
   8  16   7        448.76        418.34        74.23 o                         
  -7  17   7         36.83        100.78       162.24 o                         
  -6  17   7         18.48         10.18        55.15 o                         
  -5  17   7        191.33        227.43        76.44 o                         
  -4  17   7        168.97        132.14        66.64 o                         
  -3  17   7        906.01        957.32        77.28 o                         
  -2  17   7        108.52        157.67        63.94 o                         
  -1  17   7        313.19        311.19       120.62 o                         
   0  17   7        208.15        113.04        55.15 o                         
   1  17   7        370.96        408.79        87.85 o                         
   2  17   7        138.00        118.75       120.61 o                         
   3  17   7       1152.24       1086.50        69.10 o                         
   4  17   7        139.73        811.09       776.79 o                         
   5  17   7        191.18        112.00        69.86 o                         
   6  17   7         18.66        143.17       287.15 o                         
   7  17   7         30.14        -21.69        49.72 o                         
  -5  18   7        127.81         68.68        87.59 o                         
  -4  18   7        580.89        537.10        77.70 o                         
  -3  18   7        229.38        180.28        62.79 o                         
  -2  18   7         82.94        120.74        64.26 o                         
  -1  18   7        154.01        321.03       368.75 o                         
   0  18   7       4483.67       4581.94       199.89 o                         
   1  18   7        148.13        118.25        68.68 o                         
   2  18   7         95.81         83.84        49.20 o                         
   3  18   7        180.61        118.95        54.71 o                         
   4  18   7        497.75        470.80       143.60 o                         
   5  18   7        105.33        341.72       109.12 o                         
 -11   0   8       6738.29       6789.53       374.63 o                         
 -10   0   8         87.37         97.64       100.51 o                         
  -9   0   8        539.75        542.89       160.86 o                         
  -8   0   8       2888.26       2724.55       238.79 o                         
  -7   0   8       3471.32       3229.85        89.03 o                         
  -6   0   8       4597.77       4673.39       148.60 o                         
  -5   0   8         62.98         83.57        14.36 o                         
  -4   0   8      18812.37      19338.35       498.61 o                         
  -3   0   8       3787.87       3019.27       103.79 o                         
  -2   0   8       1574.16       1508.04        52.42 o                         
  -1   0   8      31152.75      30937.49       777.12 o                         
   0   0   8       7673.27       7058.83       206.90 o                         
   1   0   8      30635.40      30395.62       775.51 o                         
   2   0   8       1505.66       1477.93       126.57 o                         
   3   0   8       4549.00       3800.27       144.27 o                         
   4   0   8      20155.03      20959.00       555.73 o                         
   5   0   8         77.27         97.25        20.31 o                         
   6   0   8       5627.37       5832.28       170.04 o                         
   7   0   8       3024.09       2838.72        98.96 o                         
   8   0   8       3498.91       3483.02       119.64 o                         
   9   0   8        480.00        471.91        41.08 o                         
  10   0   8         79.56         66.05        37.33 o                         
  11   0   8       7128.45       7196.67       239.24 o                         
  12   0   8        193.46        138.88        37.53 o                         
  13   0   8        199.65        203.25        33.80 o                         
  14   0   8        766.92        782.85       135.01 o                         
  15   0   8        738.23        399.26       140.75 o                         
 -11   1   8        633.61        639.13        93.13 o                         
 -10   1   8       1254.39       1367.55       100.44 o                         
  -9   1   8        533.28        654.95        75.98 o                         
  -8   1   8        801.27        816.30        29.05 o                         
  -7   1   8       6887.53       7116.53       103.19 o                         
  -6   1   8       3598.93       3576.84        85.90 o                         
  -5   1   8        508.36        554.40        21.00 o                         
  -4   1   8       1950.62       1813.43        46.42 o                         
  -3   1   8       2918.45       2750.77        63.30 o                         
  -2   1   8       7420.37       7411.45       146.35 o                         
  -1   1   8        465.28        527.47        18.92 o                         
   0   1   8       1078.25       1156.30        32.69 o                         
   1   1   8        479.60        554.64        22.81 o                         
   2   1   8       7566.01       7593.44       150.56 o                         
   3   1   8       3383.63       3199.62        76.35 o                         
   4   1   8       1773.97       1645.03        43.46 o                         
   5   1   8        399.20        447.31        25.73 o                         
   6   1   8       2830.53       2809.26        79.13 o                         
   7   1   8       6780.61       6943.60       121.24 o                         
   8   1   8        958.80        892.84        34.24 o                         
   9   1   8        598.89        627.70        29.36 o                         
  10   1   8       1307.85       1381.46        42.80 o                         
  11   1   8        590.70        623.81        32.94 o                         
  12   1   8          9.26         18.30        25.06 o                         
  13   1   8        981.16        946.58        38.29 o                         
  14   1   8        276.80        520.46       191.72 o                         
  15   1   8       1850.05       1337.34       154.28 o                         
 -11   2   8         11.33        146.45       140.70 o                         
 -10   2   8        869.32        891.88       172.37 o                         
  -9   2   8       2987.59       3054.04        76.34 o                         
  -8   2   8         53.43         51.34        33.60 o                         
  -7   2   8        273.69        276.60        11.45 o                         
  -6   2   8       1691.39       1863.06        42.59 o                         
  -5   2   8        581.50        630.58        21.81 o                         
  -4   2   8       1097.70       1153.85        34.79 o                         
  -3   2   8       1079.77       1126.59        32.03 o                         
  -2   2   8       5933.42       6389.12       133.98 o                         
  -1   2   8       1257.45       1191.12        30.48 o                         
   0   2   8      14050.91      14679.29       271.27 o                         
   1   2   8       1164.74       1090.81        36.45 o                         
   2   2   8       6862.68       7377.23       147.26 o                         
   3   2   8       1032.69       1087.09        32.40 o                         
   4   2   8       1308.45       1431.99        42.39 o                         
   5   2   8        523.43        585.50        25.56 o                         
   6   2   8       2018.41       2177.33        52.74 o                         
   7   2   8        308.11        347.60        22.04 o                         
   8   2   8         45.59         33.96        15.56 o                         
   9   2   8       3433.25       3545.46        88.94 o                         
  10   2   8        923.09        891.52        37.50 o                         
  11   2   8         12.53         37.70        20.60 o                         
  12   2   8        495.21        441.37        28.10 o                         
  13   2   8        200.54        217.28        51.50 o                         
  14   2   8         73.02         46.30        44.51 o                         
  15   2   8        148.95         40.20        94.77 o                         
 -11   3   8       2547.14       2421.45       153.49 o                         
 -10   3   8        221.52        219.70       156.27 o                         
  -9   3   8        109.34        123.14        13.16 o                         
  -8   3   8        146.56        174.57        12.15 o                         
  -7   3   8      10141.48      10328.10       145.32 o                         
  -6   3   8       1417.51       1317.38        35.36 o                         
  -5   3   8       4739.45       4785.09        93.09 o                         
  -4   3   8        261.80        254.96        13.57 o                         
  -3   3   8       7024.70       6786.76       143.84 o                         
  -2   3   8       1060.75       1112.93        32.34 o                         
  -1   3   8       1713.39       1577.12        40.90 o                         
   0   3   8         32.89         30.15        11.22 o                         
   1   3   8       1362.74       1357.12        38.33 o                         
   2   3   8        833.43        943.84        29.60 o                         
   3   3   8       7577.24       7424.74       152.44 o                         
   4   3   8        251.48        249.77        18.66 o                         
   5   3   8       4715.65       4869.46        99.48 o                         
   6   3   8       1196.08       1161.36        37.08 o                         
   7   3   8       9356.02       9305.43       165.25 o                         
   8   3   8        123.32        122.66        18.17 o                         
   9   3   8        102.61        114.25        20.97 o                         
  10   3   8        213.26        217.34        36.63 o                         
  11   3   8       2280.14       2386.24        62.66 o                         
  12   3   8        104.56         86.70        22.15 o                         
  13   3   8        182.30        231.47        39.80 o                         
  14   3   8        675.39        530.24        49.89 o                         
 -12   4   8        147.89         -8.62       172.30 o                         
 -11   4   8       3662.21       3635.59       117.88 o                         
 -10   4   8       1324.45       1372.77        50.37 o                         
  -9   4   8        168.73        209.45        24.68 o                         
  -8   4   8       2765.80       2902.38        49.47 o                         
  -7   4   8       4646.20       4691.45        77.17 o                         
  -6   4   8       1571.50       1486.25        35.14 o                         
  -5   4   8       3527.73       3211.56        72.93 o                         
  -4   4   8        355.86        390.99        15.48 o                         
  -3   4   8      17511.41      16759.98       290.38 o                         
  -2   4   8       3234.67       3417.44        72.58 o                         
  -1   4   8      19794.91      19207.29       346.82 o                         
   0   4   8        663.98        587.77        21.88 o                         
   1   4   8      19094.15      18530.12       334.25 o                         
   2   4   8       3601.01       3795.39        80.01 o                         
   3   4   8      16979.38      16546.81       365.06 o                         
   4   4   8        381.64        394.24        20.22 o                         
   5   4   8       3083.59       2888.36        75.50 o                         
   6   4   8       1619.15       1551.24        37.78 o                         
   7   4   8       5241.16       5215.71        99.08 o                         
   8   4   8       3090.98       3080.60        70.41 o                         
   9   4   8        133.02        230.00       402.34 o                         
  10   4   8       1447.00       1419.50        40.57 o                         
  11   4   8       4106.10       4252.33        94.93 o                         
  12   4   8        180.31        121.55        28.39 o                         
  13   4   8        163.22        150.48        39.46 o                         
  14   4   8        814.51        694.51        61.33 o                         
  15   4   8        214.38        -37.33       143.59 o                         
 -12   5   8        767.60        654.94       209.70 o                         
 -11   5   8        824.50        768.31        34.81 o                         
 -10   5   8       2059.26       2099.80        61.47 o                         
  -9   5   8       1162.84       1225.78        29.39 o                         
  -8   5   8       1898.10       1893.45        44.04 o                         
  -7   5   8        410.95        384.97        17.79 o                         
  -6   5   8       2555.40       2398.90        51.53 o                         
  -5   5   8       3176.21       3237.79        79.69 o                         
  -4   5   8       1868.49       1910.52        46.56 o                         
  -3   5   8        201.12        170.87        15.81 o                         
  -2   5   8       1480.91       1590.62        38.59 o                         
  -1   5   8        746.98        752.81        23.98 o                         
   0   5   8       3891.35       4023.05        81.45 o                         
   1   5   8        898.52        865.71        25.12 o                         
   2   5   8       1591.09       1710.29        37.51 o                         
   3   5   8        254.09        231.36        14.47 o                         
   4   5   8       1784.93       1823.42        41.74 o                         
   5   5   8       3479.30       3516.14        71.33 o                         
   6   5   8       2030.22       1960.94        50.19 o                         
   7   5   8        521.67        525.56        23.95 o                         
   8   5   8       2115.83       2053.57        52.01 o                         
   9   5   8       1097.34       1190.27        34.78 o                         
  10   5   8       1797.64       1775.02        53.50 o                         
  11   5   8        659.91        661.06        69.64 o                         
  12   5   8        710.52        680.84        40.46 o                         
  13   5   8        335.75        344.98        69.81 o                         
  14   5   8         56.68        157.94        74.66 o                         
  15   5   8        581.19        456.82       120.73 o                         
 -12   6   8        714.90        723.37       179.53 o                         
 -11   6   8         39.41         58.36        21.15 o                         
 -10   6   8        612.88        652.00        32.99 o                         
  -9   6   8       3680.64       3970.62        74.10 o                         
  -8   6   8        585.16        582.04        20.40 o                         
  -7   6   8        715.31        686.38        22.61 o                         
  -6   6   8        594.12        622.27        21.85 o                         
  -5   6   8        619.81        591.72        20.15 o                         
  -4   6   8       1229.78       1253.05        34.07 o                         
  -3   6   8       4208.87       4207.15        86.09 o                         
  -2   6   8       7018.89       7213.05       145.23 o                         
  -1   6   8       1369.43       1242.81        34.70 o                         
   0   6   8       1385.68       1242.54        32.48 o                         
   1   6   8       1663.36       1516.18        36.52 o                         
   2   6   8       5889.03       6153.58       118.04 o                         
   3   6   8       3843.18       3995.79        80.14 o                         
   4   6   8       1101.32       1160.60        35.97 o                         
   5   6   8        613.21        588.87        23.47 o                         
   6   6   8        656.68        718.73        24.88 o                         
   7   6   8        870.15        806.04        29.90 o                         
   8   6   8        490.19        478.89        25.56 o                         
   9   6   8       3550.24       3748.88        83.78 o                         
  10   6   8        571.05        604.29        48.81 o                         
  11   6   8         49.82         53.48        28.83 o                         
  12   6   8        877.66        924.90        47.95 o                         
  13   6   8       1333.77       1169.03        72.99 o                         
  14   6   8        598.90        566.82        72.92 o                         
 -12   7   8        245.20        218.48        77.54 o                         
 -11   7   8       1332.88       1381.59        51.39 o                         
 -10   7   8        831.84        857.54        30.62 o                         
  -9   7   8        282.42        288.38        41.44 o                         
  -8   7   8       1612.88       1566.67        35.98 o                         
  -7   7   8       1069.12       1033.33        52.98 o                         
  -6   7   8        558.71        506.41        20.11 o                         
  -5   7   8       2019.71       1975.25        85.68 o                         
  -4   7   8       2059.33       1946.56        43.02 o                         
  -3   7   8       3548.26       3485.25        75.19 o                         
  -2   7   8        150.83        114.32        15.35 o                         
  -1   7   8       1225.61       1201.27        34.33 o                         
   0   7   8          3.63        -11.63        11.63 o                         
   1   7   8       1297.94       1288.84        32.28 o                         
   2   7   8        148.38        112.43        15.24 o                         
   3   7   8       3326.54       3328.55        69.71 o                         
   4   7   8       1678.35       1623.58        44.17 o                         
   5   7   8       2434.37       2389.04        61.34 o                         
   6   7   8        582.81        585.48        25.56 o                         
   7   7   8        999.42        979.32        30.74 o                         
   8   7   8       1473.56       1401.86        41.96 o                         
   9   7   8        331.64        289.12        23.77 o                         
  10   7   8        654.00        689.77        41.16 o                         
  11   7   8       1175.33       1220.23        45.57 o                         
  12   7   8        239.73        238.15        40.00 o                         
  13   7   8        331.52        360.34        51.83 o                         
  14   7   8        468.93        518.20       125.86 o                         
 -12   8   8        266.17        209.65       172.31 o                         
 -11   8   8        312.68        242.44        43.20 o                         
 -10   8   8        781.70        749.62        38.54 o                         
  -9   8   8       1402.93       1425.95        39.47 o                         
  -8   8   8        362.30        332.80        23.97 o                         
  -7   8   8       1417.45       1483.58        50.78 o                         
  -6   8   8        309.81        335.54        20.64 o                         
  -5   8   8       5862.68       5860.55       105.10 o                         
  -4   8   8       1796.05       1776.28        44.19 o                         
  -3   8   8      10318.95       9957.07       170.36 o                         
  -2   8   8        990.03        973.77        30.73 o                         
  -1   8   8       3919.37       3850.60        85.03 o                         
   0   8   8        943.86        904.61        27.97 o                         
   1   8   8       4483.76       4417.69        88.17 o                         
   2   8   8        923.83        951.36        32.48 o                         
   3   8   8       9685.50       9417.22       174.11 o                         
   4   8   8       1592.88       1639.79        49.07 o                         
   5   8   8       5427.39       5318.90       100.32 o                         
   6   8   8        392.02        435.93        25.36 o                         
   7   8   8       1169.55       1186.29        38.15 o                         
   8   8   8        459.74        476.62        30.67 o                         
   9   8   8       1263.27       1380.28        70.50 o                         
  10   8   8        986.21       1023.49        52.57 o                         
  11   8   8        364.47        339.29        38.10 o                         
  12   8   8        296.24        240.34        34.51 o                         
  13   8   8         46.99         23.59        39.59 o                         
  14   8   8          1.14        180.58       105.43 o                         
 -12   9   8         57.30       -134.96       152.19 o                         
 -11   9   8       1830.94       1796.93       106.10 o                         
 -10   9   8        353.02        331.23        25.76 o                         
  -9   9   8       5336.72       5583.92       140.11 o                         
  -8   9   8       2554.14       2385.08        59.82 o                         
  -7   9   8        374.64        336.69        20.90 o                         
  -6   9   8        669.52        663.77        25.30 o                         
  -5   9   8       8480.20       8500.18       142.21 o                         
  -4   9   8       2078.01       2140.55        49.26 o                         
  -3   9   8         12.56         15.79        14.65 o                         
  -2   9   8        412.60        366.87        25.57 o                         
  -1   9   8       2370.27       2263.08        65.52 o                         
   0   9   8        126.27        119.46        24.81 o                         
   1   9   8       2688.70       2554.48        59.81 o                         
   2   9   8        379.67        359.32        22.95 o                         
   3   9   8         10.30         36.24        16.17 o                         
   4   9   8       2386.14       2398.54        55.09 o                         
   5   9   8       8182.14       8107.50       141.17 o                         
   6   9   8        667.23        747.93        38.11 o                         
   7   9   8        378.45        370.39        26.36 o                         
   8   9   8       2916.39       2847.29        69.67 o                         
   9   9   8       4576.06       4743.22       108.02 o                         
  10   9   8        447.76        402.24        43.54 o                         
  11   9   8       1829.01       1723.71        61.79 o                         
  12   9   8         72.72         50.98        36.42 o                         
  13   9   8       1957.22       1824.47       143.11 o                         
 -11  10   8         91.15         89.70        74.66 o                         
 -10  10   8        257.08        323.12        74.23 o                         
  -9  10   8        766.79        795.06        33.56 o                         
  -8  10   8        411.13        496.52        73.47 o                         
  -7  10   8         11.80         21.47        20.76 o                         
  -6  10   8        958.74        937.57        32.91 o                         
  -5  10   8       1380.80       1407.26        36.77 o                         
  -4  10   8        623.10        600.81        28.08 o                         
  -3  10   8       1639.37       1641.32        44.76 o                         
  -2  10   8        836.07        874.34        29.39 o                         
  -1  10   8       6065.24       6070.36       111.34 o                         
   0  10   8       2698.15       2624.52        56.18 o                         
   1  10   8       6440.56       6444.10       125.71 o                         
   2  10   8        769.83        801.13        30.99 o                         
   3  10   8       1304.62       1351.84        44.55 o                         
   4  10   8        626.18        620.39        36.36 o                         
   5  10   8       1162.87       1141.87        36.95 o                         
   6  10   8       1163.89       1107.90        37.35 o                         
   7  10   8         14.67          7.17        19.04 o                         
   8  10   8        358.45        373.19        27.91 o                         
   9  10   8        881.03        946.61        44.11 o                         
  10  10   8        275.94        278.63        59.72 o                         
  11  10   8         72.96         -7.28        35.76 o                         
  12  10   8       1559.22       1445.40        71.97 o                         
  13  10   8       1973.38       1880.57       199.94 o                         
 -11  11   8        192.79        123.49        60.31 o                         
 -10  11   8        296.73        331.76        49.55 o                         
  -9  11   8        131.86         62.76        23.33 o                         
  -8  11   8        856.19        814.33        37.54 o                         
  -7  11   8       1215.77       1186.26        39.40 o                         
  -6  11   8         26.35         42.78        23.31 o                         
  -5  11   8        963.93        940.20        30.11 o                         
  -4  11   8       2111.74       2020.99        49.13 o                         
  -3  11   8        512.54        502.80        24.85 o                         
  -2  11   8       2989.36       2930.76        66.11 o                         
  -1  11   8       1121.45       1148.45        80.10 o                         
   0  11   8          2.36          4.11        19.94 o                         
   1  11   8       1412.93       1425.02        36.79 o                         
   2  11   8       3769.03       3623.98        70.52 o                         
   3  11   8        519.55        506.40        28.94 o                         
   4  11   8       1803.67       1696.21        45.41 o                         
   5  11   8        808.56        803.65        31.81 o                         
   6  11   8         25.89          6.50        19.55 o                         
   7  11   8        977.30        905.08        37.50 o                         
   8  11   8       1069.52       1020.64        62.03 o                         
   9  11   8        159.20        116.37        30.83 o                         
  10  11   8        284.41        340.05        32.84 o                         
  11  11   8        239.28        238.31        67.77 o                         
  12  11   8        262.77        121.73        42.06 o                         
 -11  12   8         19.85         68.92        63.17 o                         
 -10  12   8        651.08        563.01       123.51 o                         
  -9  12   8       2150.52       1959.56       101.39 o                         
  -8  12   8        341.93        372.90        31.66 o                         
  -7  12   8        188.71        281.16        39.71 o                         
  -6  12   8        499.25        497.75        28.32 o                         
  -5  12   8       1189.15       1237.17        50.50 o                         
  -4  12   8        209.44        241.89        26.24 o                         
  -3  12   8       1211.45       1212.23        35.95 o                         
  -2  12   8       1040.36       1040.40        42.25 o                         
  -1  12   8        544.21        586.72        28.52 o                         
   0  12   8        506.69        542.95       263.84 o                         
   1  12   8        506.96        424.71        24.91 o                         
   2  12   8       1185.55       1063.53        34.86 o                         
   3  12   8       1103.43       1034.41        30.09 o                         
   4  12   8        226.50        215.30        29.97 o                         
   5  12   8       1270.85       1267.18        41.35 o                         
   6  12   8        393.07        383.11        28.49 o                         
   7  12   8        157.60        130.86        28.90 o                         
   8  12   8        270.52        212.38        31.95 o                         
   9  12   8       2331.63       2381.60        88.90 o                         
  10  12   8        810.70        744.41        59.22 o                         
  11  12   8         21.66         70.45        44.47 o                         
  12  12   8       1047.57        777.72        70.91 o                         
 -11  13   8        269.95        281.44        80.41 o                         
 -10  13   8         40.54        157.94        80.40 o                         
  -9  13   8       4033.33       4277.64       167.58 o                         
  -8  13   8        167.61        124.32        32.37 o                         
  -7  13   8        376.38        264.13        33.00 o                         
  -6  13   8         68.09         67.48        26.29 o                         
  -5  13   8       2629.64       2645.37        76.81 o                         
  -4  13   8       1053.10       1061.98        52.55 o                         
  -3  13   8       1038.82       1053.74        33.34 o                         
  -2  13   8        840.47        805.32        29.94 o                         
  -1  13   8        834.47        878.93        31.81 o                         
   0  13   8        139.75        112.17        17.19 o                         
   1  13   8        890.88        903.37        36.52 o                         
   2  13   8        848.85        851.59        37.79 o                         
   3  13   8       1041.12       1048.05        33.09 o                         
   4  13   8       1329.32       1377.89        50.19 o                         
   5  13   8       2408.86       2461.83        95.36 o                         
   6  13   8         86.43         48.32        29.79 o                         
   7  13   8        299.47        343.58        82.90 o                         
   8  13   8        170.77        200.74        42.28 o                         
   9  13   8       4067.22       4122.83       130.76 o                         
  10  13   8         36.78         69.78        43.15 o                         
  11  13   8        259.50        350.98       177.18 o                         
 -10  14   8        207.05        178.05        77.54 o                         
  -8  14   8        403.71        395.08        57.95 o                         
  -7  14   8       1090.56       1202.05        76.48 o                         
  -6  14   8        177.22         22.41        45.02 o                         
  -5  14   8       1682.32       1594.28        79.67 o                         
  -4  14   8         99.43         40.77        24.88 o                         
  -3  14   8       1053.37       1033.29       180.39 o                         
  -2  14   8        157.01        179.47        39.38 o                         
  -1  14   8       2609.50       2755.06        76.06 o                         
   0  14   8         16.25         47.81        23.73 o                         
   1  14   8       2624.00       2915.25        75.30 o                         
   2  14   8        197.30        210.54        36.09 o                         
   3  14   8        893.72        959.16        50.59 o                         
   4  14   8        119.37         71.35        24.70 o                         
   5  14   8       1780.82       1888.51        81.78 o                         
   6  14   8        192.91        173.96        35.69 o                         
   7  14   8       1087.78       1165.50        73.96 o                         
   8  14   8        355.04        354.62        44.67 o                         
   9  14   8        505.44        494.88        47.00 o                         
  10  14   8        163.55        122.92        46.67 o                         
  -9  15   8         90.17         61.54        64.85 o                         
  -8  15   8        410.07        384.97       123.50 o                         
  -7  15   8        217.08        226.82        63.94 o                         
  -6  15   8         39.90         14.04        44.85 o                         
  -5  15   8        278.17        296.76        42.69 o                         
  -4  15   8       1768.83       1882.62        83.04 o                         
  -3  15   8        462.39        510.62        73.94 o                         
  -2  15   8        778.35        835.52        68.01 o                         
  -1  15   8         54.14         82.61        41.72 o                         
   0  15   8        238.70        332.82        55.82 o                         
   1  15   8         43.84         55.82        50.28 o                         
   2  15   8        986.87       1060.89        52.60 o                         
   3  15   8        414.73        523.10        69.76 o                         
   4  15   8       1442.64       1579.36        73.94 o                         
   5  15   8        220.55        200.02        42.14 o                         
   6  15   8         49.06        104.13        45.09 o                         
   7  15   8        187.20        182.42        43.13 o                         
   8  15   8        372.91        462.66        91.61 o                         
   9  15   8         97.84        127.78        63.33 o                         
  -8  16   8       1339.23       1446.24       405.11 o                         
  -7  16   8        165.88        139.08       142.15 o                         
  -6  16   8        353.91        432.31        65.98 o                         
  -5  16   8        642.50        568.95        65.80 o                         
  -4  16   8        415.48        347.04        54.38 o                         
  -3  16   8        185.68        188.28        40.62 o                         
  -2  16   8        302.53        267.40        68.93 o                         
  -1  16   8        791.54        890.67       123.52 o                         
   0  16   8        132.88        155.70        53.63 o                         
   1  16   8        894.62        932.90        81.42 o                         
   2  16   8        238.70        240.66        49.72 o                         
   3  16   8        163.57        177.16       117.74 o                         
   4  16   8        480.17        389.35        65.98 o                         
   5  16   8        712.77        724.14        71.00 o                         
   6  16   8        313.20        343.14        78.98 o                         
   7  16   8        193.76        263.69        68.95 o                         
   8  16   8       1080.32       1023.41        76.92 o                         
  -6  17   8        630.98        603.94        86.02 o                         
  -5  17   8        430.05       1038.13       380.54 o                         
  -4  17   8        221.03        137.76        64.60 o                         
  -3  17   8         41.28         89.15        51.75 o                         
  -2  17   8        334.94        293.03        64.98 o                         
  -1  17   8        329.21        317.87        58.34 o                         
   0  17   8        550.23        585.79        89.29 o                         
   1  17   8        378.71        366.86        71.08 o                         
   2  17   8        264.13        306.28        65.97 o                         
   3  17   8         37.65          5.74        46.70 o                         
   4  17   8        259.74        248.70        58.89 o                         
   5  17   8        390.86        388.73        58.47 o                         
   6  17   8        497.18        380.65        64.89 o                         
  -4  18   8        152.72         70.36        58.89 o                         
  -3  18   8        471.57        505.47        85.57 o                         
  -2  18   8        209.02        208.24        51.00 o                         
  -1  18   8        959.27        766.30        66.01 o                         
   0  18   8        118.11        147.16        48.82 o                         
   1  18   8        758.26        659.69        61.14 o                         
   2  18   8        214.36        206.52        82.52 o                         
   3  18   8        541.34        450.45        89.25 o                         
   4  18   8        169.89        192.40        97.64 o                         
 -11   1   9        945.28       1012.99       201.10 o                         
 -10   1   9         38.53        168.69        72.06 o                         
  -9   1   9       1520.82       1512.91       156.64 o                         
  -8   1   9       7099.53       7237.57       104.30 o                         
  -7   1   9       3105.28       3158.66        68.50 o                         
  -6   1   9        638.32        719.13        56.39 o                         
  -5   1   9       3077.69       3071.38        69.48 o                         
  -4   1   9        291.04        195.36        15.03 o                         
  -3   1   9       4659.47       4727.41       106.85 o                         
  -2   1   9       1194.72       1237.68        34.99 o                         
  -1   1   9       3291.84       3212.07        75.19 o                         
   0   1   9          2.02         -2.43         9.25 o                         
   1   1   9       4108.98       3963.64        86.83 o                         
   2   1   9       1356.33       1402.01        39.16 o                         
   3   1   9       3756.96       3982.35        98.73 o                         
   4   1   9        364.16        259.76        17.91 o                         
   5   1   9       3054.33       3092.37        73.44 o                         
   6   1   9        508.39        504.57        29.42 o                         
   7   1   9       2920.35       2973.91        65.97 o                         
   8   1   9       7584.81       7410.76       140.54 o                         
   9   1   9       1508.97       1514.81        45.96 o                         
  10   1   9         31.50         84.79        55.56 o                         
  11   1   9        742.64        717.62        46.25 o                         
  12   1   9       1597.11       1563.62        52.37 o                         
  13   1   9        958.59        858.27        77.78 o                         
  14   1   9        531.32        380.19        54.57 o                         
  15   1   9        324.27        221.21       133.54 o                         
 -11   2   9         17.53        269.52       212.49 o                         
 -10   2   9       2602.34       2556.40       138.23 o                         
  -9   2   9        194.45        269.43        43.89 o                         
  -8   2   9       1024.60        939.81        22.19 o                         
  -7   2   9       5222.29       5223.36        97.72 o                         
  -6   2   9      11120.30      10676.17       184.45 o                         
  -5   2   9         67.86         51.53        11.35 o                         
  -4   2   9       1183.92        995.09        32.50 o                         
  -3   2   9       2185.27       2330.13        59.20 o                         
  -2   2   9      32498.23      31192.72       557.26 o                         
  -1   2   9       7308.71       7245.69       147.11 o                         
   0   2   9      19595.57      18963.97       345.96 o                         
   1   2   9       7531.94       7520.83       149.80 o                         
   2   2   9      34686.79      33721.80       601.42 o                         
   3   2   9       2742.31       2895.59        76.85 o                         
   4   2   9       1448.75       1230.18        42.00 o                         
   5   2   9         55.17         83.28        47.25 o                         
   6   2   9      11532.60      11190.56       205.00 o                         
   7   2   9       4405.45       4440.36       105.44 o                         
   8   2   9       1286.70       1210.37        47.75 o                         
   9   2   9        231.09        267.25        31.23 o                         
  10   2   9       2508.11       2424.75        65.78 o                         
  11   2   9         13.86         63.92        50.15 o                         
  12   2   9        108.68        149.26        29.96 o                         
  13   2   9       2980.26       3254.67       114.48 o                         
  14   2   9        364.34        276.67        42.78 o                         
  15   2   9         63.95        -34.56        87.89 o                         
 -11   3   9       1175.61       1030.96       147.97 o                         
 -10   3   9        746.45        767.67        24.10 o                         
  -9   3   9       3263.14       3365.71        75.91 o                         
  -8   3   9       1838.69       1904.15        34.05 o                         
  -7   3   9        617.86        643.09        20.37 o                         
  -6   3   9       2033.45       1964.35        48.54 o                         
  -5   3   9       1446.60       1470.73        38.18 o                         
  -4   3   9        657.91        655.48        24.36 o                         
  -3   3   9       6919.10       7075.34       151.90 o                         
  -2   3   9        525.34        576.92        22.39 o                         
  -1   3   9        321.24        284.00        16.64 o                         
   0   3   9        594.43        605.85        21.58 o                         
   1   3   9        399.54        311.84        17.24 o                         
   2   3   9        564.74        662.66        24.02 o                         
   3   3   9       7863.66       8060.93       158.25 o                         
   4   3   9        739.15        750.83        28.63 o                         
   5   3   9       1686.62       1787.23        53.88 o                         
   6   3   9       1819.15       1724.13        47.70 o                         
   7   3   9        543.94        525.53        25.85 o                         
   8   3   9       1770.69       1734.38        47.04 o                         
   9   3   9       3739.75       3885.87        99.88 o                         
  10   3   9        878.27        877.04        36.49 o                         
  11   3   9        937.21       1000.05        81.33 o                         
  12   3   9        852.41        738.65        40.92 o                         
  13   3   9        580.56        567.24        50.99 o                         
  14   3   9        395.13        341.90        51.82 o                         
  15   3   9        406.86        296.54        96.45 o                         
 -11   4   9       1287.64       1412.65        49.19 o                         
 -10   4   9        127.48        104.74        46.39 o                         
  -9   4   9       2782.00       2847.98        55.35 o                         
  -8   4   9       2438.24       2441.91        45.76 o                         
  -7   4   9        393.27        370.84        70.00 o                         
  -6   4   9        743.94        726.67        26.01 o                         
  -5   4   9       3180.26       3083.36        73.64 o                         
  -4   4   9       4582.47       4517.68        89.92 o                         
  -3   4   9       2414.35       2707.57        58.76 o                         
  -2   4   9          3.11          0.33        24.13 o                         
  -1   4   9        864.56        948.85        32.35 o                         
   0   4   9       4250.92       4160.59        88.12 o                         
   1   4   9        843.65        880.78        28.84 o                         
   2   4   9          3.33        -13.75        13.75 o                         
   3   4   9       2729.62       3040.21        78.44 o                         
   4   4   9       4473.06       4550.83       101.37 o                         
   5   4   9       3908.63       3802.12        97.81 o                         
   6   4   9        587.18        609.30        29.70 o                         
   7   4   9        345.65        312.82        22.13 o                         
   8   4   9       2186.16       2166.83        54.19 o                         
   9   4   9       2710.26       2771.95       244.41 o                         
  10   4   9        131.70        137.90        27.86 o                         
  11   4   9       1445.97       1492.91        49.96 o                         
  12   4   9        306.61        353.35        62.09 o                         
  13   4   9       1110.07       1089.30        64.44 o                         
  14   4   9         57.80        101.71        45.42 o                         
  15   4   9        383.85        175.19       123.49 o                         
 -11   5   9        481.61        499.57        38.61 o                         
 -10   5   9        480.19        475.50        35.20 o                         
  -9   5   9        178.44        188.53        15.53 o                         
  -8   5   9       1352.33       1391.99        56.95 o                         
  -7   5   9        366.96        434.66        24.92 o                         
  -6   5   9        169.10        162.41        15.09 o                         
  -5   5   9       1556.95       1410.07        39.20 o                         
  -4   5   9        230.71        265.28        20.21 o                         
  -3   5   9       4587.25       4504.87        95.03 o                         
  -2   5   9        956.53        933.95        29.73 o                         
  -1   5   9        990.64       1041.72        30.80 o                         
   0   5   9        720.27        734.36        31.04 o                         
   1   5   9        834.57        925.94        31.73 o                         
   2   5   9        893.55        903.09        29.24 o                         
   3   5   9       4158.28       4211.62        82.06 o                         
   4   5   9        189.62        240.45        34.10 o                         
   5   5   9       1739.28       1657.44        43.67 o                         
   6   5   9        211.09        206.50        15.45 o                         
   7   5   9        316.38        344.58        21.08 o                         
   8   5   9       1152.18       1165.35        46.20 o                         
   9   5   9        214.90        312.86        40.00 o                         
  10   5   9        469.92        429.41        43.80 o                         
  11   5   9        519.73        600.58       157.14 o                         
  12   5   9       1349.48       1357.62        95.51 o                         
  13   5   9        177.01        115.62        41.70 o                         
  14   5   9         86.42         -6.12        69.80 o                         
 -11   6   9         33.94         37.54        25.28 o                         
 -10   6   9       2468.50       2455.63        51.02 o                         
  -9   6   9        694.47        753.52        29.14 o                         
  -8   6   9        637.94        679.58        22.03 o                         
  -7   6   9        167.47        160.25        14.72 o                         
  -6   6   9       3816.81       3867.50        72.67 o                         
  -5   6   9       1032.17        990.85        34.15 o                         
  -4   6   9       7423.11       7189.58       143.36 o                         
  -3   6   9        294.32        339.90        17.82 o                         
  -2   6   9      15581.50      15014.55       261.61 o                         
  -1   6   9       3696.01       3681.81        72.91 o                         
   0   6   9       6866.69       6354.58       125.62 o                         
   1   6   9       3763.86       3784.03        74.92 o                         
   2   6   9      16060.41      15771.97       268.43 o                         
   3   6   9        359.02        380.82        21.80 o                         
   4   6   9       7925.35       7796.84       158.04 o                         
   5   6   9        817.16        792.10        30.99 o                         
   6   6   9       4161.50       4245.97        81.59 o                         
   7   6   9        160.31        132.10        21.94 o                         
   8   6   9        726.72        756.96        30.70 o                         
   9   6   9        825.01        889.44        35.64 o                         
  10   6   9       2498.45       2474.94        61.55 o                         
  11   6   9         38.52         46.41        25.07 o                         
  12   6   9        282.29        336.07        49.25 o                         
  13   6   9         89.41        168.59        45.72 o                         
  14   6   9        176.21        375.63        96.14 o                         
 -11   7   9       1212.13       1180.18        75.89 o                         
 -10   7   9       2583.01       2534.01        70.15 o                         
  -9   7   9       1261.76       1362.14        48.59 o                         
  -8   7   9        655.42        675.31        38.27 o                         
  -7   7   9        699.09        675.66        25.44 o                         
  -6   7   9       2315.83       2414.59        52.22 o                         
  -5   7   9        448.78        442.57        21.18 o                         
  -4   7   9       2261.74       2123.68        57.68 o                         
  -3   7   9       4304.91       4234.34        88.81 o                         
  -2   7   9        839.97        799.77        29.89 o                         
  -1   7   9        438.46        405.56        24.27 o                         
   0   7   9         71.96        111.94        16.57 o                         
   1   7   9        509.31        499.00        20.95 o                         
   2   7   9       1058.46       1071.35        31.83 o                         
   3   7   9       4883.89       4829.87        98.03 o                         
   4   7   9       1886.19       1826.45        48.72 o                         
   5   7   9        386.35        385.86        21.33 o                         
   6   7   9       2557.11       2666.47        59.78 o                         
   7   7   9        549.65        528.11        28.62 o                         
   8   7   9        527.54        534.88        29.46 o                         
   9   7   9       1256.31       1311.09        63.73 o                         
  10   7   9       2790.78       2732.18        73.56 o                         
  11   7   9        961.89        908.22        45.59 o                         
  12   7   9       1254.80       1211.99        47.07 o                         
  13   7   9        113.93         74.70        36.60 o                         
  14   7   9        613.22        469.12       199.62 o                         
 -11   8   9        255.92        596.39       317.34 o                         
 -10   8   9         59.30         60.02        27.62 o                         
  -9   8   9        832.06        851.28        35.13 o                         
  -8   8   9        878.68        919.98        28.32 o                         
  -7   8   9       1449.33       1395.79        58.25 o                         
  -6   8   9        375.41        386.70        22.43 o                         
  -5   8   9       5113.70       5129.49        94.03 o                         
  -4   8   9       4338.77       4177.64        81.43 o                         
  -3   8   9        148.31        177.12        21.16 o                         
  -2   8   9         59.00         81.28        44.31 o                         
  -1   8   9       3402.99       3214.25        72.43 o                         
   0   8   9       3659.75       3548.40        75.89 o                         
   1   8   9       2798.40       2725.71        61.54 o                         
   2   8   9         65.36         54.90        15.25 o                         
   3   8   9        127.11        138.94        20.35 o                         
   4   8   9       3777.80       3771.49        86.57 o                         
   5   8   9       5332.46       5369.62       100.58 o                         
   6   8   9        321.19        294.00        22.65 o                         
   7   8   9       1395.51       1315.20        41.82 o                         
   8   8   9        769.68        830.03        36.27 o                         
   9   8   9        760.76        769.70        41.20 o                         
  10   8   9         51.51         43.48        24.61 o                         
  11   8   9        298.95        305.87        45.98 o                         
  12   8   9        912.80        851.03        50.07 o                         
  13   8   9         54.68        274.36       129.12 o                         
 -11   9   9        435.58        474.34        59.32 o                         
 -10   9   9        191.62        108.87        32.19 o                         
  -9   9   9        325.49        331.50        26.09 o                         
  -8   9   9        307.25        307.03        28.41 o                         
  -7   9   9        444.89        466.21        23.51 o                         
  -6   9   9        269.00        271.13        30.80 o                         
  -5   9   9         72.62         92.55        18.37 o                         
  -4   9   9       1451.83       1415.59        38.53 o                         
  -3   9   9       2442.84       2293.27        53.01 o                         
  -2   9   9        934.28       1021.84        46.16 o                         
  -1   9   9        329.12        350.39        27.86 o                         
   0   9   9       1959.39       1882.99        48.03 o                         
   1   9   9        259.20        248.14        23.61 o                         
   2   9   9       1069.26       1112.79        39.29 o                         
   3   9   9       2437.10       2358.28        53.96 o                         
   4   9   9       1148.63       1199.79        40.31 o                         
   5   9   9         91.36        108.28        21.39 o                         
   6   9   9        341.60        317.36        28.26 o                         
   7   9   9        506.05        442.98        26.54 o                         
   8   9   9        258.52        210.86        25.86 o                         
   9   9   9        324.39        369.44        28.19 o                         
  10   9   9        205.80        210.74        30.08 o                         
  11   9   9        447.19        447.45        41.91 o                         
  12   9   9        422.76        336.39        66.16 o                         
  13   9   9        188.94        130.37        85.72 o                         
 -11  10   9        165.52        172.30        48.95 o                         
 -10  10   9        170.94        177.73        30.56 o                         
  -9  10   9         99.79         82.76        23.83 o                         
  -8  10   9       1423.11       1454.77        42.05 o                         
  -7  10   9        784.05        783.04        35.58 o                         
  -6  10   9        320.14        400.80        47.76 o                         
  -5  10   9       1132.52       1111.28        35.97 o                         
  -4  10   9       3605.24       3618.81        74.90 o                         
  -3  10   9        678.36        762.12        30.43 o                         
  -2  10   9       1200.69       1156.90        36.54 o                         
  -1  10   9        305.76        303.99        35.04 o                         
   0  10   9        963.64        980.01        37.46 o                         
   1  10   9        260.83        266.65        22.22 o                         
   2  10   9       1221.14       1157.56        36.93 o                         
   3  10   9        547.00        600.36        26.81 o                         
   4  10   9       3825.02       3847.09        87.08 o                         
   5  10   9       1283.31       1263.33        56.28 o                         
   6  10   9        287.65        326.05        33.25 o                         
   7  10   9        948.29        933.88        40.99 o                         
   8  10   9       1122.98       1157.17        45.60 o                         
   9  10   9         81.20         68.46        29.77 o                         
  10  10   9        149.87         97.26        29.89 o                         
  11  10   9        148.81        168.72        39.41 o                         
  12  10   9        264.00        258.58        45.75 o                         
  13  10   9        123.40        272.21       162.25 o                         
 -11  11   9         76.24        137.84        66.05 o                         
 -10  11   9       3090.52       3399.26       221.05 o                         
  -9  11   9        218.10        206.30        28.47 o                         
  -8  11   9        847.09        838.17        34.91 o                         
  -7  11   9       2413.47       2325.24        55.73 o                         
  -6  11   9       3113.12       3119.45        61.99 o                         
  -5  11   9        256.47        320.52        34.22 o                         
  -4  11   9        129.03        204.02        24.20 o                         
  -3  11   9        851.55        861.39        31.69 o                         
  -2  11   9        213.93        196.31        21.23 o                         
  -1  11   9       2269.37       2168.55        52.53 o                         
   0  11   9        613.30        591.33        32.12 o                         
   1  11   9       2180.40       2194.68        54.85 o                         
   2  11   9        168.97        180.60        38.70 o                         
   3  11   9       1043.15       1104.65        43.74 o                         
   4  11   9        141.45        150.09        20.92 o                         
   5  11   9        219.65        223.24        27.43 o                         
   6  11   9       3247.80       3223.51        80.49 o                         
   7  11   9       2128.99       1998.17        64.06 o                         
   8  11   9        816.16        800.33        39.33 o                         
   9  11   9        171.85         92.67        35.96 o                         
  10  11   9       2904.08       2877.68        91.46 o                         
  11  11   9         85.83         81.58        40.61 o                         
  12  11   9        542.25        402.15        49.37 o                         
 -11  12   9        411.58        456.65        83.29 o                         
 -10  12   9        171.79        223.99        71.79 o                         
  -9  12   9         78.81        204.45       240.70 o                         
  -8  12   9        791.06        772.47        57.78 o                         
  -7  12   9        505.13        542.99        80.48 o                         
  -6  12   9        151.80        129.41        25.80 o                         
  -5  12   9       1913.19       1869.48        48.09 o                         
  -4  12   9       2973.93       3220.16        73.14 o                         
  -3  12   9        492.38        455.57        29.39 o                         
  -2  12   9        411.23        370.16        24.19 o                         
  -1  12   9       2137.20       2208.78        55.49 o                         
   0  12   9       8121.24       8347.10       170.53 o                         
   1  12   9       1707.80       1683.32        47.63 o                         
   2  12   9        510.83        470.75        30.71 o                         
   3  12   9        508.86        557.06        27.48 o                         
   4  12   9       3440.88       3569.33        76.88 o                         
   5  12   9       2301.43       2183.85        58.24 o                         
   6  12   9        174.96        168.28        44.15 o                         
   7  12   9        444.18        493.49        62.60 o                         
   8  12   9        789.43        819.36        55.01 o                         
   9  12   9         99.76        185.28       176.75 o                         
  10  12   9        137.05        205.58        55.07 o                         
  11  12   9        513.00        433.30        51.23 o                         
 -10  13   9         94.43        244.09        83.28 o                         
  -9  13   9        723.91        688.32        69.06 o                         
  -8  13   9        334.63        256.59        60.81 o                         
  -7  13   9        328.51        225.56        36.92 o                         
  -6  13   9        187.64        256.15        33.38 o                         
  -5  13   9        920.75        987.98        56.78 o                         
  -4  13   9       1137.87       1090.72        42.29 o                         
  -3  13   9        566.31        511.99        36.61 o                         
  -2  13   9        552.81        534.89        43.03 o                         
  -1  13   9        172.83        159.29        35.10 o                         
   0  13   9       1860.19       1828.57        62.22 o                         
   1  13   9        207.66        173.92        37.46 o                         
   2  13   9        689.60        675.56       222.23 o                         
   3  13   9        490.34        484.60        30.39 o                         
   4  13   9       1102.43       1027.18        40.60 o                         
   5  13   9        727.58        717.06        74.22 o                         
   6  13   9        205.38        232.81        34.62 o                         
   7  13   9        313.99        280.95        42.38 o                         
   8  13   9        370.85        353.42        43.26 o                         
   9  13   9        600.21        632.84        57.64 o                         
  10  13   9        109.85        178.49        72.53 o                         
  11  13   9        962.15        822.05       159.23 o                         
 -10  14   9        155.80        163.69        80.41 o                         
  -9  14   9        213.58        313.65       185.23 o                         
  -8  14   9       1459.36       1516.66        87.53 o                         
  -7  14   9       1367.34       1284.07        77.46 o                         
  -6  14   9         51.58         51.78        47.36 o                         
  -5  14   9        412.80        449.41        43.96 o                         
  -4  14   9        394.12        543.35        51.24 o                         
  -3  14   9        410.11        492.67        55.30 o                         
  -2  14   9         29.37        115.44       133.86 o                         
  -1  14   9       3331.95       3499.37        92.89 o                         
   0  14   9       5446.21       5954.30       177.93 o                         
   1  14   9       3141.38       3476.68       120.07 o                         
   2  14   9         37.02         44.51        27.95 o                         
   3  14   9        365.24        400.74        34.84 o                         
   4  14   9        451.24        485.25        50.28 o                         
   5  14   9        382.55        452.47        49.38 o                         
   6  14   9         48.03        115.77       111.08 o                         
   7  14   9       1626.89       1519.38        79.69 o                         
   8  14   9       1304.48       1153.42        67.60 o                         
   9  14   9        199.50        220.56        50.23 o                         
  10  14   9        182.53        242.46       141.08 o                         
  -9  15   9         40.68         94.76        89.02 o                         
  -8  15   9        227.42        130.07        51.51 o                         
  -7  15   9          9.12        142.12       123.48 o                         
  -6  15   9        548.54        467.12       136.43 o                         
  -5  15   9        193.96        207.00        45.18 o                         
  -4  15   9        119.11        179.51        43.71 o                         
  -3  15   9         20.47         98.31        77.32 o                         
  -2  15   9         43.31         75.89        62.03 o                         
  -1  15   9       1120.86       1163.80        71.51 o                         
   0  15   9        358.82        528.41        71.19 o                         
   1  15   9       1425.25       1413.54        81.27 o                         
   2  15   9         45.11         98.92        43.51 o                         
   3  15   9         25.24         32.58        35.30 o                         
   4  15   9        111.48        191.22        67.29 o                         
   5  15   9        157.13        132.10        41.37 o                         
   6  15   9        514.56        453.34        55.84 o                         
   7  15   9         10.35         35.92        60.44 o                         
   8  15   9        253.34        309.15        95.88 o                         
   9  15   9         49.93         14.57        54.65 o                         
  -7  16   9         49.95        -39.30        57.63 o                         
  -6  16   9       1018.95        905.13       239.87 o                         
  -5  16   9        128.48        158.84        49.13 o                         
  -4  16   9        630.15        626.82       106.45 o                         
  -3  16   9        206.11        262.06        47.85 o                         
  -2  16   9       1338.24       1400.30       113.49 o                         
  -1  16   9        112.34         46.53       103.38 o                         
   0  16   9       2134.02       2255.56       105.45 o                         
   1  16   9        107.92        183.44        66.92 o                         
   2  16   9       1404.19       1571.97       115.95 o                         
   3  16   9        183.72        189.63        57.82 o                         
   4  16   9        798.50        720.20        77.10 o                         
   5  16   9        120.02         95.81        55.59 o                         
   6  16   9       1253.96       1261.70       406.54 o                         
   7  16   9         52.29         22.59        45.78 o                         
  -6  17   9        171.93        220.96        70.65 o                         
  -5  17   9        203.55        393.41       410.66 o                         
  -4  17   9        503.45        555.53        97.09 o                         
  -3  17   9         22.73        -21.01        45.09 o                         
  -2  17   9        242.23        337.35       114.04 o                         
  -1  17   9       1074.77       1180.76        76.24 o                         
   0  17   9          0.05        -10.62        41.67 o                         
   1  17   9       1321.18       1353.20        86.33 o                         
   2  17   9        241.47        262.14        56.57 o                         
   3  17   9         28.08        104.55        57.82 o                         
   4  17   9        580.42        509.47        60.51 o                         
   5  17   9        168.66        178.83        56.81 o                         
   6  17   9        191.40        211.54        66.09 o                         
  -3  18   9        149.87        157.29        57.98 o                         
  -2  18   9         11.81         68.49        69.14 o                         
  -1  18   9        970.90        787.52        69.66 o                         
   0  18   9       1148.02        947.26        78.95 o                         
   1  18   9       1167.58        988.40       117.85 o                         
   2  18   9          9.35        151.98        68.46 o                         
   3  18   9        126.71        124.53        66.92 o                         
 -11   0  10        622.53        364.80       169.47 o                         
 -10   0  10       2634.49       2490.30       198.42 o                         
  -9   0  10       1410.22       1481.32        38.44 o                         
  -8   0  10       2142.67       2199.22        62.91 o                         
  -7   0  10      18595.62      18530.42       629.41 o                         
  -6   0  10        807.03        807.54        44.56 o                         
  -5   0  10      15562.00      15323.87       397.97 o                         
  -4   0  10      14716.38      14922.18       415.94 o                         
  -3   0  10      10933.31       9476.85       260.70 o                         
  -2   0  10      10737.71      10868.46       302.32 o                         
  -1   0  10      21740.31      22046.51       652.50 o                         
   0   0  10       7020.73       7001.47       251.57 o                         
   1   0  10      22497.26      23042.84      1163.60 o                         
   2   0  10       9798.41       9857.03       360.83 o                         
   3   0  10      10542.81       9478.98       331.90 o                         
   4   0  10      16649.59      17434.14       507.72 o                         
   5   0  10      15158.38      15757.51       624.66 o                         
   6   0  10        641.38        686.95        47.45 o                         
   7   0  10      20359.10      19940.02       554.17 o                         
   8   0  10       2278.34       2321.60        90.47 o                         
   9   0  10       1312.42       1388.91        60.50 o                         
  10   0  10       2729.00       2740.10       113.01 o                         
  11   0  10        521.91        597.83       271.43 o                         
  12   0  10        867.18        750.72        68.95 o                         
  13   0  10          5.43        -21.07        57.08 o                         
  14   0  10        662.54        539.00        67.26 o                         
  15   0  10        189.58        149.33       143.59 o                         
 -11   1  10       2948.67       2637.95       190.06 o                         
 -10   1  10       2297.13       2428.21       218.51 o                         
  -9   1  10        804.27        885.44        24.83 o                         
  -8   1  10       1192.61       1182.98        28.27 o                         
  -7   1  10       5497.61       5371.63       128.34 o                         
  -6   1  10       2200.95       2241.35        63.89 o                         
  -5   1  10        207.16        223.05        16.28 o                         
  -4   1  10       6450.02       6340.24       155.85 o                         
  -3   1  10        345.90        297.04        34.00 o                         
  -2   1  10       2537.22       2545.91        60.41 o                         
  -1   1  10       4272.79       4532.36        99.86 o                         
   0   1  10        119.54        193.95        15.40 o                         
   1   1  10       3955.99       4143.83        93.28 o                         
   2   1  10       2500.37       2529.95        62.54 o                         
   3   1  10        300.53        285.57        19.00 o                         
   4   1  10       7122.50       7102.83       157.95 o                         
   5   1  10        170.90        139.35        18.00 o                         
   6   1  10       1755.23       1815.21        67.96 o                         
   7   1  10       6015.42       5954.15       113.89 o                         
   8   1  10       1001.51        975.15        38.28 o                         
   9   1  10        867.48        992.51        38.78 o                         
  10   1  10       2918.87       3069.67        99.00 o                         
  11   1  10       3210.51       3438.00        95.30 o                         
  12   1  10        591.91        588.85        37.78 o                         
  13   1  10       1090.11       1061.05        58.30 o                         
  14   1  10        504.49        354.91        54.49 o                         
  15   1  10       1235.84        682.46       141.81 o                         
 -11   2  10        164.09         48.82       166.56 o                         
 -10   2  10        230.73        195.49        83.90 o                         
  -9   2  10       1299.47       1365.72        40.26 o                         
  -8   2  10        538.10        568.79        19.39 o                         
  -7   2  10        100.35         92.68        11.55 o                         
  -6   2  10       3827.88       3966.42        87.83 o                         
  -5   2  10       1630.91       1673.81        49.89 o                         
  -4   2  10         43.42         57.54        11.35 o                         
  -3   2  10        501.94        511.79        20.88 o                         
  -2   2  10       3442.78       3673.02        84.03 o                         
  -1   2  10       1415.64       1432.51        40.76 o                         
   0   2  10      15703.45      16461.26       304.85 o                         
   1   2  10       1781.10       1820.68        49.20 o                         
   2   2  10       3835.86       3950.43        86.70 o                         
   3   2  10        633.80        629.41        35.66 o                         
   4   2  10         43.54         66.05        25.28 o                         
   5   2  10       1995.93       2048.93        64.20 o                         
   6   2  10       3997.52       4106.88        98.07 o                         
   7   2  10         83.83         47.19        25.01 o                         
   8   2  10        447.99        499.12        29.94 o                         
   9   2  10       1087.88       1144.16        51.49 o                         
  10   2  10        287.00        310.10        29.96 o                         
  11   2  10        170.82        128.48        30.67 o                         
  12   2  10        288.88        299.49        51.07 o                         
  13   2  10         66.57        167.09       184.60 o                         
  14   2  10        254.76        330.32        57.90 o                         
  15   2  10        164.42         15.62        79.67 o                         
 -11   3  10        908.10       1022.72       212.59 o                         
 -10   3  10        473.94        480.82        33.72 o                         
  -9   3  10       1070.12       1161.03        22.26 o                         
  -8   3  10       2652.34       2662.56        47.38 o                         
  -7   3  10       1044.14       1001.65        27.70 o                         
  -6   3  10       1582.17       1592.45        41.81 o                         
  -5   3  10        152.25        168.97        22.16 o                         
  -4   3  10         68.17         62.82        12.80 o                         
  -3   3  10        887.15        813.36        27.47 o                         
  -2   3  10       1367.58       1544.02        42.81 o                         
  -1   3  10        444.81        517.66        22.20 o                         
   0   3  10        998.94        960.40        30.18 o                         
   1   3  10        561.80        659.10        24.98 o                         
   2   3  10       1111.18       1306.00        38.76 o                         
   3   3  10        902.00        847.89        28.30 o                         
   4   3  10         72.51         90.19        15.03 o                         
   5   3  10        122.81        119.36        19.18 o                         
   6   3  10       1358.18       1321.44        48.74 o                         
   7   3  10       1080.55       1001.81        35.72 o                         
   8   3  10       2894.35       2894.33        79.34 o                         
   9   3  10       1092.26       1110.88        42.77 o                         
  10   3  10        560.43        555.42        36.61 o                         
  11   3  10        747.16        694.15        38.30 o                         
  12   3  10        666.05        690.61        38.93 o                         
  13   3  10       1323.63       1268.04        56.89 o                         
  14   3  10        590.59        540.00        59.78 o                         
  15   3  10        421.62        178.06       143.60 o                         
 -11   4  10       1062.61       1131.84        35.82 o                         
 -10   4  10        141.88        195.40        23.73 o                         
  -9   4  10       3345.94       3519.70        56.83 o                         
  -8   4  10       2227.42       2238.32        42.36 o                         
  -7   4  10       7653.29       7525.38       134.24 o                         
  -6   4  10        161.68        149.00        22.43 o                         
  -5   4  10       9339.60       9169.74       171.61 o                         
  -4   4  10       2329.06       2298.92        59.52 o                         
  -3   4  10      10204.66       9743.06       205.93 o                         
  -2   4  10       3295.02       3021.53        77.69 o                         
  -1   4  10      17501.82      17278.36       320.80 o                         
   0   4  10        234.40        209.99        16.32 o                         
   1   4  10      18399.49      18471.76       334.54 o                         
   2   4  10       2648.93       2571.78        74.50 o                         
   3   4  10      11796.23      11555.30       222.75 o                         
   4   4  10       2918.70       2896.08        78.88 o                         
   5   4  10      10268.58      10329.46       210.60 o                         
   6   4  10        136.56        115.76        33.69 o                         
   7   4  10       7315.58       7220.33       127.24 o                         
   8   4  10       2134.70       2123.59        80.04 o                         
   9   4  10       3203.93       3280.48        68.15 o                         
  10   4  10        174.04        123.06        25.41 o                         
  11   4  10        903.46        935.07        42.91 o                         
  12   4  10         16.11         45.14        36.91 o                         
  13   4  10        189.28        172.68        60.84 o                         
  14   4  10       1018.12        838.78        65.28 o                         
 -11   5  10       2659.13       2624.53        81.92 o                         
 -10   5  10        132.73        122.66        26.58 o                         
  -9   5  10       3460.57       3675.89        66.03 o                         
  -8   5  10       1018.69       1070.63        32.28 o                         
  -7   5  10        844.02        912.88        28.59 o                         
  -6   5  10       3929.92       3767.88        92.31 o                         
  -5   5  10       1791.53       1804.29        51.11 o                         
  -4   5  10       1368.75       1292.24        35.72 o                         
  -3   5  10       1006.72       1044.52        32.32 o                         
  -2   5  10        167.62        181.86        15.21 o                         
  -1   5  10        166.40        204.64        15.19 o                         
   0   5  10       1050.43       1028.08        33.20 o                         
   1   5  10        137.54        136.57        18.79 o                         
   2   5  10        170.16        187.82        20.46 o                         
   3   5  10        790.92        805.64        31.67 o                         
   4   5  10       1217.22       1128.91        37.66 o                         
   5   5  10       2189.91       2270.90        59.45 o                         
   6   5  10       3092.03       2987.23        83.02 o                         
   7   5  10       1045.56       1065.34        36.24 o                         
   8   5  10       1267.40       1275.08        45.66 o                         
   9   5  10       2916.30       2938.74        74.20 o                         
  10   5  10        164.70        129.08        27.29 o                         
  11   5  10       2844.85       2901.96        81.13 o                         
  12   5  10         38.03         68.50        34.46 o                         
  13   5  10       1617.63       1715.59        74.43 o                         
  14   5  10        894.37        838.31       153.00 o                         
 -11   6  10        216.37        214.69        27.11 o                         
 -10   6  10       1023.41       1109.99        35.12 o                         
  -9   6  10       1728.31       1818.96        46.41 o                         
  -8   6  10        617.81        647.48        21.94 o                         
  -7   6  10        820.90        954.79        30.76 o                         
  -6   6  10       5635.59       5660.92       114.24 o                         
  -5   6  10        101.18         91.97        45.68 o                         
  -4   6  10       4305.77       4191.00        95.56 o                         
  -3   6  10        496.68        443.04        20.74 o                         
  -2   6  10       3057.69       2959.66        66.18 o                         
  -1   6  10        263.74        280.49        25.66 o                         
   0   6  10      13301.52      13207.74       263.09 o                         
   1   6  10        241.70        256.26        20.03 o                         
   2   6  10       2706.78       2805.52        60.04 o                         
   3   6  10        474.97        439.97        23.02 o                         
   4   6  10       3467.12       3522.25        95.58 o                         
   5   6  10        128.17        104.52        17.31 o                         
   6   6  10       5406.79       5465.51       103.87 o                         
   7   6  10        695.27        687.13        28.93 o                         
   8   6  10        672.08        711.88        29.18 o                         
   9   6  10       1383.90       1476.74        51.57 o                         
  10   6  10        811.06        858.10        42.43 o                         
  11   6  10        200.75        209.59        40.02 o                         
  12   6  10        833.39        791.70        58.37 o                         
  13   6  10        339.28        221.37        41.14 o                         
  14   6  10         74.63         89.13       136.75 o                         
 -11   7  10         99.54        179.65       129.22 o                         
 -10   7  10        150.84        195.94        23.86 o                         
  -9   7  10        185.38        181.92        22.48 o                         
  -8   7  10        330.29        387.66        21.29 o                         
  -7   7  10       1211.39       1181.56        34.02 o                         
  -6   7  10       1124.33       1148.87        68.01 o                         
  -5   7  10        249.52        257.61        19.96 o                         
  -4   7  10       1453.34       1379.54        40.97 o                         
  -3   7  10        534.24        559.96        23.88 o                         
  -2   7  10         42.66         31.36        14.62 o                         
  -1   7  10        573.51        544.67        25.41 o                         
   0   7  10          0.50         -0.44        20.06 o                         
   1   7  10        451.92        502.61        30.17 o                         
   2   7  10         43.92         56.38        15.97 o                         
   3   7  10        575.42        606.47        26.97 o                         
   4   7  10       1277.54       1344.75        42.11 o                         
   5   7  10        305.21        283.27        21.83 o                         
   6   7  10        994.12       1007.95        33.18 o                         
   7   7  10        952.01        920.44        38.02 o                         
   8   7  10        398.97        449.37        26.90 o                         
   9   7  10        235.57        258.51        26.04 o                         
  10   7  10        119.43         73.37        33.44 o                         
  11   7  10         78.79         37.35        28.14 o                         
  12   7  10       2160.02       1985.94        94.22 o                         
  13   7  10         62.27        122.44        42.63 o                         
  14   7  10        605.77        476.54       125.95 o                         
 -11   8  10        531.17        586.63       244.14 o                         
 -10   8  10        397.02        376.54        28.47 o                         
  -9   8  10        867.12        875.71        85.14 o                         
  -8   8  10        155.38        171.58        27.20 o                         
  -7   8  10       2217.94       2173.79        49.92 o                         
  -6   8  10        741.99        790.64        31.46 o                         
  -5   8  10       1808.67       1876.16        45.02 o                         
  -4   8  10        298.70        303.59        37.83 o                         
  -3   8  10       8919.27       8669.53       173.62 o                         
  -2   8  10        393.80        373.47        23.97 o                         
  -1   8  10       3072.64       3008.00        70.78 o                         
   0   8  10        417.21        418.77        21.28 o                         
   1   8  10       2841.66       2842.25        74.45 o                         
   2   8  10        328.96        322.32        20.39 o                         
   3   8  10       7522.35       7568.52       165.07 o                         
   4   8  10        335.97        360.36        33.99 o                         
   5   8  10       1950.43       2051.71        51.33 o                         
   6   8  10        918.92        947.62        34.54 o                         
   7   8  10       1915.28       1934.95        54.88 o                         
   8   8  10        129.47        149.92        23.66 o                         
   9   8  10        930.14        938.98        37.19 o                         
  10   8  10        316.21        339.93        42.65 o                         
  11   8  10        475.62        488.81        50.28 o                         
  12   8  10         19.24        -16.20        41.40 o                         
  13   8  10        113.10        117.60        48.26 o                         
 -11   9  10       3010.98       2864.76       146.19 o                         
 -10   9  10        351.92        424.08        48.92 o                         
  -9   9  10       3650.18       3579.30        75.61 o                         
  -8   9  10       2368.12       2354.50        60.24 o                         
  -7   9  10       1783.57       1781.15        43.66 o                         
  -6   9  10        248.91        280.82        51.08 o                         
  -5   9  10       1032.31       1080.72        33.38 o                         
  -4   9  10       1101.21       1099.04        38.13 o                         
  -3   9  10        589.22        595.49        33.43 o                         
  -2   9  10        559.72        525.51        28.37 o                         
  -1   9  10        271.48        268.33        21.37 o                         
   0   9  10        684.32        666.95        27.73 o                         
   1   9  10        308.78        307.69        22.67 o                         
   2   9  10        472.10        466.02        25.27 o                         
   3   9  10        732.59        754.65        30.36 o                         
   4   9  10        926.08        927.91        38.40 o                         
   5   9  10        834.11        860.63        36.57 o                         
   6   9  10        311.44        266.40        25.48 o                         
   7   9  10       1697.65       1683.03        45.85 o                         
   8   9  10       2853.24       2772.05        80.16 o                         
   9   9  10       3761.92       3648.51        98.53 o                         
  10   9  10        305.38        212.84        30.23 o                         
  11   9  10       3133.50       2986.45       111.40 o                         
  12   9  10         41.57         88.87        39.87 o                         
  13   9  10       1663.55       1266.99       137.28 o                         
 -11  10  10         63.96         60.30        63.17 o                         
 -10  10  10        676.06        723.81        93.36 o                         
  -9  10  10       1179.27       1204.75       118.69 o                         
  -8  10  10        188.87        268.40       155.34 o                         
  -7  10  10        221.78        315.99        51.98 o                         
  -6  10  10       1729.91       1648.34        42.76 o                         
  -5  10  10       2174.68       2110.51        50.52 o                         
  -4  10  10       1313.88       1269.70        38.39 o                         
  -3  10  10        282.77        297.90        24.08 o                         
  -2  10  10        423.86        438.56        24.25 o                         
  -1  10  10        241.28        182.04        20.70 o                         
   0  10  10       4683.25       4667.59       114.14 o                         
   1  10  10        306.44        281.61        23.22 o                         
   2  10  10        539.04        477.48        30.27 o                         
   3  10  10        358.58        366.10        24.89 o                         
   4  10  10       1066.01       1084.80        44.01 o                         
   5  10  10       2139.31       2205.20        60.09 o                         
   6  10  10       1981.55       1933.10        54.10 o                         
   7  10  10        228.63        250.64        26.42 o                         
   8  10  10        148.92        155.82        48.45 o                         
   9  10  10       1026.83       1020.27        48.11 o                         
  10  10  10        554.89        566.36        44.10 o                         
  11  10  10         66.00         45.27        38.56 o                         
  12  10  10       1445.51       1394.98        77.72 o                         
 -11  11  10        466.23        494.00       109.14 o                         
 -10  11  10        424.27        470.37       218.28 o                         
  -9  11  10        305.71        281.87        33.37 o                         
  -8  11  10       1708.98       1575.43        69.25 o                         
  -7  11  10         20.25         24.82        21.25 o                         
  -6  11  10        389.72        386.17        24.66 o                         
  -5  11  10       1347.98       1387.48        39.02 o                         
  -4  11  10       1079.55       1138.15        34.75 o                         
  -3  11  10       1434.34       1416.33        43.31 o                         
  -2  11  10       4954.28       4883.84       104.36 o                         
  -1  11  10       1991.94       1900.77        54.37 o                         
   0  11  10          1.98         78.47       183.85 o                         
   1  11  10       2228.41       2182.55        57.11 o                         
   2  11  10       5030.32       5069.62       109.83 o                         
   3  11  10       1128.95       1158.89        54.69 o                         
   4  11  10       1010.02        983.02        40.36 o                         
   5  11  10       1059.57       1018.38        42.24 o                         
   6  11  10        410.56        391.51        61.36 o                         
   7  11  10         22.15          7.57        34.35 o                         
   8  11  10       2168.46       2155.49        79.92 o                         
   9  11  10        369.67        309.47        40.22 o                         
  10  11  10        487.04        511.40        44.03 o                         
  11  11  10        548.95        412.57        47.99 o                         
  12  11  10         63.82         78.82        54.72 o                         
 -10  12  10        688.07        709.47        86.17 o                         
  -9  12  10        345.37        431.47        53.45 o                         
  -8  12  10       3655.96       3255.46       106.12 o                         
  -7  12  10        150.99        148.70        26.36 o                         
  -6  12  10        436.72        443.48        29.17 o                         
  -5  12  10        222.50        249.68        30.26 o                         
  -4  12  10       2661.29       2635.28        63.65 o                         
  -3  12  10       2525.19       2472.59        65.64 o                         
  -2  12  10        530.08        468.68        36.25 o                         
  -1  12  10       2531.81       2546.91        62.99 o                         
   0  12  10        203.54        243.14        28.16 o                         
   1  12  10       2736.11       2768.80        71.90 o                         
   2  12  10        626.73        588.48        33.98 o                         
   3  12  10       1986.77       1952.67        56.44 o                         
   4  12  10       2463.83       2474.71        71.12 o                         
   5  12  10        222.77        275.10        37.72 o                         
   6  12  10        412.33        404.26        71.93 o                         
   7  12  10        130.12        136.44        48.92 o                         
   8  12  10       2876.59       2898.65        99.83 o                         
   9  12  10        423.12        486.05        50.62 o                         
  10  12  10        850.30        911.85       290.79 o                         
  11  12  10         51.87         25.51        46.84 o                         
 -10  13  10        432.11        442.29        71.80 o                         
  -9  13  10        966.98        851.85       165.18 o                         
  -8  13  10        113.74        -49.54        81.39 o                         
  -7  13  10        781.97        800.37        48.63 o                         
  -6  13  10        237.98        242.06        39.84 o                         
  -5  13  10       1801.54       1921.82        65.63 o                         
  -4  13  10        124.15        123.73        26.63 o                         
  -3  13  10        232.51        246.21        37.30 o                         
  -2  13  10        580.70        517.63        53.48 o                         
  -1  13  10        564.95        583.33        65.61 o                         
   0  13  10         86.01         87.45        37.66 o                         
   1  13  10        600.80        670.05        47.88 o                         
   2  13  10        457.37        462.17        37.43 o                         
   3  13  10        185.17        146.26        41.02 o                         
   4  13  10         97.92        133.25        33.05 o                         
   5  13  10       1462.11       1588.45        74.24 o                         
   6  13  10        227.55        308.24        42.30 o                         
   7  13  10        616.46        602.31        81.67 o                         
   8  13  10        143.59        144.38        41.03 o                         
   9  13  10        909.94        768.62        63.50 o                         
  10  13  10        480.33        509.54        45.50 o                         
  -9  14  10        272.50        273.04        61.91 o                         
  -8  14  10        156.87        251.90       340.30 o                         
  -7  14  10        705.77        641.72       132.13 o                         
  -6  14  10         72.99         41.99        38.52 o                         
  -5  14  10       1671.76       1604.94        87.71 o                         
  -4  14  10         88.64        232.88       149.29 o                         
  -3  14  10       1234.93       1204.95        60.55 o                         
  -2  14  10        317.83        350.07        50.16 o                         
  -1  14  10       1202.62       1315.59        56.06 o                         
   0  14  10       1072.20       1147.81       112.39 o                         
   1  14  10       1048.72       1169.03        53.51 o                         
   2  14  10        298.28        342.54        37.26 o                         
   3  14  10       1552.89       1613.61        62.56 o                         
   4  14  10         75.18        101.69        29.44 o                         
   5  14  10       1848.88       2022.50        85.83 o                         
   6  14  10         86.63        137.48        44.41 o                         
   7  14  10        834.78        863.56        54.10 o                         
   8  14  10        159.74        148.25        51.53 o                         
   9  14  10        246.06        268.29        50.21 o                         
  -8  15  10         92.06         68.10        54.56 o                         
  -7  15  10         26.94          5.05        48.84 o                         
  -6  15  10        312.35        367.51        56.84 o                         
  -5  15  10        660.44        582.75        60.18 o                         
  -4  15  10        572.32        561.28        84.23 o                         
  -3  15  10         82.68        102.53        38.95 o                         
  -2  15  10        169.84        181.49        40.96 o                         
  -1  15  10         84.52         98.12        72.54 o                         
   0  15  10        201.46        160.21        65.55 o                         
   1  15  10         80.89         54.52        49.79 o                         
   2  15  10        164.00        123.48        51.69 o                         
   3  15  10         68.43         75.88        74.06 o                         
   4  15  10        661.30        651.32        50.52 o                         
   5  15  10        551.92        644.72        60.80 o                         
   6  15  10        327.22        455.98       128.50 o                         
   7  15  10         29.99        492.85       454.26 o                         
   8  15  10         78.28         37.64        73.17 o                         
  -7  16  10        408.57        272.30       149.34 o                         
  -6  16  10        200.85        430.21       169.43 o                         
  -5  16  10        294.61        256.85        48.29 o                         
  -4  16  10        768.87        781.73        65.77 o                         
  -3  16  10        774.72        755.89        59.57 o                         
  -2  16  10        717.10        795.13        63.52 o                         
  -1  16  10       2085.51       2155.21        92.18 o                         
   0  16  10        942.90        913.01        68.07 o                         
   1  16  10       2118.66       2155.83       122.95 o                         
   2  16  10        600.71        815.60       183.83 o                         
   3  16  10        668.45        745.36        70.95 o                         
   4  16  10        976.10        883.19        79.14 o                         
   5  16  10        293.84        361.48        71.67 o                         
   6  16  10        157.91         84.32        50.13 o                         
   7  16  10        455.75        357.76        56.71 o                         
  -5  17  10        340.70        308.77       123.49 o                         
  -4  17  10        222.16        267.74        57.82 o                         
  -3  17  10         43.33        115.27       153.74 o                         
  -2  17  10        973.58        894.87        83.63 o                         
  -1  17  10        210.32        220.63       110.56 o                         
   0  17  10         79.84        129.34        57.14 o                         
   1  17  10        253.40        202.98        54.94 o                         
   2  17  10        767.81        641.90        67.34 o                         
   3  17  10         40.05         -1.35        43.56 o                         
   4  17  10        174.64        220.56        53.59 o                         
   5  17  10        359.57        250.08        57.35 o                         
  -2  18  10        250.02        271.39        73.10 o                         
  -1  18  10       2388.69       2203.00       100.65 o                         
   0  18  10         62.35         87.64        46.84 o                         
   1  18  10       1924.76       1758.41       101.69 o                         
 -10   1  11        370.52        408.69       106.27 o                         
  -9   1  11        946.15        953.48        23.99 o                         
  -8   1  11        221.56        201.00        15.62 o                         
  -7   1  11       9211.23       9476.34       191.61 o                         
  -6   1  11       1603.69       1565.65        46.20 o                         
  -5   1  11       1620.20       1577.34        45.20 o                         
  -4   1  11       3330.01       3420.65        78.12 o                         
  -3   1  11       3172.16       3348.99        85.63 o                         
  -2   1  11       5627.74       5715.95       120.27 o                         
  -1   1  11       1582.23       1527.69        43.19 o                         
   0   1  11       1080.91       1302.99        38.64 o                         
   1   1  11       1869.51       1784.52        49.06 o                         
   2   1  11       5754.22       5848.43       123.45 o                         
   3   1  11       2493.35       2727.02        80.44 o                         
   4   1  11       3287.03       3360.52        92.25 o                         
   5   1  11       1570.24       1522.38        50.21 o                         
   6   1  11       1828.20       1823.62        59.96 o                         
   7   1  11       8335.36       8575.15       165.18 o                         
   8   1  11        193.20        178.28        34.07 o                         
   9   1  11        877.88        868.14        39.63 o                         
  10   1  11        466.96        538.38        41.75 o                         
  11   1  11       1064.54       1035.39        56.55 o                         
  12   1  11        981.35        945.51       105.69 o                         
  13   1  11        411.34        312.46        48.72 o                         
  14   1  11       2639.69       2319.70       107.63 o                         
 -10   2  11        178.46        237.76        48.07 o                         
  -9   2  11        774.62        824.35        21.44 o                         
  -8   2  11       1521.90       1574.75        41.71 o                         
  -7   2  11       4612.46       4490.96        89.58 o                         
  -6   2  11       2306.97       2281.87        56.57 o                         
  -5   2  11        214.22        198.70        15.70 o                         
  -4   2  11       8952.27       8554.08       176.50 o                         
  -3   2  11       1379.13       1271.67        38.69 o                         
  -2   2  11       9308.14       8447.72       173.23 o                         
  -1   2  11       1024.83        990.14        32.53 o                         
   0   2  11      34906.24      34815.49       627.62 o                         
   1   2  11       1144.78       1081.71        39.83 o                         
   2   2  11       9064.21       8206.52       161.12 o                         
   3   2  11       1670.28       1460.19        46.15 o                         
   4   2  11       8066.59       7734.35       167.63 o                         
   5   2  11        187.00        182.27        20.81 o                         
   6   2  11       2176.01       2201.48        58.48 o                         
   7   2  11       5195.45       5095.88       106.84 o                         
   8   2  11       1903.10       1980.86        75.04 o                         
   9   2  11        737.05        740.98        35.74 o                         
  10   2  11        203.57        239.73        38.31 o                         
  11   2  11       1392.00       1376.91        64.52 o                         
  12   2  11       1052.53       1022.96        44.58 o                         
  13   2  11        596.84        621.65        45.56 o                         
  14   2  11        622.87        450.40        57.12 o                         
 -11   3  11       1933.07       2204.55       298.92 o                         
 -10   3  11        624.19        682.03        68.20 o                         
  -9   3  11       2618.30       2801.30        61.41 o                         
  -8   3  11        173.86        211.35        37.95 o                         
  -7   3  11       5326.60       5688.28       131.77 o                         
  -6   3  11       4451.66       4460.52        91.40 o                         
  -5   3  11        355.40        349.19        21.14 o                         
  -4   3  11       4516.64       4588.42       106.05 o                         
  -3   3  11       1478.07       1551.38        46.37 o                         
  -2   3  11       3489.14       3522.80        87.95 o                         
  -1   3  11       4530.84       4677.68       106.89 o                         
   0   3  11       3042.38       3299.16        77.91 o                         
   1   3  11       5554.42       5721.94       123.72 o                         
   2   3  11       4400.30       4418.75       103.47 o                         
   3   3  11       1876.48       2019.12        60.00 o                         
   4   3  11       3839.35       3898.44       100.60 o                         
   5   3  11        314.83        292.77        25.61 o                         
   6   3  11       4495.01       4577.65       108.00 o                         
   7   3  11       5544.40       5737.44       126.02 o                         
   8   3  11        168.76        132.87        22.67 o                         
   9   3  11       2113.07       2086.84        73.73 o                         
  10   3  11        757.11        798.82        59.77 o                         
  11   3  11       1525.03       1436.97        58.69 o                         
  12   3  11        657.65        563.39        40.44 o                         
  13   3  11        806.95        756.20        53.24 o                         
  14   3  11       1730.28       1803.43       160.04 o                         
 -11   4  11       1392.54       1301.08        93.32 o                         
 -10   4  11        367.01        393.16        33.28 o                         
  -9   4  11       1777.17       1876.16        36.43 o                         
  -8   4  11        872.37        891.36        24.36 o                         
  -7   4  11        410.63        442.35        22.68 o                         
  -6   4  11         97.19         85.51        17.74 o                         
  -5   4  11       1014.58       1002.13        35.42 o                         
  -4   4  11        229.55        193.48        15.33 o                         
  -3   4  11        152.88        134.26        15.31 o                         
  -2   4  11       4305.50       4216.88        91.50 o                         
  -1   4  11       1843.71       1979.38        52.04 o                         
   0   4  11       2477.25       2639.24        65.55 o                         
   1   4  11       2110.85       2226.14        56.61 o                         
   2   4  11       4077.56       4160.28        92.30 o                         
   3   4  11        151.70        146.02        17.46 o                         
   4   4  11        259.58        248.16        22.72 o                         
   5   4  11       1254.93       1231.15        45.48 o                         
   6   4  11         85.81        117.75        22.18 o                         
   7   4  11        521.43        585.43        29.91 o                         
   8   4  11        813.49        792.73        47.10 o                         
   9   4  11       1602.63       1586.47        45.49 o                         
  10   4  11        370.99        399.67        27.84 o                         
  11   4  11       1421.46       1320.14        44.56 o                         
  12   4  11          7.78         -0.28        27.39 o                         
  13   4  11        488.49        504.59        80.33 o                         
  14   4  11         70.39         86.67        79.73 o                         
 -11   5  11        892.66       1227.18       177.96 o                         
 -10   5  11        678.19        735.03        22.60 o                         
  -9   5  11        244.55        277.06        25.37 o                         
  -8   5  11         25.61          2.50        14.36 o                         
  -7   5  11        442.78        442.03        32.43 o                         
  -6   5  11        181.78        236.65        28.89 o                         
  -5   5  11       3800.98       3797.93        85.85 o                         
  -4   5  11        172.22        182.29        24.83 o                         
  -3   5  11       6814.47       6754.07       130.49 o                         
  -2   5  11       1413.05       1452.90        39.88 o                         
  -1   5  11       1779.22       1686.25        41.81 o                         
   0   5  11         30.87         56.67        34.18 o                         
   1   5  11       1773.56       1693.48        44.66 o                         
   2   5  11       1792.23       1849.14        55.52 o                         
   3   5  11       6420.01       6635.39       131.76 o                         
   4   5  11        151.30        166.12        21.01 o                         
   5   5  11       3385.58       3538.11        88.31 o                         
   6   5  11        214.01        245.37        19.70 o                         
   7   5  11        400.11        381.41        22.61 o                         
   8   5  11         20.88          5.35        17.95 o                         
   9   5  11        194.82        208.47        24.17 o                         
  10   5  11        677.73        747.57        37.82 o                         
  11   5  11        713.11        664.69        56.52 o                         
  12   5  11         69.24         72.10        28.97 o                         
  13   5  11         93.94         26.87        37.04 o                         
  14   5  11        408.37        342.87        79.59 o                         
 -11   6  11        592.34        734.48       166.59 o                         
 -10   6  11       1192.94       1143.55        32.40 o                         
  -9   6  11         48.01         44.93        19.54 o                         
  -8   6  11        442.79        483.01        30.44 o                         
  -7   6  11        167.72        143.91        16.07 o                         
  -6   6  11       1066.57       1107.55        34.80 o                         
  -5   6  11        494.65        487.90        23.36 o                         
  -4   6  11       4012.69       3798.42        86.04 o                         
  -3   6  11       3014.28       3040.80        71.89 o                         
  -2   6  11       6230.43       6153.98       124.28 o                         
  -1   6  11        190.77        202.80        18.56 o                         
   0   6  11       5959.83       5734.35       127.60 o                         
   1   6  11        242.31        245.13        23.06 o                         
   2   6  11       5766.20       5805.29       113.71 o                         
   3   6  11       3582.74       3670.91       153.73 o                         
   4   6  11       3817.73       3700.48        79.69 o                         
   5   6  11        402.05        432.15        25.09 o                         
   6   6  11       1151.57       1260.17        39.39 o                         
   7   6  11        174.25        111.91        18.38 o                         
   8   6  11        421.06        435.17        24.71 o                         
   9   6  11         37.73         32.25        25.42 o                         
  10   6  11       1158.01       1048.88        38.77 o                         
  11   6  11        479.95        471.50        34.33 o                         
  12   6  11        128.38        123.82        32.96 o                         
  13   6  11         94.75        220.12        93.60 o                         
  14   6  11        107.22        157.64        95.24 o                         
 -11   7  11        962.19        985.63        77.96 o                         
 -10   7  11        226.45        214.37        25.66 o                         
  -9   7  11       2955.62       3007.50        60.33 o                         
  -8   7  11       1586.13       1684.20        39.74 o                         
  -7   7  11        152.49        198.86        19.97 o                         
  -6   7  11        894.95        999.06        32.17 o                         
  -5   7  11        421.56        454.45        28.37 o                         
  -4   7  11       6443.11       6313.45       129.69 o                         
  -3   7  11       3290.53       3497.78        89.10 o                         
  -2   7  11       1724.60       1642.22        54.14 o                         
  -1   7  11       1869.82       1909.64        54.44 o                         
   0   7  11          4.77         14.00        14.03 o                         
   1   7  11       1709.70       1759.76        45.12 o                         
   2   7  11       2001.05       2025.43        58.57 o                         
   3   7  11       4095.92       4327.89        95.00 o                         
   4   7  11       6031.77       6017.47       117.92 o                         
   5   7  11        331.43        400.99        26.21 o                         
   6   7  11       1033.97       1152.14        38.10 o                         
   7   7  11        122.03        151.63        21.50 o                         
   8   7  11       1552.16       1697.02        69.47 o                         
   9   7  11       2752.23       2712.99        66.00 o                         
  10   7  11        287.18        367.92        47.75 o                         
  11   7  11        770.81        690.62        41.15 o                         
  12   7  11       1631.32       1582.69        77.49 o                         
  13   7  11        230.05        253.81        80.87 o                         
 -11   8  11        711.81        649.68        74.04 o                         
 -10   8  11        679.59        608.41        37.43 o                         
  -9   8  11       2045.83       2159.67        50.44 o                         
  -8   8  11        536.39        540.46        51.70 o                         
  -7   8  11        130.52        155.12        19.69 o                         
  -6   8  11        435.54        411.59        24.40 o                         
  -5   8  11       1523.39       1454.70        41.68 o                         
  -4   8  11        943.31        933.61        38.72 o                         
  -3   8  11        114.25        128.97        20.00 o                         
  -2   8  11       3959.29       3713.55        95.84 o                         
  -1   8  11        399.06        369.90        25.61 o                         
   0   8  11         58.17         65.10        17.43 o                         
   1   8  11        314.24        337.70        32.83 o                         
   2   8  11       3561.40       3515.39        76.12 o                         
   3   8  11        116.10        169.98        35.80 o                         
   4   8  11       1196.35       1087.41        42.86 o                         
   5   8  11       1782.23       1809.11        50.66 o                         
   6   8  11        522.47        538.94        31.46 o                         
   7   8  11        158.58        166.95        32.51 o                         
   8   8  11        510.23        462.02        31.59 o                         
   9   8  11       1779.80       1755.41        55.99 o                         
  10   8  11        827.55        702.48        42.98 o                         
  11   8  11        900.76        880.53        45.86 o                         
  12   8  11        359.97        310.98        47.23 o                         
  13   8  11        210.81        134.09        39.75 o                         
 -11   9  11        327.81        319.54       193.85 o                         
 -10   9  11        534.50        568.35        40.10 o                         
  -9   9  11        845.66        839.77        44.02 o                         
  -8   9  11        477.63        520.69        25.74 o                         
  -7   9  11        223.10        263.73        45.82 o                         
  -6   9  11        986.49       1014.54        33.31 o                         
  -5   9  11        371.52        341.57        40.64 o                         
  -4   9  11       1231.13       1193.58        40.67 o                         
  -3   9  11       2087.74       2203.19        67.14 o                         
  -2   9  11       1827.13       1874.47        53.67 o                         
  -1   9  11       1074.72       1048.00        35.51 o                         
   0   9  11       2322.32       2299.37        55.93 o                         
   1   9  11        847.27        853.11        31.67 o                         
   2   9  11       2116.68       2095.23        52.38 o                         
   3   9  11       2301.41       2311.89        58.49 o                         
   4   9  11       1280.84       1299.18        45.17 o                         
   5   9  11        458.54        439.61        29.04 o                         
   6   9  11       1065.06       1129.25        39.06 o                         
   7   9  11        240.34        255.32        28.51 o                         
   8   9  11        498.81        503.82        32.38 o                         
   9   9  11        853.40        869.60        41.11 o                         
  10   9  11        622.97        664.57        45.33 o                         
  11   9  11        263.86        200.73        37.89 o                         
  12   9  11        341.63        416.65        55.81 o                         
  13   9  11        201.40        197.00        60.82 o                         
 -11  10  11        370.67        425.05        74.67 o                         
 -10  10  11        262.87        229.15        57.00 o
[truncated: 295,327 more chars]
